# Supplementary material for: Differential proteomics profile of microcapillary networks in response to sound pattern-driven local cell density enhancement
Source: Biomater Biosyst. 2024 Mar 29;14:100094. doi: 10.1016/j.bbiosy.2024.100094 (PMC11001772; doi:10.1016/j.bbiosy.2024.100094)
Supplement: Supplementary file 1 [file mmc1.xls]

## Sheet: Canonical pathways
Ingenuity Canonical Pathways	-log(p-value)	zScore(se >2 o <-2 è predetto attivato o inibito, rispettivamente	Molecules
EIF2 Signaling	20.3	3.41121	EIF1AX,EIF2B1,EIF2B4,EIF2S1,EIF2S2,EIF3B,EIF3E,EIF3F,EIF3G,EIF3H,EIF3I,EIF3J,EIF3K,EIF3L,EIF5,FAU,HSPA5,MAP2K2,PIK3R4,PPP1CA,PPP1CC,RAP2B,RPL13A,RPL14,RPL15,RPL18,RPL19,RPL22L1,RPL30,RPL31,RPL34,RPL37A,RPL38,RPL9,RPLP0,RPS14,RPS15A,RPS18,RPS19,RPS21,RPS23,RPS24,RPS26,RPS27,RPS29,RPS3,RPS4Y1,RPS8,RPS9,RPSA,RRAS2
Protein Ubiquitination Pathway	14.2		CUL2,DNAJA1,DNAJB11,DNAJC10,DNAJC13,DNAJC2,DNAJC7,DNAJC9,ELOC,HLA-C,HLA-E,HSP90AA1,HSP90AB1,HSP90B1,HSPA5,HSPB6,HSPB8,PSMA1,PSMA2,PSMA7,PSMB2,PSMB3,PSMB4,PSMB5,PSMB7,PSMC3,PSMD1,PSMD13,PSMD3,PSMD8,PSME2,RBX1,SMURF1,TAP2,THOP1,UBE2D1,UBE2E3,UBE2I,UBE2K,UBE2L6,UBE2V1,UBE2Z,UBE3A,USP15,USP47,USP7,USP9X
Regulation of eIF4 and p70S6K Signaling	13.5	2.23607	EIF1AX,EIF2B1,EIF2B4,EIF2S1,EIF2S2,EIF3B,EIF3E,EIF3F,EIF3G,EIF3H,EIF3I,EIF3J,EIF3K,EIF3L,FAU,ITGA3,ITGAV,ITGB5,MAP2K2,PIK3R4,RAP2B,RPS14,RPS15A,RPS18,RPS19,RPS21,RPS23,RPS24,RPS26,RPS27,RPS29,RPS3,RPS4Y1,RPS8,RPS9,RPSA,RRAS2
FAT10 Signaling Pathway	9.33	-1	PSMA1,PSMA2,PSMA7,PSMB2,PSMB3,PSMB4,PSMB5,PSMB7,PSMC3,PSMD1,PSMD13,PSMD3,PSMD8,PSME2,PSMF1,UBA6,UBE2Z
Microautophagy Signaling Pathway	8.88	3.54475	CHMP5,COL4A1,COL4A2,COL4A3,COL6A3,PSMA1,PSMA2,PSMA7,PSMB2,PSMB3,PSMB4,PSMB5,PSMB7,PSMC3,PSMD1,PSMD13,PSMD3,PSMD8,PSME2,PSMF1,SEC24C,SEC24D,SEC31A,TOMM20,VPS16,VPS18,VPS41,VPS45
MicroRNA Biogenesis Signaling Pathway	8.54	3.28634	ADAR,DDX17,DNAJA2,EWSR1,FUS,HSP90AA1,HSP90AB1,HSP90B1,ILF2,KHSRP,NUP133,NUP153,NUP160,NUP214,NUP88,NUP93,PIK3R4,PNPT1,POLR2B,POLR2E,POLR2H,PRKRA,RAN,RAP2B,RRAS2,SEH1L,SF3A1,SF3A2,TSN,TUT4
Huntington's Disease Signaling	8.32	2.82843	AP2A2,ATP5F1B,ATP5F1C,ATP5PB,ATP5PF,BCL2L1,CAPN1,CAPNS1,CASP6,GLS,GNA11,GNB2,HDAC1,HSPA5,NAPA,NAPG,PIK3R4,POLR2B,POLR2E,POLR2H,PSMA1,PSMA2,PSMA7,PSMB2,PSMB3,PSMB4,PSMB5,PSMB7,PSMC3,PSMD1,PSMD13,PSMD3,PSMD8,PSME2,PSMF1,SDHA,VAMP3,YKT6
BAG2 Signaling Pathway	8.03	0.816497	HSP90AA1,HSPA5,PSMA1,PSMA2,PSMA7,PSMB2,PSMB3,PSMB4,PSMB5,PSMB7,PSMC3,PSMD1,PSMD13,PSMD3,PSMD8,PSME2,PSMF1,RELA,UBE2D1
Phagosome Maturation	8		ATP6V1C1,ATP6V1D,ATP6V1E1,ATP6V1G1,CALR,CANX,CTSA,CTSV,CTSZ,DYNC1H1,DYNC1LI1,HLA-C,HLA-E,M6PR,NAPA,NAPG,PRDX2,PRDX5,TUBA1A,TUBB,TUBB6,VAMP3,VPS16,VPS18,VPS41,VPS45,YKT6
Sirtuin Signaling Pathway	7.98	-1.4596	ADAM10,ATP5F1B,ATP5F1C,ATP5PB,ATP5PF,G6PD,GABARAPL2,GLS,GLUD1,GOT2,H1-0,LDHB,NDRG1,NDUFA10,NDUFA4,NDUFA8,NDUFS2,NDUFV2,PARP1,PDHA1,PGAM1,PRKDC,RELA,SDHA,SF3A1,SF3A2,SLC25A6,SMARCA5,SOD1,STAT3,TIMM8A,TOMM20,TOMM5,TOMM7,TSPO,TUBA1A,UQCRFS1,VDAC1
Coronavirus Pathogenesis Pathway	7.64	0.755929	ADAM9,CCDC22,FAU,HDAC1,MAVS,NPC1,PA2G4,PTGES2,PTGS2,PYCARD,RELA,RPS14,RPS15A,RPS18,RPS19,RPS21,RPS23,RPS24,RPS26,RPS27,RPS29,RPS3,RPS4Y1,RPS8,RPS9,RPSA,SIGMAR1,STAT3,TNPO1,TRIM25
Remodeling of Epithelial Adherens Junctions	7.2	1.34164	ACTN1,ACTN2,ACTN4,ACTR2,ARF6,ARPC1B,ARPC3,ARPC5L,CTNNA1,EXOC2,MAPRE2,NME1,TUBA1A,TUBB,TUBB6,ZYX
Clathrin-mediated Endocytosis Signaling	6.89		AAK1,ACTR2,ALB,AP1G1,AP1S1,AP1S2,AP2A1,AP2A2,AP2B1,AP2S1,AP3D1,AP3S1,APOA2,ARF6,ARPC1B,ARPC3,ARPC5L,CTTN,EPHB2,ITGB5,MYO6,NUMB,PCYOX1,PICALM,PIK3R4,PPP3CA,RAB4A,TFRC,USP9X
Integrin Signaling	6.71	0.784465	ACTN1,ACTN2,ACTN4,ACTR2,ARF4,ARF5,ARF6,ARHGEF7,ARPC1B,ARPC3,ARPC5L,CAPN1,CAPNS1,CAV1,CTTN,GSN,ITGA3,ITGAV,ITGB5,LIMS1,MAP2K2,MPRIP,MYL12B,PIK3R4,RAP2B,RHOB,RRAS2,VASP,ZYX
mTOR Signaling	6.62	2	EIF3B,EIF3E,EIF3F,EIF3G,EIF3H,EIF3I,EIF3J,EIF3K,EIF3L,FAU,PIK3R4,RAP2B,RHOB,RPS14,RPS15A,RPS18,RPS19,RPS21,RPS23,RPS24,RPS26,RPS27,RPS29,RPS3,RPS4Y1,RPS8,RPS9,RPSA,RRAS2
Mitochondrial Dysfunction	6.52	-1.62221	ACO2,AIFM1,ATP5F1B,ATP5F1C,ATP5PB,ATP5PF,CALM1 (includes others),CALML5,CAPN1,CAPNS1,COX17,COX6B1,COX6C,CYB5A,DLD,FUS,GPD2,GPX1,GSTM1,MAOA,MGST1,NDUFA10,NDUFA4,NDUFA8,NDUFS2,NDUFV2,OPA1,PDHA1,PIK3R4,PPP3CA,PRKACB,PSEN1,SAMM50,SDHA,SOD1,TOMM20,TOMM7,UQCRFS1,VDAC1
NRF2-mediated Oxidative Stress Response	6.18	2.11058	ABCC1,AKR1A1,AKR7A2,CAT,CLPP,DNAJA1,DNAJA2,DNAJB11,DNAJC10,DNAJC13,DNAJC7,DNAJC9,GSTM1,GSTM3,HERPUD1,HSP90AA1,HSP90AB1,HSP90B1,HSPB8,JUND,MAP2K2,MGST1,PIK3R4,RAP2B,RBX1,RRAS2,SOD1,TXNRD1,UBE2E3,UBE2K
NER (Nucleotide Excision Repair, Enhanced Pathway)	6.13	1.60357	COPS2,COPS3,COPS7A,DNA2,GPS1,HMGN1,NEDD8,POLR2B,POLR2E,POLR2H,RAD23B,RBX1,RFC2,RPA1,TOP2B,UBE2I,USP7
Actin Cytoskeleton Signaling	5.91	-0.392232	ACTN1,ACTN2,ACTN4,ACTR2,ARHGEF7,ARPC1B,ARPC3,ARPC5L,CFL1,CYFIP1,DIAPH2,EZR,GSN,ITGA3,ITGAV,ITGB5,MAP2K2,MPRIP,MSN,MYH10,MYH9,MYL1,MYL12B,MYL6B,NCKAP1,PIK3R4,RAP2B,RRAS2,TMSB10/TMSB4X,WASF2
Inhibition of ARE-Mediated mRNA Degradation Pathway	5.15	1.66667	PARN,PRKACB,PSMA1,PSMA2,PSMA7,PSMB2,PSMB3,PSMB4,PSMB5,PSMB7,PSMC3,PSMD1,PSMD13,PSMD3,PSMD8,PSME2,PSMF1,YWHAB,YWHAE,YWHAH,YWHAQ,YWHAZ
Caveolar-mediated Endocytosis Signaling	5.1		ALB,ARCN1,CAV1,CAVIN1,CD55,COPB1,COPG2,FLOT1,HLA-C,HLA-E,ITGA3,ITGAV,ITGB5,PTPN1
Virus Entry via Endocytic Pathways	5.07		AP1G1,AP1S1,AP1S2,AP2A1,AP2A2,AP2B1,AP2S1,AP3D1,AP3S1,CAV1,CD55,HLA-C,HLA-E,ITGB5,PIK3R4,RAP2B,RRAS2,TFRC
Superpathway of Cholesterol Biosynthesis	4.42	2.64575	ACAA2,ACAT2,DHCR24,DHCR7,EBP,HADHA,HSD17B7,LBR
Estrogen Receptor Signaling	4.37	3.53009	ATP5F1B,ATP5F1C,ATP5PB,CARM1,CAV1,CFL1,CTBP1,EIF2B1,EIF2B4,GNA11,GNAI1,GNAI2,GNAI3,GNB2,HSP90AA1,HSP90AB1,HSP90B1,MAP2K2,MMP14,MPRIP,MYL1,MYL12B,MYL6B,NDUFA10,NDUFA4,NDUFA8,NDUFS2,NDUFV2,PIK3R4,POLR2B,PRKACB,PRKDC,RAP2B,RELA,RRAS2,SDHA,SRA1,UQCRFS1
VEGF Signaling	4.29	0.707107	ACTN1,ACTN2,ACTN4,BCL2L1,EIF1AX,EIF2B1,EIF2B4,EIF2S1,EIF2S2,ELAVL1,MAP2K2,PIK3R4,RAP2B,RRAS2,YWHAE
Axonal Guidance Signaling	4.19		ACTR2,ADAM10,ADAM9,AFG3L2,ARHGEF7,ARPC1B,ARPC3,ARPC5L,CFL1,DPYSL2,EIF3F,EIF3H,EPHB2,FZD6,GNA11,GNAI1,GNAI2,GNAI3,GNB2,ITGA3,ITGAV,ITGB5,KLC1,LNPEP,MAP2K2,MMP14,MYL1,MYL12B,MYL6B,NRP1,NRP2,PIK3R4,PLXND1,PMPCB,PPP3CA,PRKACB,RAP2B,RRAS2,RTN4,SDCBP,TUBA1A,TUBB,TUBB6,VASP
RHOGDI Signaling	4.01	0.258199	ACTR2,ARHGDIA,ARHGEF7,ARPC1B,ARPC3,ARPC5L,CFL1,EZR,GNA11,GNAI1,GNAI2,GNAI3,GNB2,ITGA3,ITGAV,ITGB5,MSN,MYH10,MYH9,MYL1,MYL12B,MYL6B,RHOB,WASF2
fMLP Signaling in Neutrophils	3.91	2.84019	ACTR2,ARPC1B,ARPC3,ARPC5L,CALM1 (includes others),CALML5,GNA11,GNAI1,GNAI2,GNAI3,GNB2,MAP2K2,PIK3R4,PPP3CA,RAP2B,RELA,RRAS2
Fatty Acid β-oxidation I	3.88	2.12132	ACAA2,ACSL3,ACSL4,ECHS1,HADH,HADHA,IVD,SLC27A3
HER-2 Signaling in Breast Cancer	3.8	1.69775	ARF4,ARF5,ARF6,CASP6,COX17,COX6B1,COX6C,CYB5A,HCK,ITGB5,MAP2K2,NUP133,NUP153,NUP160,NUP214,NUP88,NUP93,PIK3R4,PTGS2,RAP2B,RELA,RRAS2,SEH1L,STAT3
CLEAR Signaling Pathway	3.78	0.377964	ASAH1,ATP6V1C1,ATP6V1D,ATP6V1E1,ATP6V1G1,CD63,CLCN7,CTSA,GBA1,HEXA,LAMTOR3,LAMTOR4,M6PR,NAGPA,PDGFRA,PLBD2,PPP3CA,PSAP,RAP2B,RRAS2,SEH1L,VPS18,VPS35,YWHAB,YWHAE,YWHAH,YWHAQ,YWHAZ
Cholesterol Biosynthesis I	3.69	2.23607	DHCR24,DHCR7,EBP,HSD17B7,LBR
Cholesterol Biosynthesis II (via 24,25-dihydrolanosterol)	3.69	2.23607	DHCR24,DHCR7,EBP,HSD17B7,LBR
Cholesterol Biosynthesis III (via Desmosterol)	3.69	2.23607	DHCR24,DHCR7,EBP,HSD17B7,LBR
Oxidative Phosphorylation	3.67	1.80739	ATP5F1B,ATP5F1C,ATP5PB,ATP5PF,COX17,COX6B1,COX6C,CYB5A,NDUFA10,NDUFA4,NDUFA8,NDUFS2,NDUFV2,SDHA,UQCRFS1
Unfolded protein response	3.59	0	CALR,CANX,CD82,DNAJA1,DNAJA2,DNAJB11,DNAJC10,DNAJC13,DNAJC7,DNAJC9,HSP90B1,HSPA5,SEL1L
Leukocyte Extravasation Signaling	3.57	0.471405	ACTN1,ACTN2,ACTN4,CD99,CLDN11,CTNNA1,CTTN,EDIL3,EZR,GNAI1,GNAI2,GNAI3,ICAM1,ITGA3,MAP2K2,MMP14,MSN,PECAM1,PIK3R4,THY1,VASP
Regulation of Actin-based Motility by Rho	3.54	0.904534	ACTR2,ARHGDIA,ARPC1B,ARPC3,ARPC5L,CFL1,GSN,ITGA3,ITGAV,ITGB5,MPRIP,MYL1,MYL12B,MYL6B,RHOB
Signaling by Rho Family GTPases	3.49	0.471405	ACTR2,ARHGEF7,ARPC1B,ARPC3,ARPC5L,CDC42EP1,CFL1,CYFIP1,EZR,GNA11,GNAI1,GNAI2,GNAI3,GNB2,ITGA3,ITGAV,ITGB5,MAP2K2,MSN,MYL1,MYL12B,MYL6B,PIK3R4,RELA,RHOB,VIM
Glucocorticoid Receptor Signaling	3.47		ATP5F1B,ATP5F1C,ATP5PB,BCL2L1,CAV1,ELP1,GJA1,GTF2B,HLA-C,HLA-E,HMGB1,HP,HSP90AA1,HSP90AB1,HSP90B1,HSPA5,ICAM1,IL6ST,KRT33A,KRT7,MAP2K2,NDUFA10,NDUFA4,NDUFA8,NDUFS2,NDUFV2,PC,PIK3R4,POLR2B,POLR2E,POLR2H,PPP3CA,PRKACB,PTGS2,RAP2B,RELA,RRAS2,SDHA,SMARCA4,SMARCD2,SRA1,STAT3,TFB1M,UBE2I,UQCRFS1,YWHAH
Germ Cell-Sertoli Cell Junction Signaling	3.44		ACTN1,ACTN2,ACTN4,CFL1,CTNNA1,GSN,ITGA3,JUP,MAP2K2,PIK3R4,PLS1,RAB8B,RAP2B,RHOB,RRAS2,TUBA1A,TUBB,TUBB6,ZYX
tRNA Charging	3.44	2.12132	DARS1,DARS2,EPRS1,LARS1,LARS2,NARS1,TARS1,VARS1
D-glucuronate Degradation I	3.41		AKR1A1,AKR1B1,DCXR
PI3K/AKT Signaling	3.36	3.5	BCL2L1,ELP1,HSP90AA1,HSP90AB1,HSP90B1,IL6ST,INPP5K,ITGA3,ITGAV,ITGB5,LIMS1,MAP2K2,PTGS2,RAP2B,RELA,RRAS2,YWHAB,YWHAE,YWHAH,YWHAQ,YWHAZ
Ephrin Receptor Signaling	3.31	3.5	ACTR2,ADAM10,ARPC1B,ARPC3,ARPC5L,CFL1,EPHB2,GNA11,GNAI1,GNAI2,GNAI3,GNB2,ITGA3,ITGAV,ITGB5,MAP2K2,MAP4K4,RAP2B,RRAS2,SDCBP,STAT3
TCA Cycle II (Eukaryotic)	3.29	1.63299	ACO2,CS,DLD,IDH3B,MDH2,SDHA
Cachexia Signaling Pathway	3.27	2.12132	ALB,CAPN1,CAPNS1,CASP6,DCD,EIF2B1,EIF2B4,EIF2S1,EIF2S2,HMGB1,HSP90AA1,HSP90AB1,HSP90B1,HSPA5,PIK3R4,PRKACB,PSMA1,PSMA2,PSMA7,PSMB2,PSMB3,PSMB4,PSMB5,PSMB7,PSMC3,PSMD1,PSMD13,PSMD3,PSMD8,PSME2,PSMF1,STAT3
SNARE Signaling Pathway	3.23	1.5	CALM1 (includes others),CALML5,MYH10,MYH9,MYL1,MYL6B,NAPA,NAPG,PRKACB,RAB1A,RAB27A,RAB3A,SGTA,SNAP23,VAMP3,YKT6
Tight Junction Signaling	3.13		CLDN11,CSTF2,CSTF3,CTNNA1,MYH10,MYH9,MYL1,MYL6B,NAPA,NAPG,PRKACB,RAB13,RELA,SMURF1,SYMPK,VAMP3,VAPA,VASP,YKT6
Ketolysis	3.11		ACAA2,ACAT2,HADHA,OXCT1
Glycolysis I	3.09	-0.816497	ALDOC,GPI,PFKL,PGAM1,PKM,TPI1
Isoleucine Degradation I	3.08	1	ACAA2,ACAT2,DLD,ECHS1,HADHA
RAN Signaling	3.08	1.34164	CSE1L,KPNA1,KPNA6,RAN,TNPO1
Synaptogenesis Signaling Pathway	3.08	2.35339	ACTR2,AP2A1,AP2A2,AP2B1,AP2S1,ARHGEF7,ARPC1B,ARPC3,ARPC5L,CALM1 (includes others),CALML5,CFL1,CNTNAP1,EPHB2,HCK,LRP1,MARCKS,NAP1L4,NAPA,NAPG,PIK3R4,PRKACB,RAB3A,RAP2B,RRAS2,SGTA,VAMP3,YKT6
Apoptosis Signaling	2.97	-1.50756	AIFM1,BCL2L1,CAPN1,CAPNS1,CASP6,DIABLO,ELP1,MAP2K2,MAP4K4,PARP1,RAP2B,RELA,RRAS2
ABRA Signaling Pathway	2.95	-2.3094	ACTN1,CALD1,CFL1,GSN,JUND,MYH9,MYL1,NOL3,PPP1CA,PPP3CA,TPM2,TPM4
Ketogenesis	2.93		ACAA2,ACAT2,HADHA,HMGCL
γ-linolenate Biosynthesis II (Animals)	2.84	1.34164	ACSL3,ACSL4,CYB5A,FADS2,SLC27A3
RAC Signaling	2.75	3.05085	ACTR2,ARPC1B,ARPC3,ARPC5L,CFL1,CYFIP1,ITGA3,ITGAV,ITGB5,MAP2K2,NCKAP1,PIK3R4,RAP2B,RELA,RRAS2
Pyrimidine Ribonucleotides Interconversion	2.65	1.13389	CMPK1,DDX3X,DHX9,NME1,NME2,NUDT16,NUDT5
UDP-N-acetyl-D-galactosamine Biosynthesis II	2.63	2	GPI,HK1,PGM3,UAP1
Insulin Secretion Signaling Pathway	2.62	4.49073	DLD,EIF2B1,EIF2B4,EIF2S1,EIF2S2,GNA11,HCK,NAPA,NAPG,PC,PDHA1,PIK3R4,PRKACB,SEC11A,SEC61A1,SEC61B,SLC2A14,SPCS3,SRP68,SSR1,SSR3,STAT3,VAMP3,YKT6
Hypoxia Signaling in the Cardiovascular System	2.58		HSP90AA1,HSP90AB1,HSP90B1,UBE2D1,UBE2E3,UBE2I,UBE2K,UBE2L6,UBE2V1,UBE2Z
ILK Signaling	2.57	0.5	ACTN1,ACTN2,ACTN4,CFL1,FBLIM1,FERMT2,ITGB5,LIMS1,MYH10,MYH9,MYL1,MYL6B,PIK3R4,PTGS2,RELA,RHOB,RSU1,TMSB10/TMSB4X,VIM
Spliceosomal Cycle	2.53	2.64575	CWC15,DDX39B,DDX42,LOC102724594/U2AF1,SF3A1,SF3A2,SF3B3,SNRNP200
Regulation of Cellular Mechanics by Calpain Protease	2.52	2.23607	ACTN1,ACTN2,ACTN4,CAPN1,CAPNS1,EZR,ITGA3,ITGAV,ITGB5,RAP2B,RRAS2
PAK Signaling	2.51	1.26491	ARHGEF7,CFL1,ITGA3,ITGAV,ITGB5,MAP2K2,MYL1,MYL12B,MYL6B,PDGFRA,PIK3R4,RAP2B,RRAS2
Phenylalanine Degradation IV (Mammalian, via Side Chain)	2.5	2	ALDH2,GOT2,MAOA,SLC27A3
Pyrimidine Ribonucleotides De Novo Biosynthesis	2.47	1.13389	CMPK1,DDX3X,DHX9,NME1,NME2,NUDT16,NUDT5
IGF-1 Signaling	2.46	2.44949	IGFBP4,MAP2K2,PIK3R4,PRKACB,RAP2B,RRAS2,STAT3,YWHAB,YWHAE,YWHAH,YWHAQ,YWHAZ
Actin Nucleation by ARP-WASP Complex	2.41	2.33333	ACTR2,ARPC1B,ARPC3,ARPC5L,ITGA3,ITGAV,ITGB5,RAP2B,RHOB,RRAS2,VASP
HIF1α Signaling	2.4	1.88562	CUL2,ELOC,GPI,HK1,HSP90AA1,HSPA5,LDHB,MAP2K2,MMP14,PIK3R4,PKM,PPP3CA,RAN,RAP2B,RBX1,RRAS2,SLC2A14,STAT3,VIM
PPAR Signaling	2.39	-2.11058	ELP1,HSP90AA1,HSP90AB1,HSP90B1,MAP2K2,MAP4K4,PDGFRA,PTGS2,RAP2B,RELA,RRAS2,SRA1
Paxillin Signaling	2.39	0.632456	ACTN1,ACTN2,ACTN4,ARF6,ARHGEF7,GIT2,ITGA3,ITGAV,ITGB5,PIK3R4,RAP2B,RRAS2
PPARα/RXRα Activation	2.38	-2.13809	AP2A2,APOA2,CAND1,CKAP5,ELP1,GNA11,GOT2,GPD2,HSP90AA1,HSP90AB1,HSP90B1,ITGB5,MAP2K2,MAP4K4,PRKACB,RAP2B,RELA,RRAS2
CSDE1 Signaling Pathway	2.38	-2.82843	CDK11B,CTTN,FUS,LSM14A,PABPC4,RPL9,SDC4,VIM
Semaphorin Neuronal Repulsive Signaling Pathway	2.37	-0.774597	CFL1,DPYSL2,ITGA3,ITGAV,ITGB5,MAP2K2,MPRIP,MYL1,MYL12B,MYL6B,NRP1,NRP2,PIK3R4,PLXND1,PRKACB
Chemokine Signaling	2.37	1.89737	CALM1 (includes others),CALML5,CFL1,GNAI1,GNAI2,GNAI3,MAP2K2,MPRIP,RAP2B,RRAS2
IL-8 Signaling	2.36	2.32379	BCL2L1,ELP1,GNA11,GNAI1,GNAI2,GNAI3,GNB2,ICAM1,ITGAV,MAP2K2,MAP4K4,MYL12B,PIK3R4,PTGS2,RAP2B,RELA,RHOB,RRAS2,VASP
Sertoli Cell-Sertoli Cell Junction Signaling	2.31	1.52753	ACTN1,ACTN2,ACTN4,CLDN11,COL4A3,CTNNA1,GJA1,ICAM1,ITGA3,JUP,MAP2K2,PIK3R4,PLS1,RAB8B,RAP2B,RRAS2,SPTBN1,SYMPK,TUBA1A,TUBB,TUBB6
Stearate Biosynthesis I (Animals)	2.3	2.44949	ACOT9,ACSL3,ACSL4,DHCR24,DHRS1,MBOAT7,PTGR1,SLC27A3,TECR
RHOA Signaling	2.29	0	ACTR2,ARPC1B,ARPC3,ARPC5L,CDC42EP1,CFL1,EZR,MPRIP,MSN,MYL1,MYL12B,MYL6B,NRP2
Glutaryl-CoA Degradation	2.27		ACAA2,ACAT2,HADH,HADHA
14-3-3-mediated Signaling	2.21	2.52982	MAP2K2,PIK3R4,RAP2B,RRAS2,TUBA1A,TUBB,TUBB6,VIM,YWHAB,YWHAE,YWHAH,YWHAQ,YWHAZ
Adenine and Adenosine Salvage I	2.2		APRT,PNP
Epithelial Adherens Junction Signaling	2.16	0.774597	ACTR2,ARPC1B,ARPC3,ARPC5L,CFL1,CTNNA1,MYH10,MYL12B,RAP2B,RRAS2,YWHAB,YWHAE,YWHAH,YWHAQ,YWHAZ
Cell Cycle: G2/M DNA Damage Checkpoint Regulation	2.1	1	PRKDC,TOP2B,YWHAB,YWHAE,YWHAH,YWHAQ,YWHAZ
Ferroptosis Signaling Pathway	2.09	3.05085	ACSL4,ARF4,ARF5,ARF6,DPP4,G3BP1,MAP2K2,RAP2B,RRAS2,STAT3,TFRC,TXNRD1,USP7
Antigen Presentation Pathway	2.06		CALR,CANX,HLA-C,HLA-E,PSMB5,TAP2
CCR3 Signaling in Eosinophils	2.02	2	CALM1 (includes others),CALML5,CFL1,GNA11,GNAI1,GNAI2,GNAI3,GNB2,MAP2K2,MPRIP,PIK3R4,RAP2B,RRAS2
Apelin Adipocyte Signaling Pathway	2.02	1.26491	CAT,GNA11,GNAI1,GNAI2,GNAI3,GPX1,GSTM1,MGST1,PRKACB,SOD1
Mitochondrial L-carnitine Shuttle Pathway	1.99	2	ACSL3,ACSL4,CPT2,SLC27A3
Chronic Myeloid Leukemia Signaling	1.96	2.55841	ADAR,BCL2L1,CALM1 (includes others),CALML5,CTBP1,FZD6,HCK,HDAC1,HSP90AA1,HSP90AB1,HSP90B1,MAP2K2,NUMB,PA2G4,PIK3R4,PPP3CA,RAN,RAP2B,RELA,RRAS2,STAT3,USP7
Neutrophil Extracellular Trap Signaling Pathway	1.92	2.78543	ATP5F1B,ATP5F1C,ATP5PB,CASP6,COL4A1,COL4A2,COL4A3,COL6A3,HCK,HMGB1,ITGA3,MAP2K2,NDUFA10,NDUFA4,NDUFA8,NDUFS2,NDUFV2,PIK3R4,PPP3CA,PYCARD,SDHA,SLC25A6,TIMM8A,TOMM20,TOMM5,TOMM7,TSPO,UQCRFS1,VDAC1
α-Adrenergic Signaling	1.9	2.12132	CALM1 (includes others),CALML5,GNA11,GNAI1,GNAI2,GNAI3,GNB2,MAP2K2,PRKACB,RAP2B,RRAS2
Androgen Signaling	1.9	1.34164	CALM1 (includes others),CALML5,CALR,GNA11,GNAI1,GNAI2,GNAI3,GNB2,GTF2B,HSP90AA1,POLR2B,POLR2E,POLR2H,PRKACB,RELA
Dolichyl-diphosphooligosaccharide Biosynthesis	1.9		DPAGT1,DPM1,DPM3
GDP-glucose Biosynthesis	1.9		HK1,PGM2,PGM3
Glycogen Degradation II	1.9		MTAP,PGM2,PGM3
Pentose Phosphate Pathway	1.9		G6PD,PGLS,RPIA
Methylglyoxal Degradation III	1.87		AKR1A1,AKR1B1,AKR7A2,DHRS1,PTGR1
Aldosterone Signaling in Epithelial Cells	1.84		DNAJA1,DNAJB11,DNAJC10,DNAJC13,DNAJC2,DNAJC7,DNAJC9,HSP90AA1,HSP90AB1,HSP90B1,HSPA5,HSPB6,HSPB8,MAP2K2,PIK3R4
Apelin Endothelial Signaling Pathway	1.84	2.3094	CALM1 (includes others),CALML5,GNA11,GNAI1,GNAI2,GNAI3,GNB2,ICAM1,MAP2K2,PIK3R4,RAP2B,RELA,RRAS2
Endoplasmic Reticulum Stress Pathway	1.83	1	CALR,EIF2S1,HSP90B1,HSPA5
Cell Cycle Control of Chromosomal Replication	1.83	1.13389	CDK11B,DNA2,MCM3,MCM4,MCM5,RPA1,TOP2B
Hereditary Breast Cancer Signaling	1.82		HDAC1,MSH2,PIK3R4,POLR2B,POLR2E,POLR2H,RAD50,RAP2B,RFC2,RPA1,RRAS2,SMARCA4,SMARCD2
GM-CSF Signaling	1.81	2.64575	BCL2L1,HCK,MAP2K2,PIK3R4,PPP3CA,RAP2B,RRAS2,STAT3
BER (Base Excision Repair) Pathway	1.81	1.63299	ARL6IP5,HMGB1,MAP2K2,PARP1,RFC2,RPA1
Glucose and Glucose-1-phosphate Degradation	1.79		HK1,PGM2,PGM3
Coronavirus Replication Pathway	1.76	0	ARCN1,COPB1,COPG2,TUBA1A,TUBB,TUBB6
Role of OCT4 in Mammalian Embryonic Stem Cell Pluripotency	1.72		CASP6,IGF2BP1,NR2F2,PARP1,PHB1,PPP1R8
Agranulocyte Adhesion and Diapedesis	1.72		CD99,CLDN11,EZR,GLG1,GNAI1,GNAI2,GNAI3,ICAM1,MMP14,MSN,MYH10,MYH9,MYL1,MYL6B,PECAM1,PODXL,SDC4
CMP-N-acetylneuraminate Biosynthesis I (Eukaryotes)	1.71		CMAS,NANS
Pentose Phosphate Pathway (Oxidative Branch)	1.71		G6PD,PGLS
Glycogen Degradation III	1.7		MTAP,PGM2,PGM3
Neuregulin Signaling	1.69	2	ERBIN,HSP90AA1,HSP90AB1,HSP90B1,ITGA3,ITGAV,ITGB5,MAP2K2,PSEN1,RAP2B,RRAS2
Tryptophan Degradation III (Eukaryotic)	1.69		ACAA2,ACAT2,HADH,HADHA
ERK5 Signaling	1.67	2.12132	IL6ST,RAP2B,RRAS2,YWHAB,YWHAE,YWHAH,YWHAQ,YWHAZ
Nucleotide Excision Repair Pathway	1.66		POLR2B,POLR2E,POLR2H,RAD23B,RPA1
Granzyme A Signaling	1.64	-2.12132	H1-0,NDUFA10,NDUFA4,NDUFA8,NDUFS2,NDUFV2,NME1,PARP1
Tumoricidal Function of Hepatic Natural Killer Cells	1.63		AIFM1,CASP6,ICAM1,M6PR
Colanic Acid Building Blocks Biosynthesis	1.61		GALK1,GMDS,GPI
DNA Double-Strand Break Repair by Non-Homologous End Joining	1.61		PARP1,PRKDC,RAD50
Mevalonate Pathway I	1.61		ACAA2,ACAT2,HADHA
Urate Biosynthesis/Inosine 5'-phosphate Degradation	1.61		IMPDH2,NT5E,PNP
Role of PKR in Interferon Induction and Antiviral Response	1.61	-0.632456	EIF2S1,ELP1,HMGB1,HSP90AA1,HSP90AB1,HSP90B1,HSPA5,MAVS,PRKRA,PYCARD,RELA,STAT3
Iron homeostasis signaling pathway	1.58		ACO2,ATP6V1C1,ATP6V1D,ATP6V1E1,ATP6V1G1,HMOX2,HP,LRP1,PDGFRA,STAT3,TFRC,TWSG1
Gluconeogenesis I	1.57	0	ALDOC,GPI,MDH2,PGAM1
Necroptosis Signaling Pathway	1.54	1.38675	CAPN1,CAPNS1,GLUD1,PPP3CA,PYCARD,SLC25A3,SLC25A6,TIMM8A,TOMM20,TOMM5,TOMM7,TSPO,VDAC1
UDP-N-acetyl-D-glucosamine Biosynthesis II	1.54		PGM3,UAP1
Zymosterol Biosynthesis	1.54		HSD17B7,LBR
Colorectal Cancer Metastasis Signaling	1.54	3.05085	BCL2L1,FZD6,GNA11,GNAI1,GNAI2,GNAI3,GNB2,IL6ST,LRP1,MAP2K2,MMP14,MSH2,PIK3R4,PRKACB,PTGS2,RAP2B,RELA,RHOB,RRAS2,STAT3
MSP-RON Signaling in Cancer Cells Pathway	1.52	2.88675	MAP2K2,PIK3R4,RAP2B,RELA,RRAS2,STAT3,VIM,YWHAB,YWHAE,YWHAH,YWHAQ,YWHAZ
Fatty Acid Activation	1.52		ACSL3,ACSL4,SLC27A3
Fcγ Receptor-mediated Phagocytosis in Macrophages and Monocytes	1.51	1.66667	ACTR2,ARF6,ARPC1B,ARPC3,ARPC5L,EZR,HCK,VAMP3,VASP
AMPK Signaling	1.47	1.89737	AK3,CAB39,CPT2,ELAVL1,GNA11,GNAI1,GNAI2,GNAI3,GNB2,PFKL,PIK3R4,PPM1A,PRKACB,RAB1A,RAB27A,RAB3A,SMARCA4,SMARCD2
IL-1 Signaling	1.46		ELP1,GNA11,GNAI1,GNAI2,GNAI3,GNB2,PRKACB,RELA,TOLLIP
CD40 Signaling	1.45	1.63299	ELP1,ICAM1,MAP2K2,PIK3R4,PTGS2,RELA,STAT3
JAK/STAT Signaling	1.44	2.12132	BCL2L1,MAP2K2,PIK3R4,PTPN1,RAP2B,RELA,RRAS2,STAT3
Cardiac Hypertrophy Signaling	1.44	0.471405	CALM1 (includes others),CALML5,EIF2B1,EIF2B4,GNA11,GNAI1,GNAI2,GNAI3,GNB2,MAP2K2,MYL1,MYL12B,MYL6B,PIK3R4,PPP3CA,PRKACB,RAP2B,RHOB,RRAS2
Xenobiotic Metabolism PXR Signaling Pathway	1.41	1.80739	ALDH2,CAT,DNAJC7,GSTM1,GSTM3,HSP90AA1,HSP90AB1,HSP90B1,MAOA,MGST1,PPM1A,PPP1CA,PPP1CC,PRKACB,SRA1
Acetyl-CoA Biosynthesis I (Pyruvate Dehydrogenase Complex)	1.41		DLD,PDHA1
Aspartate Degradation II	1.41		GOT2,MDH2
Thioredoxin Pathway	1.41		TXNRD1,TXNRD2
Prostate Cancer Signaling	1.4		HDAC1,HSP90AA1,HSP90AB1,HSP90B1,MAP2K2,PA2G4,PIK3R4,RAP2B,RELA,RRAS2
Apelin Cardiomyocyte Signaling Pathway	1.39	1.66667	CAT,GNA11,GNAI1,GNAI2,GNAI3,MYL1,MYL12B,MYL6B,PIK3R4
Oxytocin Signaling Pathway	1.39	2.68328	CALM1 (includes others),CALML5,GJA1,GNA11,GNAI1,GNAI2,GNAI3,GNB2,MPRIP,MYH10,MYH9,MYL1,MYL6B,PIK3R4,PPP3CA,PRKACB,PTGS2,RAP2B,RELA,RRAS2
ERK/MAPK Signaling	1.36	1.66667	ITGA3,ITGAV,ITGB5,LAMTOR3,MAP2K2,PIK3R4,PPP1CA,PPP1CC,PRKACB,RAP2B,RRAS2,STAT3,YWHAB,YWHAH,YWHAQ,YWHAZ
Gap Junction Signaling	1.36		CAV1,CSNK1A1,GJA1,GNAI1,GNAI2,GNAI3,MAP2K2,PIK3R4,PPP3CA,PRKACB,RAP2B,RRAS2,TUBA1A,TUBB,TUBB6
Acyl Carrier Protein Metabolism	1.33		AASDHPPT
Asparagine Biosynthesis I	1.33		ASNS
Sorbitol Degradation I	1.33		SORD
CNTF Signaling	1.32	1.63299	IL6ST,MAP2K2,PIK3R4,RAP2B,RRAS2,STAT3
Oncostatin M Signaling	1.32	1.34164	IL6ST,MAP2K2,RAP2B,RRAS2,STAT3
Ephrin B Signaling	1.31	2.23607	CFL1,EPHB2,GNA11,GNAI1,GNAI2,GNAI3,GNB2
Melatonin Signaling	1.31	1.88982	CALM1 (includes others),CALML5,GNAI1,GNAI2,GNAI3,MAP2K2,PRKACB
NAD Signaling Pathway	1.31	3	AIFM1,BST1,ETFA,GJA1,H1-0,LDHB,NT5E,PARP1,PIK3R4,POLR2B,POLR2E,POLR2H
PTEN Signaling	1.31	-2.33333	BCL2L1,ELP1,INPP5K,ITGA3,ITGAV,ITGB5,MAP2K2,PDGFRA,RAP2B,RELA,RRAS2,YWHAH
PDGF Signaling	1.31	2.12132	CAV1,INPP5K,MAP2K2,PDGFRA,PIK3R4,RAP2B,RRAS2,STAT3
Xenobiotic Metabolism AHR Signaling Pathway	1.31	0.707107	ALDH2,GSTM1,GSTM3,HSP90AA1,HSP90AB1,HSP90B1,MGST1,RELA
Mismatch Repair in Eukaryotes	1.31		MSH2,RFC2,RPA1
Superpathway of Geranylgeranyldiphosphate Biosynthesis I (via Mevalonate)	1.31		ACAA2,ACAT2,HADHA
Purine Ribonucleosides Degradation to Ribose-1-phosphate	1.3		PGM2,PNP
Superoxide Radicals Degradation	1.3		CAT,SOD1
CXCR4 Signaling	1.3	2.11058	GNA11,GNAI1,GNAI2,GNAI3,GNB2,MAP2K2,MYL1,MYL12B,MYL6B,PIK3R4,RAP2B,RHOB,RRAS2
Sertoli Cell Germ Cell Junction Signaling Pathway (Enhanced)	1.3	1.69775	ACTR2,ARPC1B,ARPC3,ARPC5L,CLDN11,CTNNA1,GJA1,ICAM1,ITGA3,JUP,MAP2K2,PIK3R4,PRKACB,RAP2B,RELA,RRAS2,ZYX
Purine Nucleotides Degradation II (Aerobic)	1.25		IMPDH2,NT5E,PNP
Immunogenic Cell Death Signaling Pathway	1.24	0.707107	CALR,HMGB1,HSP90AA1,HSP90AB1,HSP90B1,HSPA5,LRP1,PYCARD
Thrombin Signaling	1.22	3	ARHGEF7,GNA11,GNAI1,GNAI2,GNAI3,GNB2,MAP2K2,MPRIP,MYL1,MYL12B,MYL6B,PIK3R4,RAP2B,RELA,RHOB,RRAS2
Hepatic Fibrosis Signaling Pathway	1.22	2.55841	CALM1 (includes others),CALML5,CSNK1A1,FZD6,GNAI1,GNAI2,GNAI3,ICAM1,ITGA3,ITGAV,ITGB5,LRP1,MAP2K2,MYL1,MYL12B,MYL6B,PDCD4,PDGFRA,PIK3R4,PRKACB,RAP2B,RELA,RHOB,RRAS2,SDHA,STAT3,TFRC
3-phosphoinositide Degradation	1.21	3.05085	INPP5K,MTMR6,NUDT4,NUDT5,PIP4P2,PPP1CA,PPP1CC,PPP1R8,PPP3CA,PPP4C,PPP4R1,PSPH,PTPN1,UBLCP1
Insulin Receptor Signaling	1.21	1.50756	EIF2B1,EIF2B4,INPP5K,MAP2K2,PIK3R4,PPP1CA,PPP1CC,PRKACB,PTPN1,RAP2B,RRAS2
Acute Myeloid Leukemia Signaling	1.21	2.44949	IDH3B,JUP,MAP2K2,PIK3R4,RAP2B,RELA,RRAS2,STAT3
RANK Signaling in Osteoclasts	1.21	1.88982	CALM1 (includes others),CALML5,ELP1,GSN,MAP2K2,PIK3R4,PPP3CA,RELA
Valine Degradation I	1.2		DLD,ECHS1,HADHA
Leucine Degradation I	1.2		HMGCL,IVD
Sucrose Degradation V (Mammalian)	1.2		ALDOC,TPI1
Telomerase Signaling	1.19	2.82843	DKC1,HDAC1,HSP90AA1,HSP90AB1,HSP90B1,MAP2K2,PIK3R4,RAP2B,RRAS2
Glioma Signaling	1.18	1.88982	CALM1 (includes others),CALML5,HDAC1,IDH3B,MAP2K2,PA2G4,PDGFRA,PIK3R4,RAP2B,RRAS2
nNOS Signaling in Neurons	1.18		CALM1 (includes others),CALML5,CAPN1,CAPNS1,PPP3CA
Protein Kinase A Signaling	1.16	1.34164	CALM1 (includes others),CALML5,GNAI1,GNAI2,GNAI3,GNB2,H1-0,MAP2K2,MYH10,MYL1,MYL12B,MYL6B,PALM2AKAP2,PPP1CA,PPP1CC,PPP3CA,PRKACB,PTGS2,PTPN1,RELA,VASP,YWHAB,YWHAE,YWHAH,YWHAQ,YWHAZ
Apelin Muscle Signaling Pathway	1.15		GNA11,GNAI1,GNAI2,GNAI3,GNB2
NF-κB Activation by Viruses	1.15	2.64575	ELP1,ITGA3,ITGAV,PIK3R4,RAP2B,RELA,RRAS2
Molecular Mechanisms of Cancer	1.14		ARHGEF7,BCL2L1,CASP6,CDK11B,CTNNA1,DIABLO,FZD6,GNA11,GNAI1,GNAI2,GNAI3,GNB2,HDAC1,ITGA3,ITGAV,ITGB5,LAMTOR3,LRP1,MAP2K2,PA2G4,PIK3R4,PRKACB,PRKDC,PSEN1,RAP2B,RELA,RHOB,RRAS2
Endocannabinoid Developing Neuron Pathway	1.14	2.82843	GNAI1,GNAI2,GNAI3,GNB2,MAP2K2,PIK3R4,PRKACB,RAP2B,RRAS2,STAT3
Renal Cell Carcinoma Signaling	1.13	2	CUL2,ELOC,MAP2K2,PIK3R4,RAP2B,RBX1,RRAS2
Role of JAK family kinases in IL-6-type Cytokine Signaling	1.13	1.88982	ADAM10,BCL2L1,HSP90AA1,HSP90AB1,HSP90B1,IL6ST,STAT3
Prostanoid Biosynthesis	1.12		PTGES2,PTGS2
Superpathway of Inositol Phosphate Compounds	1.1	3.35659	CDIPT,INPP5K,MTMR6,NUDT4,NUDT5,PIK3R4,PIP4P2,PPP1CA,PPP1CC,PPP1R8,PPP3CA,PPP4C,PPP4R1,PSPH,PTPN1,UBLCP1
Oxytocin in Brain Signaling Pathway	1.09	2.13809	CALM1 (includes others),CALML5,GNA11,GNAI1,GNAI2,GNAI3,GNB2,MAP2K2,PIK3R4,PTGS2,PTPN1,PYCARD,RAP2B,RRAS2
Induction of Apoptosis by HIV1	1.09	0.816497	BCL2L1,DIABLO,ELP1,RELA,SLC25A3,SLC25A6
Role of MAPK Signaling in Promoting the Pathogenesis of Influenza	1.08	2.33333	ATP6V1C1,ATP6V1D,ATP6V1E1,ATP6V1G1,MAP2K2,NUP153,PTGS2,RAP2B,RRAS2
Role of Osteoclasts in Rheumatoid Arthritis Signaling Pathway	1.08	2.35702	ADAM10,ADAM9,CALM1 (includes others),CALML5,COL4A1,COL4A2,COL4A3,COL6A3,CTNNA1,ELP1,GSN,MAP2K2,MMP14,PIK3R4,PPP3CA,PTPN1,RAP2B,RELA,RHOB,RRAS2
DNA Methylation and Transcriptional Repression Signaling	1.07	0.377964	CDK11B,CHD4,HDAC1,MBD2,MECP2,MTA2,RELA,SAP18
Role of PI3K/AKT Signaling in the Pathogenesis of Influenza	1.07	2.44949	GNAI1,GNAI2,GNAI3,MAP2K2,PIK3R4,RELA
Myelination Signaling Pathway	1.07	2.83683	ARF6,CALM1 (includes others),CALML5,CNP,FZD6,HCK,HDAC1,ITGA3,ITGB5,MAP2K2,NDRG1,PDGFRA,PIK3R4,PPP3CA,PRKACB,PSEN1,RAB35,RAP2B,RRAS2,SLC16A1,SMARCA4
Synaptic Long Term Potentiation	1.06	1.26491	CALM1 (includes others),CALML5,GNA11,MAP2K2,PPP1CA,PPP1CC,PPP3CA,PRKACB,RAP2B,RRAS2
Amyloid Processing	1.06		CAPN1,CAPNS1,CSNK1A1,PRKACB,PSEN1
Pyrimidine Deoxyribonucleotides De Novo Biosynthesis I	1.05		CMPK1,NME1,NME2
Vitamin-C Transport	1.05		GLRX,TXNRD1,TXNRD2
P2Y Purigenic Receptor Signaling Pathway	1.04	1	GNAI1,GNAI2,GNAI3,GNB2,MAP2K2,PIK3R4,PRKACB,RAP2B,RELA,RRAS2
Glutathione-mediated Detoxification	1.04	2	ANPEP,GSTM1,GSTM3,MGST1
Noradrenaline and Adrenaline Degradation	1.04	1	ADH5,AKR1A1,ALDH2,MAOA
Formaldehyde Oxidation II (Glutathione-dependent)	1.04		ADH5
GDP-L-fucose Biosynthesis I (from GDP-D-mannose)	1.04		GMDS
Glutamate Biosynthesis II	1.04		GLUD1
Glutamate Degradation X	1.04		GLUD1
Glutamine Degradation I	1.04		GLS
Glycerol-3-phosphate Shuttle	1.04		GPD2
S-methyl-5-thio-α-D-ribose 1-phosphate Degradation	1.04		MRI1
Spermidine Biosynthesis I	1.04		SRM
Sulfate Activation for Sulfonation	1.04		PAPSS1
Xanthine and Xanthosine Salvage	1.04		PNP
PEDF Signaling	1.02	1.13389	ARHGAP22,BCL2L1,PIK3R4,RAP2B,RELA,RRAS2,WASF2
Superpathway of Methionine Degradation	1.01	1	AHCYL1,DLD,GOT2,MAT2B
Gαq Signaling	1	2.12132	CALM1 (includes others),CALML5,GNA11,GNAI1,GNAI2,GNAI3,GNB2,MAP2K2,PIK3R4,PPP3CA,RELA,RHOB
Role of NFAT in Cardiac Hypertrophy	0.999	0.57735	CALM1 (includes others),CALML5,CSNK1A1,GNAI1,GNAI2,GNAI3,GNB2,HDAC1,IL6ST,MAP2K2,PIK3R4,PPP3CA,PRKACB,RAP2B,RRAS2
3-phosphoinositide Biosynthesis	0.999	3.05085	CDIPT,MTMR6,NUDT4,NUDT5,PIK3R4,PPP1CA,PPP1CC,PPP1R8,PPP3CA,PPP4C,PPP4R1,PSPH,PTPN1,UBLCP1
Granulocyte Adhesion and Diapedesis	0.987		CD99,CLDN11,EZR,GLG1,GNAI1,GNAI2,GNAI3,ICAM1,MMP14,MSN,PECAM1,SDC4,THY1
Opioid Signaling Pathway	0.984	3	AP2A1,AP2A2,AP2B1,AP2S1,CALM1 (includes others),CALML5,GNA11,GNAI1,GNAI2,GNAI3,GNB2,HCK,MAP2K2,PPP3CA,PRKACB,RAP2B,RRAS2,SIGMAR1
Oleate Biosynthesis II (Animals)	0.98		CYB5A,FADS2
γ-glutamyl Cycle	0.98		ANPEP,GGCT
HIPPO signaling	0.979	-2.23607	PPP1CA,PPP1CC,YWHAB,YWHAE,YWHAH,YWHAQ,YWHAZ
Inhibition of Matrix Metalloproteases	0.975		ADAM10,LRP1,MMP14,TFPI2
Sumoylation Pathway	0.973	-1.13389	ARHGDIA,CTBP1,HDAC1,RAN,RFC2,RHOB,RPA1,UBE2I
Nitric Oxide Signaling in the Cardiovascular System	0.972	1.66667	CALM1 (includes others),CALML5,CAV1,HSP90AA1,HSP90AB1,HSP90B1,MAP2K2,PIK3R4,PRKACB
Reelin Signaling in Neurons	0.961	1.66667	ACTR2,ARHGEF7,ARPC1B,ARPC3,ARPC5L,CFL1,HCK,ITGA3,MAP2K2,PIK3R4
Neuroprotective Role of THOP1 in Alzheimer's Disease	0.956	0.447214	DPP4,HLA-C,HLA-E,LONP1,MME,PRKACB,PRSS23,THOP1,YWHAE
Lymphotoxin β Receptor Signaling	0.953		BCL2L1,DIABLO,ELP1,PIK3R4,RELA
GABAergic Receptor Signaling Pathway (Enhanced)	0.945	1.26491	CNTNAP1,GLS,GLUD1,GNAI1,GNAI2,GNAI3,GNB2,GOT2,PRKACB,SLC38A2
Gαi Signaling	0.931	1.88982	CAV1,GNA11,GNAI1,GNAI2,GNAI3,GNB2,PRKACB,RAP2B,RRAS2,STAT3
Ovarian Cancer Signaling	0.926	1.63299	FZD6,GJA1,HDAC1,MAP2K2,MSH2,PA2G4,PIK3R4,PRKACB,PTGS2,RAP2B,RRAS2
Cleavage and Polyadenylation of Pre-mRNA	0.921		CSTF2,CSTF3
Guanosine Nucleotides Degradation III	0.921		NT5E,PNP
WNK Renal Signaling Pathway	0.92	0	CALM1 (includes others),CALML5,CUL2,ELOC,PIK3R4,RBX1,SLC12A4,WNK3
Aryl Hydrocarbon Receptor Signaling	0.912	-0.377964	ALDH2,GSTM1,GSTM3,HSP90AA1,HSP90AB1,HSP90B1,MGST1,NEDD8,NFIC,RELA,SMARCA4
D-myo-inositol-5-phosphate Metabolism	0.899	2.88675	MTMR6,NUDT4,NUDT5,PIP4P2,PPP1CA,PPP1CC,PPP1R8,PPP3CA,PPP4C,PPP4R1,PSPH,PTPN1,UBLCP1
Tryptophan Degradation X (Mammalian, via Tryptamine)	0.891		AKR1A1,ALDH2,MAOA
Tumor Microenvironment Pathway	0.885	2.88675	HLA-C,HLA-E,ICAM1,MAP2K2,MMP14,PIK3R4,PTGS2,RAP2B,RELA,RRAS2,SLC16A1,STAT3
Cancer Drug Resistance by Drug Efflux	0.881	2	ABCC1,MAP2K2,PTGS2,RAP2B,RRAS2
Ascorbate Recycling (Cytosolic)	0.876		GLRX
Aspartate Biosynthesis	0.876		GOT2
Coenzyme A Biosynthesis	0.876		COASY
Glutamate Degradation II	0.876		GOT2
Guanine and Guanosine Salvage I	0.876		PNP
Hypusine Biosynthesis	0.876		EIF5A
L-cysteine Degradation III	0.876		CISD1
S-adenosyl-L-methionine Biosynthesis	0.876		MAT2B
S-methyl-5'-thioadenosine Degradation II	0.876		MTAP
D-myo-inositol (1,4,5,6)-Tetrakisphosphate Biosynthesis	0.873	2.7136	MTMR6,NUDT4,NUDT5,PPP1CA,PPP1CC,PPP1R8,PPP3CA,PPP4C,PPP4R1,PSPH,PTPN1,UBLCP1
D-myo-inositol (3,4,5,6)-tetrakisphosphate Biosynthesis	0.873	2.7136	MTMR6,NUDT4,NUDT5,PPP1CA,PPP1CC,PPP1R8,PPP3CA,PPP4C,PPP4R1,PSPH,PTPN1,UBLCP1
DNA Double-Strand Break Repair by Homologous Recombination	0.867		RAD50,RPA1
CDP-diacylglycerol Biosynthesis I	0.857		GPD2,LPCAT2,MBOAT7
Glutathione Redox Reactions I	0.857		GPX1,GSTM1,MGST1
Pyroptosis Signaling Pathway	0.849	0.377964	DHX9,ELAVL1,GBP1,HMGB1,NOL3,PRKACB,PYCARD
Angiopoietin Signaling	0.849	1.34164	ELP1,PIK3R4,RAP2B,RELA,RRAS2,TIE1
Macropinocytosis Signaling	0.849	2	ACTN4,ARF6,ITGB5,PIK3R4,RAP2B,RRAS2
Endometrial Cancer Signaling	0.837	1.34164	CTNNA1,MAP2K2,PIK3R4,RAP2B,RRAS2
Calcium Signaling	0.835	1.34164	CALM1 (includes others),CALML5,CALR,HDAC1,LETM1,MYH10,MYH9,MYL1,MYL6B,PPP3CA,PRKACB,RAP2B,TPM2,TPM4
G Beta Gamma Signaling	0.834	2.82843	CAV1,GNA11,GNAI1,GNAI2,GNAI3,GNB2,PRKACB,RAP2B,RRAS2
IL-6 Signaling	0.834	1.41421	ELP1,IL6ST,MAP2K2,MAP4K4,PIK3R4,RAP2B,RELA,RRAS2,STAT3
Assembly of RNA Polymerase III Complex	0.818		SF3A1,SF3A2
Acute Phase Response Signaling	0.813	1	ALB,APOA2,ELP1,HMOX2,HP,IL6ST,MAP2K2,NOLC1,RAP2B,RELA,RRAS2,STAT3
Cellular Effects of Sildenafil (Viagra)	0.793		CALM1 (includes others),CALML5,MPRIP,MYH10,MYH9,MYL1,MYL12B,MYL6B,PABPC4,PRKACB
IL-3 Signaling	0.793	2.44949	MAP2K2,PIK3R4,PPP3CA,RAP2B,RRAS2,STAT3
GABA Receptor Signaling	0.792		AP2A1,AP2A2,AP2B1,AP2S1,GNA11,GNAI1,GNAI2,GNAI3,GNB2
HGF Signaling	0.792	2.44949	ITGA3,ITGAV,ITGB5,MAP2K2,PIK3R4,PTGS2,RAP2B,RRAS2,STAT3
Phosphatidylglycerol Biosynthesis II (Non-plastidic)	0.792		GPD2,LPCAT2,MBOAT7
Role of p14/p19ARF in Tumor Suppression	0.792		PIK3R4,SF3A1,SF3A2
Salvage Pathways of Pyrimidine Ribonucleotides	0.783	0.377964	ADPGK,CMPK1,CSNK1A1,MAP2K2,NME1,NME2,UPP1
CDK5 Signaling	0.779	1.13389	CAPN1,ITGA3,MAP2K2,PPP1CA,PPP1CC,PRKACB,RAP2B,RRAS2
Gα12/13 Signaling	0.778	1.41421	ELP1,MAP2K2,MYL1,MYL12B,MYL6B,PIK3R4,RAP2B,RELA,RRAS2
Role of BRCA1 in DNA Damage Response	0.776		MSH2,RAD50,RFC2,RPA1,SMARCA4,SMARCD2
Thrombopoietin Signaling	0.774	2.23607	MAP2K2,PIK3R4,RAP2B,RRAS2,STAT3
Adenosine Nucleotides Degradation II	0.773		NT5E,PNP
Chondroitin Sulfate Degradation (Metazoa)	0.773		GM2A,HEXA
D-myo-inositol (1,4,5)-trisphosphate Degradation	0.773		BPNT1,INPP5K
Granzyme B Signaling	0.773		PARP1,PRKDC
NOD1/2 Signaling Pathway	0.768	2.7136	ARHGEF7,ELP1,ERBIN,HSP90AA1,HSP90AB1,HSP90B1,HSPA5,MAP2K2,MAP4K4,MAVS,PYCARD,RELA
Amyotrophic Lateral Sclerosis Signaling	0.764	0.707107	BCL2L1,CAPN1,CAPNS1,CAT,GPX1,PIK3R4,PPP3CA,SOD1
iNOS Signaling	0.761		CALM1 (includes others),CALML5,HMGA1,RELA
2-ketoglutarate Dehydrogenase Complex	0.761		DLD
Branched-chain α-keto acid Dehydrogenase Complex	0.761		DLD
Eumelanin Biosynthesis	0.761		MIF
Glutathione Redox Reactions II	0.761		GLRX
Heme Degradation	0.761		HMOX2
L-cysteine Degradation I	0.761		GOT2
Melatonin Degradation II	0.761		MAOA
Oxidized GTP and dGTP Detoxification	0.761		RUVBL2
Phenylalanine Degradation I (Aerobic)	0.761		QDPR
Phenylethylamine Degradation I	0.761		ALDH2
Rapoport-Luebering Glycolytic Shunt	0.761		PGAM1
GNRH Signaling	0.746	2.33333	CALM1 (includes others),CALML5,GNA11,GNAI1,GNAI2,GNAI3,GNB2,MAP2K2,PRKACB,RAP2B,RELA,RRAS2
IL-10 Signaling	0.744	1.26491	BCL2L1,ELP1,HLA-C,HLA-E,ICAM1,IL6ST,MAP4K4,PKM,RELA,STAT3
PFKFB4 Signaling Pathway	0.738	1	GPI,HK1,MAP2K2,PRKACB
ERB2-ERBB3 Signaling	0.735	2.23607	MAP2K2,PIK3R4,RAP2B,RRAS2,STAT3
Dermatan Sulfate Degradation (Metazoa)	0.731		GM2A,HEXA
Acetylcholine Receptor Signaling Pathway	0.714	2.3094	ADAM10,ADAM9,CALM1 (includes others),CALML5,CASP6,GNA11,GNAI1,GNAI2,GNAI3,PIK3R4,PRKACB,PSEN1
Hepatic Fibrosis / Hepatic Stellate Cell Activation	0.714		COL4A1,COL4A2,COL4A3,COL6A3,ICAM1,IGFBP4,MYH10,MYH9,MYL1,MYL6B,PDGFRA,RELA
VEGF Family Ligand-Receptor Interactions	0.709	2	MAP2K2,NRP1,NRP2,PIK3R4,RAP2B,RRAS2
Sphingosine-1-phosphate Signaling	0.709	2.64575	ASAH1,CASP6,GNAI1,GNAI2,GNAI3,PDGFRA,PIK3R4,RHOB
Mitotic Roles of Polo-Like Kinase	0.699		CAPN1,HSP90AA1,HSP90AB1,HSP90B1,SLK
Assembly of RNA Polymerase II Complex	0.695	1	GTF2B,POLR2B,POLR2E,POLR2H
Melanoma Signaling	0.695	2	MAP2K2,PIK3R4,RAP2B,RRAS2
LPS-stimulated MAPK Signaling	0.693	2.23607	ELP1,MAP2K2,PIK3R4,RAP2B,RELA,RRAS2
ERBB4 Signaling	0.681	2	MAP2K2,PIK3R4,PSEN1,RAP2B,RRAS2
4-1BB Signaling in T Lymphocytes	0.68		ELP1,MAP2K2,RELA
Mouse Embryonic Stem Cell Pluripotency	0.679	1.88982	FZD6,IL6ST,MAP2K2,PIK3R4,RAP2B,RRAS2,STAT3
Xenobiotic Metabolism Signaling	0.678		ALDH2,CAT,DNAJC7,GSTM1,GSTM3,HSP90AA1,HSP90AB1,HSP90B1,MAOA,MAP2K2,MGST1,PIK3R4,RAP2B,RBX1,RELA,RRAS2,SRA1
Autophagy	0.675	2.88675	ARL8B,CALM1 (includes others),CALML5,GABARAPL2,GNAI3,MAP2K2,PIK3R4,PPP3CA,PRKACB,VPS16,VPS18,VPS41,VPS45
2-oxobutanoate Degradation I	0.674		DLD
Arsenate Detoxification I (Glutaredoxin)	0.674		PNP
Creatine-phosphate Biosynthesis	0.674		MAP4K4
Folate Polyglutamylation	0.674		MTHFD1L
Galactose Degradation I (Leloir Pathway)	0.674		GALK1
Lysine Degradation II	0.674		AASDHPPT
Lysine Degradation V	0.674		AASDHPPT
Tetrahydrofolate Salvage from 5,10-methenyltetrahydrofolate	0.674		MTHFD1L
Tyrosine Degradation I	0.674		FAH
SPINK1 General Cancer Pathway	0.664	2.23607	MAP2K2,PIK3R4,RAP2B,RRAS2,STAT3
Ethanol Degradation II	0.656		ADH5,AKR1A1,ALDH2
IL-9 Signaling	0.656		PIK3R4,RELA,STAT3
Gαs Signaling	0.634		GNA11,GNAI1,GNAI2,GNAI3,GNB2,HCK,MAP2K2,PRKACB
Pancreatic Adenocarcinoma Signaling	0.634	2.44949	BCL2L1,HDAC1,MAP2K2,PA2G4,PIK3R4,PTGS2,RELA,STAT3
MIF-mediated Glucocorticoid Regulation	0.632		MIF,PTGS2,RELA
GP6 Signaling Pathway	0.622	0.707107	ADAM10,CALM1 (includes others),CALML5,COL4A1,COL4A2,COL4A3,COL6A3,PIK3R4
Serotonin Degradation	0.615	1.34164	ADH5,AKR1A1,ALDH2,B3GAT3,MAOA
Endocannabinoid Cancer Inhibition Pathway	0.611	1	CASP6,GNAI1,GNAI2,GNAI3,MAP2K2,PIK3R4,PRKACB,SPTLC1,VIM
Arginine Biosynthesis IV	0.605		GLUD1
GDP-mannose Biosynthesis	0.605		GPI
Glycerol Degradation I	0.605		GPD2
Glycine Cleavage Complex	0.605		DLD
Pentose Phosphate Pathway (Non-oxidative Branch)	0.605		RPIA
Pyruvate Fermentation to Lactate	0.605		LDHB
BMP signaling pathway	0.605	1.63299	MAP2K2,PRKACB,RAP2B,RELA,RRAS2,SMURF1
Glioma Invasiveness Signaling	0.6	2.23607	ITGAV,PIK3R4,RAP2B,RHOB,RRAS2
Fatty Acid α-oxidation	0.593		ALDH2,PTGS2
Endocannabinoid Neuronal Synapse Pathway	0.59	1.41421	GNA11,GNAI1,GNAI2,GNAI3,GNB2,NDUFS2,PPP3CA,PRKACB,PTGS2
Pulmonary Fibrosis Idiopathic Signaling Pathway	0.587	2.35702	ADAM10,CAV1,COL4A1,COL4A2,COL4A3,COL6A3,FZD6,IL6ST,ITGAV,MMP14,PDGFRA,PIK3R4,RAP2B,RELA,RRAS2,STAT3,STK38,VIM
GPCR-Mediated Integration of Enteroendocrine Signaling Exemplified by an L Cell	0.57	-1.34164	GNA11,GNAI1,GNAI2,GNAI3,PRKACB
Non-Small Cell Lung Cancer Signaling	0.566	2	HDAC1,MAP2K2,PA2G4,PIK3R4,RAP2B,RRAS2
CD27 Signaling in Lymphocytes	0.564	2	BCL2L1,ELP1,MAP2K2,RELA
Role of IL-17A in Arthritis	0.564		MAP2K2,PIK3R4,PTGS2,RELA
Putrescine Degradation III	0.564		ALDH2,MAOA
Superpathway of D-myo-inositol (1,4,5)-trisphosphate Metabolism	0.564		BPNT1,INPP5K
Corticotropin Releasing Hormone Signaling	0.559	1.63299	CALM1 (includes others),CALML5,GNAI1,GNAI2,GNAI3,JUND,MAP2K2,PRKACB,PTGS2
GDNF Family Ligand-Receptor Interactions	0.556	2	MAP2K2,PDLIM7,PIK3R4,RAP2B,RRAS2
Adenine and Adenosine Salvage III	0.548		PNP
Ceramide Biosynthesis	0.548		SPTLC1
Ceramide Degradation	0.548		ASAH1
Glycoaminoglycan-protein Linkage Region Biosynthesis	0.548		B3GAT3
Trehalose Degradation II (Trehalase)	0.548		HK1
Antiproliferative Role of Somatostatin Receptor 2	0.542	2	GNB2,MAP2K2,PIK3R4,RAP2B,RRAS2
Death Receptor Signaling	0.541	-0.447214	CASP6,DIABLO,ELP1,MAP4K4,PARP1,RELA
Small Cell Lung Cancer Signaling	0.541	2	BCL2L1,HDAC1,PA2G4,PIK3R4,PTGS2,RELA
Methionine Degradation I (to Homocysteine)	0.537		AHCYL1,MAT2B
Xenobiotic Metabolism CAR Signaling Pathway	0.534	2.11058	ABCC1,ALDH2,DNAJC7,GSTM1,GSTM3,HSP90AA1,HSP90AB1,HSP90B1,MAP2K2,MGST1,SRA1
eNOS Signaling	0.521	0	CALM1 (includes others),CALML5,CAV1,HSP90AA1,HSP90AB1,HSP90B1,HSPA5,PIK3R4,PRKACB
DHCR24 Signaling Pathway	0.515	1.41421	ALB,APOA2,DHCR24,DHCR7,PCYOX1,PIK3R4,RAP2B,RRAS2
Semaphorin Signaling in Neurons	0.502		CFL1,DPYSL2,NRP1,RHOB
Dopamine Receptor Signaling	0.502		MAOA,PPP1CA,PPP1CC,PRKACB,QDPR
Senescence Pathway	0.499	2.5	CALM1 (includes others),CALML5,CAPN1,CAPNS1,CAT,DHCR24,DLD,MAP2K2,PARP1,PDHA1,PIK3R4,PPP1CA,PPP3CA,RAD50,RAP2B,RRAS2
Histidine Degradation III	0.499		MTHFD1L
IL-2 Signaling	0.488	2	MAP2K2,PIK3R4,RAP2B,RRAS2
Cysteine Biosynthesis III (mammalia)	0.488		AHCYL1,MAT2B
Ethanol Degradation IV	0.488		ALDH2,CAT
Renin-Angiotensin Signaling	0.479	2.44949	MAP2K2,PIK3R4,PRKACB,RAP2B,RELA,RRAS2,STAT3
Estrogen-Dependent Breast Cancer Signaling	0.477	2	HSD17B7,PIK3R4,RAP2B,RELA,RRAS2
FLT3 Signaling in Hematopoietic Progenitor Cells	0.477	2.23607	MAP2K2,PIK3R4,RAP2B,RRAS2,STAT3
MIF Regulation of Innate Immunity	0.474		MIF,PTGS2,RELA
Role of JAK1, JAK2 and TYK2 in Interferon Signaling	0.466		RELA,STAT3
Serotonin Receptor Signaling	0.465	4.08248	BST1,CALM1 (includes others),CALML5,CAV1,GNA11,GNAI1,GNAI2,GNAI3,GNB2,HCK,MAOA,MAP2K2,MPRIP,PIK3R4,PRKACB,PTGS2,QDPR,RAB27A,RAB3A,RAB4A,RAP2B,RHOB,RRAS2,STAT3
Xenobiotic Metabolism General Signaling Pathway	0.46	2.12132	GSTM1,GSTM3,MAP2K2,MGST1,PIK3R4,RAP2B,RBX1,RRAS2
LXR/RXR Activation	0.46	-1.34164	ALB,APOA2,ECHS1,HADH,PCYOX1,PTGS2,RELA
HOTAIR Regulatory Pathway	0.46	0.333333	ELAVL1,HDAC1,ICAM1,MMP14,PIK3R4,RELA,STAT3,STK38,VIM
Citrulline Biosynthesis	0.458		GLS
Folate Transformations I	0.458		MTHFD1L
Salvage Pathways of Pyrimidine Deoxyribonucleotides	0.458		UPP1
Sphingosine and Sphingosine-1-phosphate Metabolism	0.458		ASAH1
Role of NANOG in Mammalian Embryonic Stem Cell Pluripotency	0.45	1.63299	FZD6,IL6ST,MAP2K2,PIK3R4,RAP2B,RRAS2,STAT3
Activation of IRF by Cytosolic Pattern Recognition Receptors	0.447	1	ADAR,ELP1,MAVS,RELA
IL-33 Signaling Pathway	0.446	2.52982	BCL2L1,CASP6,ELP1,ICAM1,MAP2K2,PIK3R4,PRKACB,PTGS2,STAT3,TMED1
Apelin Pancreas Signaling Pathway	0.442		PIK3R4,PRKACB,RELA
IL-23 Signaling Pathway	0.442		PIK3R4,RELA,STAT3
Role of RIG1-like Receptors in Antiviral Innate Immunity	0.442		MAVS,RELA,TRIM25
Dopamine-DARPP32 Feedback in cAMP Signaling	0.438	-0.632456	CALM1 (includes others),CALML5,CSNK1A1,GNAI1,GNAI2,GNAI3,PPP1CA,PPP1CC,PPP3CA,PRKACB
Glutamate Receptor Signaling	0.434		CALM1 (includes others),CALML5,GLS,GNB2
Role of Tissue Factor in Cancer	0.434	3.31662	BCL2L1,CFL1,GNA11,HCK,ITGA3,ITGAV,MAP2K2,PIK3R4,PTGS2,RAP2B,RRAS2
Role of Osteoblasts, Osteoclasts and Chondrocytes in Rheumatoid Arthritis	0.431		CALM1 (includes others),CALML5,CSNK1A1,ELP1,FZD6,GSN,LRP1,MMP14,PIK3R4,PPP3CA,RELA,SMURF1
Ephrin A Signaling	0.427		ADAM10,CFL1,PIK3R4
IL-17A Signaling in Airway Cells	0.422	2	MAP2K2,PIK3R4,RELA,STAT3
IL-17A Signaling in Fibroblasts	0.421	0.447214	ELAVL1,P4HA1,RELA,STAT3,THY1
ISGylation Signaling Pathway	0.412	-0.816497	CHMP5,ITGA3,MAGT1,RTN4,TRIM25,UBE2L6
nNOS Signaling in Skeletal Muscle Cells	0.412		CALM1 (includes others),CALML5,SNTB2
Production of Nitric Oxide and Reactive Oxygen Species in Macrophages	0.403	-0.333333	ALB,APOA2,CAT,ELP1,PCYOX1,PIK3R4,PPP1CA,PPP1CC,RELA,RHOB
Agrin Interactions at Neuromuscular Junction	0.398	0	ARHGEF7,CTTN,RAP2B,RRAS2
Role of JAK1 and JAK3 in γc Cytokine Signaling	0.398		PIK3R4,RAP2B,RRAS2,STAT3
Purine Nucleotides De Novo Biosynthesis II	0.39		IMPDH2
IL-12 Signaling and Production in Macrophages	0.386	0	ALB,APOA2,CALM1 (includes others),CALML5,ELP1,IL6ST,MAP2K2,PCYOX1,PIK3R4,PRKDC,RELA,STAT3
Ceramide Signaling	0.38	0.447214	DIABLO,PIK3R4,RAP2B,RELA,RRAS2
Osteoarthritis Pathway	0.38	0.707107	CASP6,CTNNA1,FZD6,HMGB1,ITGA3,ITGAV,ITGB5,LRP1,MYBBP1A,PTGS2,RELA,SDC4
UVC-Induced MAPK Signaling	0.372		MAP2K2,RAP2B,RRAS2
Relaxin Signaling	0.364		GNA11,GNAI1,GNAI2,GNAI3,GNB2,PIK3R4,PRKACB,RELA
Mineralocorticoid Biosynthesis	0.361		EBP
Dopamine Degradation	0.355		ALDH2,MAOA
Glutaminergic Receptor Signaling Pathway (Enhanced)	0.354	2.5	CALM1 (includes others),CALML5,GLS,GLUD1,GNAI1,GNAI2,GNAI3,GOT2,NAPA,NAPG,PIK3R4,PPP3CA,PRKACB,SLC38A2,VAMP3,YKT6
Adrenomedullin signaling pathway	0.351	2.52982	CALCRL,CALM1 (includes others),CALML5,GNA11,MAP2K2,PIK3R4,PRKACB,RAP2B,RELA,RRAS2
Bladder Cancer Signaling	0.343		HDAC1,MAP2K2,MMP14,PA2G4,RAP2B,RRAS2
Prolactin Signaling	0.343	2.23607	MAP2K2,PIK3R4,RAP2B,RRAS2,STAT3
Human Embryonic Stem Cell Pluripotency	0.339	3.16228	FZD6,HSP90AA1,HSP90AB1,HSP90B1,MAP2K2,PDGFRA,PIK3R4,RAP2B,RRAS2,STAT3
Cardiac β-adrenergic Signaling	0.338		GNA11,GNAI1,GNAI2,GNAI3,GNB2,PALM2AKAP2,PPP1CA,PPP1CC,PRKACB
Glucocorticoid Biosynthesis	0.336		EBP
TGF-β Signaling	0.335	0.447214	HDAC1,MAP2K2,RAP2B,RRAS2,SMURF1
Role of Osteoblasts in Rheumatoid Arthritis Signaling Pathway	0.335	1.50756	CSNK1A1,CTSA,CTSV,CTSZ,FZD6,IL6ST,LRP1,MMP14,PIK3R4,PTGS2,SMURF1,STAT3
Leptin Signaling in Obesity	0.325		MAP2K2,PIK3R4,PRKACB,STAT3
Role of Macrophages, Fibroblasts and Endothelial Cells in Rheumatoid Arthritis	0.322		CALM1 (includes others),CALML5,CSNK1A1,ELP1,FZD6,ICAM1,IL6ST,LRP1,MAP2K2,MIF,PIK3R4,PPP3CA,RAP2B,RELA,RRAS2,STAT3
MSP-RON Signaling in Macrophages Pathway	0.32	0.816497	PIK3R4,PTGS2,RAP2B,RELA,RRAS2,STAT3
Melanocyte Development and Pigmentation Signaling	0.318	2.23607	MAP2K2,PIK3R4,PRKACB,RAP2B,RRAS2
UVA-Induced MAPK Signaling	0.318		BCL2L1,PARP1,PIK3R4,RAP2B,RRAS2
p53 Signaling	0.318	-1	BCL2L1,CASP6,HDAC1,PIK3R4,PRKDC
Role of Chondrocytes in Rheumatoid Arthritis Signaling Pathway	0.315	1.88982	IL6ST,LRP1,MMP14,PPP3CA,PTGS2,PYCARD,STAT3
Acyl-CoA Hydrolysis	0.313		ACOT9
Triacylglycerol Biosynthesis	0.313		LPCAT2,MBOAT7,PLPP1
Oxytocin in Spinal Neurons Signaling Pathway	0.311		GNA11,GNAI3
Neurotrophin/TRK Signaling	0.307	2	MAP2K2,PIK3R4,RAP2B,RRAS2
Thyroid Cancer Signaling	0.298	2	MAP2K2,PIK3R4,RAP2B,RRAS2
Role of CHK Proteins in Cell Cycle Checkpoint Control	0.293		RAD50,RFC2,RPA1
Triacylglycerol Degradation	0.293		ABHD12,ABHD16A,ALDH2
Superpathway of Citrulline Metabolism	0.292		GLS
Telomere Extension by Telomerase	0.292		RAD50
HMGB1 Signaling	0.287	1.41421	HMGB1,ICAM1,MAP2K2,PIK3R4,RAP2B,RELA,RHOB,RRAS2
Complement System	0.286		CD55,CD59
TWEAK Signaling	0.286		CASP6,RELA
Polyamine Regulation in Colon Cancer	0.283		EIF5A,MAP2K2,SRM
Docosahexaenoic Acid (DHA) Signaling	0.274		BCL2L1,PIK3R4
Notch Signaling	0.274		NUMB,PSEN1
LPS/IL-1 Mediated Inhibition of RXR Function	0.272		ACOX3,ACSL3,ACSL4,ALDH2,CAT,CPT2,FABP4,GSTM1,GSTM3,MAOA,MGST1,SLC27A3
Sperm Motility	0.272		CALM1 (includes others),CALML5,EPHB2,GNA11,GNAI1,GNAI2,GNAI3,GNB2,HCK,PDGFRA,PRKACB,TIE1
Regulation of the Epithelial Mesenchymal Transition by Growth Factors Pathway	0.27	2.33333	MAP2K2,PDGFRA,PIK3R4,RAP2B,RELA,RRAS2,SMURF1,STAT3,VIM
cAMP-mediated signaling	0.268	2.33333	CALM1 (includes others),CALML5,GNAI1,GNAI2,GNAI3,LAMTOR3,MAP2K2,PALM2AKAP2,PPP3CA,PRKACB,STAT3
Role of MAPK Signaling in the Pathogenesis of Influenza	0.258		MAP2K2,PTGS2,RAP2B,RRAS2
Role of JAK2 in Hormone-like Cytokine Signaling	0.256		BCL2L1,PTPN1,STAT3
1D-myo-inositol Hexakisphosphate Biosynthesis II (Mammalian)	0.256		INPP5K
D-myo-inositol (1,3,4)-trisphosphate Biosynthesis	0.256		INPP5K
PD-1, PD-L1 cancer immunotherapy pathway	0.253	-0.447214	BCL2L1,HLA-C,HLA-E,PDCD4,PIK3R4
Acetone Degradation I (to Methylglyoxal)	0.231		DHRS1,PTGR1
April Mediated Signaling	0.231		ELP1,RELA
B Cell Activating Factor Signaling	0.222		ELP1,RELA
Retinoate Biosynthesis I	0.222		AKR1B1,RDH11
Androgen Biosynthesis	0.212		EBP
Inflammasome pathway	0.212		PYCARD
Histamine Degradation	0.199		ALDH2
ATM Signaling	0		PPP1CC,RAD50,SMC2,USP7
Activin Inhibin Signaling Pathway	0	2	MAP2K2,PIK3R4,PTGS2,STAT3
Adipogenesis pathway	0	-0.816497	CTBP1,FABP4,FZD6,HDAC1,NR2F2,SAP18
Adrenergic Receptor Signaling Pathway (Enhanced)	0	2.33333	ATP6V1C1,ATP6V1D,ATP6V1E1,ATP6V1G1,GNAI1,GNAI2,GNAI3,MAOA,PRKACB
Allograft Rejection Signaling	0		HLA-C,HLA-E
Altered T Cell and B Cell Signaling in Rheumatoid Arthritis	0		RELA
Antioxidant Action of Vitamin C	0		GLRX,RELA,SLC2A14,TXNRD1,TXNRD2
Antiproliferative Role of TOB in T Cell Signaling	0		PABPC4,TWSG1
Atherosclerosis Signaling	0		ALB,APOA2,GLG1,ICAM1,PCYOX1,RELA
Autoimmune Thyroid Disease Signaling	0		HLA-C,HLA-E
B Cell Receptor Signaling	0	2.11058	BCL2L1,CALM1 (includes others),CALML5,CFL1,ELP1,INPP5K,MAP2K2,PIK3R4,PPP3CA,RAP2B,RELA,RRAS2
BEX2 Signaling Pathway	0		RELA,STAT3
Basal Cell Carcinoma Signaling	0		FZD6
Breast Cancer Regulation by Stathmin1	0	2.5	ARHGEF7,CALCRL,FZD6,GNB2,GPR89A/GPR89B,MAP2K2,PIK3R4,PPP1CA,PPP1CC,PPP4C,PRKACB,RAP2B,RRAS2,STAT3,TUBA1A,TUBB,TUBB6
CCR5 Signaling in Macrophages	0	1.34164	CALM1 (includes others),CALML5,GNA11,GNAI1,GNAI2,GNAI3,GNB2
CD28 Signaling in T Helper Cells	0	1.89737	ACTR2,ARPC1B,ARPC3,ARPC5L,CALM1 (includes others),CALML5,ELP1,MAP2K2,PIK3R4,PPP3CA,RELA
CDC42 Signaling	0	1.26491	ACTR2,ARPC1B,ARPC3,ARPC5L,CFL1,EXOC2,EXOC5,HLA-C,HLA-E,ITGA3,ITGAV,ITGB5,MPRIP,MYL1,MYL12B,MYL6B
CDX Gastrointestinal Cancer Signaling Pathway	0	-1.63299	FZD6,MAP2K2,PIK3R4,PTGS2,RELA,STAT3
CREB Signaling in Neurons	0	1.60357	CALCRL,CALM1 (includes others),CALML5,FZD6,GNA11,GNAI1,GNAI2,GNAI3,GNB2,GPR89A/GPR89B,GTF2B,MAP2K2,PDGFRA,PIK3R4,POLR2B,POLR2E,POLR2H,PRKACB,RAP2B,RRAS2
CTLA4 Signaling in Cytotoxic T Lymphocytes	0	0.774597	AP1G1,AP1S1,AP1S2,AP2A1,AP2A2,AP2B1,AP2S1,BCL2L1,HCK,HLA-C,HLA-E,ITGA3,PIK3R4,RAP2B,RRAS2
Calcium-induced T Lymphocyte Apoptosis	0		CALM1 (includes others),CALML5,HDAC1,PPP3CA
Cardiac Hypertrophy Signaling (Enhanced)	0	3.83761	CALM1 (includes others),CALML5,DIAPH2,EIF2B1,EIF2B4,FZD6,GNA11,GNAI1,GNAI2,GNAI3,GNB2,HDAC1,IL6ST,ITGA3,ITGAV,ITGB5,MAP2K2,PIK3R4,PPP3CA,PRKACB,PTGS2,RAP2B,RELA,RRAS2,STAT3
Cell Cycle: G1/S Checkpoint Regulation	0		HDAC1,PA2G4
Chaperone Mediated Autophagy Signaling Pathway	0	-0.755929	ATP6V1C1,ATP6V1D,ATP6V1E1,ATP6V1G1,CTSA,DDX3X,EIF4H,HMGB1,HSP90AA1,HSP90AB1,HSP90B1,HSPA5,HSPBP1,MMP14,PIK3R4,PLIN3,PPP3CA,PSMA1,PSMA2,PSMA7,PSMB2,PSMB3,PSMB4,PSMB5,PSMB7,PSME2,PYCARD,RELA
Cholecystokinin/Gastrin-mediated Signaling	0	2.23607	MAP2K2,PTGS2,RAP2B,RHOB,RRAS2
Chondroitin Sulfate Biosynthesis	0		B3GAT3
Circadian Rhythm Signaling	0		GNA11,GNAI1,GNAI2,GNAI3,GNB2,HCK,MAP2K2,PRKACB,RAP2B,RRAS2
Communication between Innate and Adaptive Immune Cells	0		HLA-C,HLA-E
Crosstalk between Dendritic Cells and Natural Killer Cells	0		FSCN1,HLA-C,HLA-E,RELA
Cyclins and Cell Cycle Regulation	0		HDAC1,PA2G4
Cytotoxic T Lymphocyte-mediated Apoptosis of Target Cells	0		CASP6,HLA-C,HLA-E
D-myo-inositol (1,4,5)-Trisphosphate Biosynthesis	0		CDIPT
DNA damage-induced 14-3-3σ Signaling	0		BCL2L1,CASP6
Dendritic Cell Maturation	0	0.377964	ELP1,FSCN1,HLA-C,HLA-E,ICAM1,PIK3R4,RELA
Dermatan Sulfate Biosynthesis	0		B3GAT3,CHST14
Dermatan Sulfate Biosynthesis (Late Stages)	0		CHST14
Dilated Cardiomyopathy Signaling Pathway	0	1.34164	MYH10,MYH9,MYL1,MYL6B,PRKACB
EGF Signaling	0		PIK3R4,STAT3
ERBB Signaling	0	2	MAP2K2,PIK3R4,RAP2B,RRAS2
Eicosanoid Signaling	0		PTGES2,PTGS2
Endothelin-1 Signaling	0	2.33333	CASP6,GNA11,GNAI1,GNAI2,GNAI3,PIK3R4,PTGS2,RAP2B,RRAS2
Erythropoietin Signaling Pathway	0	2.44949	BCL2L1,MAP2K2,PIK3R4,RAP2B,RELA,RRAS2
Estrogen Biosynthesis	0		HSD17B7
FAK Signaling	0	2.55841	ACTR2,ARHGEF7,ARPC1B,ARPC3,ARPC5L,CALCRL,CAPN1,CAPNS1,FZD6,GIT2,GPR89A/GPR89B,IL6ST,ITGA3,ITGAV,ITGB5,MAP2K2,MMP14,PDGFRA,PIK3R4,RAP2B,RRAS2,SDCBP
FAT10 Cancer Signaling Pathway	0		RELA,STAT3
FGF Signaling	0		PIK3R4,STAT3
FXR/RXR Activation	0		ALB,APOA2,PCYOX1
Factors Promoting Cardiogenesis in Vertebrates	0		FZD6,LRP1
Fc Epsilon RI Signaling	0	1.34164	INPP5K,MAP2K2,PIK3R4,RAP2B,RRAS2
FcγRIIB Signaling in B Lymphocytes	0		PIK3R4,RAP2B,RRAS2
G Protein Signaling Mediated by Tubby	0	2.23607	GNA11,GNAI1,GNAI2,GNAI3,GNB2
G-Protein Coupled Receptor Signaling	0	3.41121	CALCRL,CALM1 (includes others),CALML5,ELP1,FZD6,GNA11,GNAI1,GNAI2,GNAI3,GNB2,GPR89A/GPR89B,MAP2K2,MYL1,MYL12B,MYL6B,PIK3R4,PPP3CA,PRKACB,RAP2B,RELA,RRAS2,STAT3
GADD45 Signaling	0		RELA
GPCR-Mediated Nutrient Sensing in Enteroendocrine Cells	0	-0.447214	GNA11,GNAI1,GNAI2,GNAI3,PRKACB
Glioblastoma Multiforme Signaling	0	2.64575	FZD6,MAP2K2,PDGFRA,PIK3R4,RAP2B,RHOB,RRAS2
Graft-versus-Host Disease Signaling	0		HLA-C,HLA-E
Growth Hormone Signaling	0		PIK3R4,STAT3
Gustation Pathway	0		PRKACB
Heparan Sulfate Biosynthesis	0		ALDH2,B3GAT3
Heparan Sulfate Biosynthesis (Late Stages)	0		ALDH2
Hepatic Cholestasis	0		ABCC1,ELP1,PRKACB,RELA
ICOS-ICOSL Signaling in T Helper Cells	0	1.34164	CALM1 (includes others),CALML5,PIK3R4,PPP3CA,RELA
ID1 Signaling Pathway	0	2.33333	BCL2L1,CAV1,GSPT1,HCK,PIK3R4,RAP2B,RRAS2,STAT3,VIM
IL-13 Signaling Pathway	0	2.23607	BCL2L1,HCK,MAOA,PIK3R4,STAT3
IL-15 Production	0	2.23607	EPHB2,HCK,PDGFRA,RELA,TIE1
IL-15 Signaling	0	2.64575	BCL2L1,MAP2K2,PIK3R4,RAP2B,RELA,RRAS2,STAT3
IL-17 Signaling	0	2.82843	HSP90AA1,HSP90AB1,HSP90B1,PIK3R4,PTGS2,RAP2B,RELA,RRAS2
IL-17A Signaling in Gastric Cells	0		RELA
IL-22 Signaling	0		STAT3
IL-4 Signaling	0	3.05085	BCL2L1,COL4A1,COL4A2,COL4A3,COL6A3,GNAI1,GNAI2,GNAI3,MAOA,PIK3R4,RAP2B,RRAS2,STAT3
IL-7 Signaling Pathway	0		PIK3R4
Interferon Signaling	0		RELA
Kinetochore Metaphase Signaling Pathway	0		BUB3,PPP1CA,PPP1CC
Lipid Antigen Presentation by CD1	0		AP2A1,AP2A2,AP2B1,AP2S1,ARF6,CALR,CANX,PSAP
MSP-RON Signaling Pathway	0		PIK3R4
MYC Mediated Apoptosis Signaling	0		BCL2L1,PRKACB
Macrophage Alternative Activation Signaling Pathway	0		PIK3R4,RELA,STAT3
Macrophage Classical Activation Signaling Pathway	0	-1.13389	ACO2,DLD,PDHA1,PKM,RELA,SDHA,STAT3,STK38
Maturity Onset Diabetes of Young (MODY) Signaling	0		APOA2,APOL2
Melatonin Degradation I	0		B3GAT3
Multiple Sclerosis Signaling Pathway	0	1.41421	AIFM1,CAPN1,CAPNS1,HLA-C,HLA-E,PARP1,PYCARD,STK38
NAD Salvage Pathway II	0		NT5E
NF-κB Signaling	0	2.33333	HDAC1,MAP4K4,PDGFRA,PIK3R4,PRKACB,RAP2B,RELA,RRAS2,UBE2V1
NFKBIE Signaling Pathway	0		DYSF,PPP6C,RELA
NGF Signaling	0	2.23607	MAP2K2,PIK3R4,RAP2B,RELA,RRAS2
NUR77 Signaling in T Lymphocytes	0	1.34164	CALM1 (includes others),CALML5,HDAC1,HLA-C,HLA-E,MAP2K2,PPP3CA
Natural Killer Cell Signaling	0	2.33333	CFL1,HLA-C,HLA-E,HSPA5,MAP2K2,PIK3R4,RAP2B,RELA,RRAS2
Netrin Signaling	0		PPP3CA,PRKACB
Neuroinflammation Signaling Pathway	0	-0.632456	ELP1,GLS,HLA-C,HLA-E,HMGB1,ICAM1,PIK3R4,PPP3CA,PSEN1,PTGS2,PYCARD,RELA
Neuropathic Pain Signaling in Dorsal Horn Neurons	0		PIK3R4,PRKACB
Neurovascular Coupling Signaling Pathway	0	1.13389	CALM1 (includes others),CALML5,GJA1,MPRIP,PRKACB,PTGS2,SLC16A1
Nicotine Degradation II	0		B3GAT3
Nicotine Degradation III	0		B3GAT3
OX40 Signaling Pathway	0		BCL2L1,HLA-C,HLA-E,RELA
Orexin Signaling Pathway	0	1.66667	ATP6V1C1,ATP6V1D,ATP6V1E1,ATP6V1G1,CALM1 (includes others),CALML5,GNB2,PIK3R4,PRKACB
Oxidative Ethanol Degradation III	0		ALDH2
PCP (Planar Cell Polarity) Pathway	0		FZD6,JUND
PI3K Signaling in B Lymphocytes	0	1.88982	CALM1 (includes others),CALML5,MAP2K2,PPP3CA,RAP2B,RELA,RRAS2
PKCθ Signaling in T Lymphocytes	0	2.23607	PIK3R4,PPP3CA,RAP2B,RELA,RRAS2
PXR/RXR Activation	0		GSTM1,PRKACB,RELA
Pathogen Induced Cytokine Storm Signaling Pathway	0	1	COL4A1,COL4A2,COL4A3,COL6A3,IL6ST,PYCARD,RAB27A,SLC2A14,STAT3
Phagosome Formation	0	2.11695	ACTR2,AP1G1,AP1S1,AP1S2,ARF6,ARPC1B,ARPC3,ARPC5L,CALCRL,CFL1,FZD6,GPR89A/GPR89B,HCK,ITGA3,ITGAV,ITGB5,MAP2K2,MARCKS,MYH10,MYH9,MYL1,MYL12B,MYL6B,PIK3R4,RAP2B,RRAS2,WASF2
Phospholipase C Signaling	0	1.21268	AHNAK,ARHGEF7,CALM1 (includes others),CALML5,GNB2,HDAC1,ITGA3,ITGAV,ITGB5,MAP2K2,MARCKS,MPRIP,MYL1,MYL12B,MYL6B,PPP3CA,RAP2B,RELA,RHOB,RRAS2
Phototransduction Pathway	0		PRKACB
Pregnenolone Biosynthesis	0		FDX1
Primary Immunodeficiency Signaling	0		TAP2
Pulmonary Healing Signaling Pathway	0	2.82843	CFL1,FZD6,HCK,MMP14,PECAM1,RAP2B,RRAS2,STAT3
Pyridoxal 5'-phosphate Salvage Pathway	0		ADPGK,CSNK1A1,MAP2K2
RAR Activation	0	1.38675	ADAM10,CARM1,GNA11,NR2F2,PARP1,PIK3R4,PRKACB,RDH11,RELA,RHOB,SMARCA4,SMARCD2,SRA1
Regulation of IL-2 Expression in Activated and Anergic T Lymphocytes	0	1.66667	CALM1 (includes others),CALML5,ELP1,MAP2K2,PABPC4,PPP3CA,RAP2B,RELA,RRAS2
Regulation of the Epithelial Mesenchymal Transition in Development Pathway	0		FZD6,PSEN1,RELA
Regulation of the Epithelial-Mesenchymal Transition Pathway	0		FZD6,MAP2K2,PIK3R4,PSEN1,RAP2B,RELA,RRAS2,SMURF1,STAT3
Retinoic acid Mediated Apoptosis Signaling	0		PARP1
Retinol Biosynthesis	0		RDH11
Ribonucleotide Reductase Signaling Pathway	0	0.447214	PARP1,PIK3R4,SMARCA4,SMARCD2,STAT3
Role of Hypercytokinemia/hyperchemokinemia in the Pathogenesis of Influenza	0		PYCARD
Role of IL-17F in Allergic Inflammatory Airway Diseases	0		MAP2K2,RELA
Role of MAPK Signaling in Inhibiting the Pathogenesis of Influenza	0		MAP2K2,PTGS2
Role of NFAT in Regulation of the Immune Response	0	3.20713	CALM1 (includes others),CALML5,CSNK1A1,ELP1,GNA11,GNAI1,GNAI2,GNAI3,GNB2,KPNA1,KPNA6,MAP2K2,PIK3R4,PPP3CA,RAP2B,RELA,RRAS2,TNPO1
Role of Pattern Recognition Receptors in Recognition of Bacteria and Viruses	0	1	EIF2S1,MAVS,PIK3R4,PTX3,RELA
Role of WNT/GSK-3β Signaling in the Pathogenesis of Influenza	0		CSNK1A1,FZD6
S100 Family Signaling Pathway	0	2.85774	ABCC1,ADAM10,AHNAK,ATP5F1B,ATP5F1C,CALCRL,CALM1 (includes others),CALML5,EZR,FZD6,GNA11,GPR89A/GPR89B,MAP2K2,MMP14,MYH9,PIK3R4,PRKACB,S100A10,S100A11,S100A6,STAT3,STK38,TPM2,TPM4
SAPK/JNK Signaling	0	1	GNB2,MAP4K4,PIK3R4,RAP2B,RRAS2
SPINK1 Pancreatic Cancer Pathway	0		CTSA
STAT3 Pathway	0	2.23607	IL6ST,MAP2K2,PDGFRA,RAP2B,RRAS2,STAT3
Sonic Hedgehog Signaling	0		PRKACB
Superpathway of Melatonin Degradation	0		B3GAT3,MAOA
Synaptic Long Term Depression	0	2.64575	GNA11,GNAI1,GNAI2,GNAI3,MAP2K2,RAP2B,RRAS2
Systemic Lupus Erythematosus Signaling	0		HLA-C,HLA-E,LSM14A,LSM2,LSM3,LSM6,LSM8,PIK3R4,PPIH,PRPF40A,PRPF8,RAP2B,RRAS2,SART1,SNRNP200,SNRNP40,SNRPA,SNRPA1,SNRPB2,SNRPC,SNRPD1,SNRPD2
Systemic Lupus Erythematosus in B Cell Signaling Pathway	0	1.80739	BCL2L1,CALM1 (includes others),CALML5,HCK,IL6ST,INPP5K,MAP2K2,MAP4K4,MAVS,PIK3R4,PPP3CA,RAP2B,RELA,RRAS2,STAT3
Systemic Lupus Erythematosus in T Cell Signaling Pathway	0	0.5	CASP6,EZR,GNAI1,GNAI2,GNAI3,HLA-C,HLA-E,MAP2K2,MSN,PIK3R4,PPP3CA,RAB4A,RAP2B,RHOB,RRAS2,STAT3
T Cell Exhaustion Signaling Pathway	0		HLA-C,HLA-E,PIK3R4,RAP2B,RRAS2,STAT3
T Cell Receptor Signaling	0	1.89737	CALM1 (includes others),CALML5,ELP1,HLA-C,HLA-E,ICAM1,ITGA3,MAP2K2,PIK3R4,PPP3CA,RAP2B,RELA,RRAS2
T Helper Cell Differentiation	0		IL6ST,STAT3
TEC Kinase Signaling	0	2.44949	GNA11,GNAI1,GNAI2,GNAI3,GNB2,HCK,ITGA3,ITGAV,ITGB5,PIK3R4,RELA,RHOB,STAT3
TNFR1 Signaling	0		CASP6,RELA
TNFR2 Signaling	0		RELA
TR/RXR Activation	0	0	COL6A3,HP,PIK3R4,SLC16A3
TREM1 Signaling	0		ICAM1,RELA,STAT3
Th1 Pathway	0	1	ICAM1,PIK3R4,PSEN1,STAT3
Th1 and Th2 Activation Pathway	0		CHD4,ICAM1,PIK3R4,PSEN1,STAT3
Th17 Activation Pathway	0	-0.447214	HSP90AA1,HSP90AB1,HSP90B1,RELA,STAT3
Th2 Pathway	0		CHD4,ICAM1,PIK3R4,PSEN1
The Visual Cycle	0		RDH11
Thyroid Hormone Metabolism II (via Conjugation and/or Degradation)	0		B3GAT3
Toll-like Receptor Signaling	0		MAP4K4,RELA,TOLLIP
Transcriptional Regulatory Network in Embryonic Stem Cells	0	1.88982	FZD6,IL6ST,MAP2K2,PIK3R4,RAP2B,RRAS2,STAT3
Type I Diabetes Mellitus Signaling	0		HLA-C,HLA-E,RELA
Type II Diabetes Mellitus Signaling	0		ACSL3,ACSL4,PIK3R4,PKM,RELA,SLC27A3
UVB-Induced MAPK Signaling	0		PIK3R4
VDR/RXR Activation	0		GTF2B
WNT/Ca+ pathway	0		FZD6,PPP3CA,RELA
WNT/β-catenin Signaling	0	0.816497	CSNK1A1,FZD6,GJA1,HDAC1,LRP1,RUVBL2
White Adipose Tissue Browning Pathway	0		CTBP1,LDHB,PRKACB,SLC16A1
Wound Healing Signaling Pathway	0	1.66667	COL4A1,COL4A2,COL4A3,COL6A3,ITGA3,MAP2K2,RAP2B,RRAS2,VIM
p38 MAPK Signaling	0		HMGN1
p70S6K Signaling	0	2.64575	GNAI1,GNAI2,GNAI3,MAP2K2,PIK3R4,RAP2B,RRAS2,YWHAB,YWHAE,YWHAH,YWHAQ,YWHAZ

## Sheet: Upstream regulators
Upstream Regulator	Molecule Type	Predicted Activation State	Activation z-score	Target molecules in dataset
HNF4A	transcription regulator		-0.401	AAMDC,ABCF3,ACAA2,ACO2,ACOX3,ACTN1,AHNAK,AKR1B1,ALB,ALDH2,ANPEP,AP2A1,APOA2,ARFGAP1,ARL1,ARMC6,ASAH1,ASNS,ATP5MK,ATP6V1D,BCL2L1,BST1,CAT,CAV1,CBR3,CD55,CDIPT,CHIC2,CMC2,CNBP,CNN3,COASY,COPB1,COPS7A,COX17,CPT2,CRYZ,CS,CTSA,CTSZ,CUL2,CUL4B,CWC15,DAD1,DDX39B,DERL1,DIABLO,DNAJA2,DPAGT1,DPM1,DYNC1LI1,EBP,EIF5,EWSR1,FBLIM1,FDX1,FHL3,FKBP10,FLOT1,FZD6,G6PD,GBF1,GFM1,GMDS,GNAI3,GPX1,GSN,GSPT1,GTF2B,HADHA…
MYC	transcription regulator	Activated	2.471	ABCC1,ABCF3,ACSL4,ACTN1,ACTN4,ADAM9,ALB,ARHGAP22,ARHGEF7,ASNS,ATP5IF1,BCL2L1,BCR,CANX,CAPNS1,CAV1,CD151,CD55,CD9,CDK11B,CLPP,CLUH,CNBP,CNP,COL4A1,COL4A2,COL6A3,COX6B1,CPT2,CSE1L,CSRP2,CTNNA1,CTSV,DBI,DDX39B,DDX3X,DEK,DKC1,EIF2B1,EIF2B4,EIF2S1,EIF2S2,EIF3G,EIF5A,ELAVL1,EZR,FABP4,FADS2,G6PD,GIGYF2,GJA1,GLG1,GLRX5,GLS,GLUD1,GM2A,GOT2,GPI,GTF2B,HADHA,HLA-E,HMGA1,HMOX2,HNRNPAB,HP,HSP90AA1,ICAM1,IGF2BP…
TP53	transcription regulator		1.103	ABCC1,ACAA2,ACADVL,ACO2,ACOX3,ACSL3,ACTL6A,ACTN1,ACTN4,ADH5,AK3,AKR1B1,ALB,ALDOC,ARPC1B,ASNS,ATP5F1C,ATP5PB,BCL2L1,BICD2,CALCRL,CALU,CAND1,CAPNS1,CARHSP1,CASP6,CAT,CAV1,CD59,CD82,CISD1,CLPP,CLUH,CNN3,COL4A1,COL4A2,COPB1,CPT2,CS,CSRP1,CYB5A,DBI,DDX39A,DDX3X,DEK,DHCR24,DHCR7,DLD,DNAJA2,DPP4,DSTN,DYSF,ECH1,EDIL3,EI24,EIF2B1,EIF5,ERBIN,ETFA,EZR,FABP4,FAM3C,FERMT2,FZD6,G6PD,GBP1,GFM1,GJA1,GLRX,GNAI1,G…
torin1	chemical reagent		-1.187	ALDOC,ATP5F1B,ATP5PB,ATP5PF,ATP6V1C1,ATP6V1D,ATP6V1E1,CLDN11,COX17,COX6B1,COX6C,EEF1D,EEF1G,EIF3E,EIF3F,EIF3H,GPI,HK1,NDUFA8,NDUFC2,NDUFS2,PDHA1,PFKL,PGAM1,PKM,PTGS2,RPL13A,RPL14,RPL15,RPL18,RPL19,RPL30,RPL31,RPL34,RPL37A,RPL38,RPS14,RPS15A,RPS18,RPS19,RPS21,RPS23,RPS24,RPS27,RPS29,RPS3,RPS8,RPS9,TPI1,UQCRFS1,VIM
RICTOR	other	Inhibited	-2.682	ATP5F1B,ATP5F1C,ATP5PB,ATP5PF,ATP6V1C1,ATP6V1D,ATP6V1E1,ATP6V1G1,BCL2L1,COX17,COX6B1,FAU,MRPL13,NDUFA10,NDUFA4,NDUFA8,NDUFC2,NDUFS2,NDUFV2,PFKL,PPA2,PSMA1,PSMA2,PSMA7,PSMB2,PSMB3,PSMB4,PSMB5,PSMB7,PSMC3,PSMD1,PSMD13,PSMD3,PSMD8,PSME2,PSMF1,PTGS2,RPL13A,RPL14,RPL18,RPL30,RPL38,RPL9,RPLP0,RPS18,RPS19,RPS21,RPS23,RPS24,RPS26,RPS29,RPS3,RPS4Y1,RPS8,RPS9,RPSA,SDHA,UQCRFS1,VIM
CD 437	chemical drug		-1.896	AKR1B1,AP2S1,ARPC3,ATP5F1B,ATP5F1C,ATP5PF,BANF1,CCT2,COX6C,DNAJA1,EIF3G,EIF3I,EIF5A,FSCN1,HADHA,HLA-C,HMGB1,HSP90AA1,ILF2,IMP3,LSM3,MGST1,MTCH2,NARS1,NME1,PGAM1,PSMD3,PSMF1,PURB,RBMX,RBX1,RPL13A,RPL19,RPS27,SAP18,SLC25A3,SLC25A6,SNRPD2,SOD1,SSBP1,TMEM258,TMSB10/TMSB4X,TOMM7,TUBA1A,UBL5,XRN2,YWHAZ
metribolone	chemical reagent	Activated	3.584	ACSL3,ACTN1,ACTN2,ADRM1,ALDOC,ATP5F1B,ATP5F1C,ATP5PB,ATP5PF,ATP6V1C1,ATP6V1D,ATP6V1E1,ATP6V1G1,B3GAT3,BCL2L1,BPNT1,CCT2,COX17,COX6B1,COX6C,CPT2,CRYZ,DBI,DHCR24,DLD,DNAJC10,ECH1,ECHS1,EIF5,ELOVL5,ETFA,EZR,GLUD1,GOT2,GPI,H1-0,HADH,HK1,HSPA5,MAOA,MDH2,MIF,MIX23,MRPS15,MYL12B,NDRG1,NDUFA8,NDUFC2,NDUFS2,NDUFV2,PDHA1,PFKL,PGAM1,PGM2,PGM3,PKM,PLPP1,PPIA,PRKACB,RAB27A,RAB4A,RDH11,RRP12,SEC24D,SLC16A3,SLC…
Lh	complex		1.89	ACTN1,ACTR2,ARL6IP5,ATP5IF1,CD55,CSNK1A1,DHCR7,EIF3F,EIF3H,EZR,FDX1,GBP1,GJA1,HSD17B7,ITGA3,ITGB5,MAP4K4,MAPRE2,MBD2,NOL3,PGRMC1,PHB1,PLIN3,PLPP1,PPIH,PSIP1,PSMD1,PSMD3,PTGS2,PTPN1,PTX3,RAB14,RAB1A,RAB27A,RAB4A,RHOB,RPL13A,RPL15,RPL30,RPL31,RPL9,RPS15A,RPS18,RPS19,RPS23,RPS24,RPS26,RPS4Y1,RPS8,RPS9,RPSA,SIGMAR1,SLC16A3,SMARCA4,SNAP23,TFPI2,TPM2,TUBA1A,UPP1
5-fluorouracil	chemical drug	Inhibited	-3.068	ACOX3,ATP5F1B,ATP5F1C,ATP5PB,BCL2L1,CALU,CANX,CAPNS1,CCT4,CD82,COX6B1,COX6C,DCXR,ECHS1,EEF1G,EIF2S2,EIF3E,EIF3G,GOT2,GSN,HADHA,HNRNPAB,HSP90AB1,ILF2,MIF,NDUFA4,NDUFV2,NOP56,PKM,POLR2B,PSMA7,PSMB2,PSMB5,PSMB7,PSME2,PTGS2,RAP2B,RBMX,RHOB,RPL15,RPL18,RPL19,RPL30,RPL31,RPL38,RPS15A,RPS23,RPS29,RPS4Y1,RPS8,RRP8,SEC61A1,SLC25A3,SLC25A6,SNRPD2,SRM,SRSF2,SUB1,TMSB10/TMSB4X,TPI1,UPP1
XBP1	transcription regulator	Activated	4.928	ADAM10,ARCN1,ARFGAP3,CALR,CAT,COL4A1,COL4A2,COPB1,DAD1,DERL1,DNAJB11,DNAJC10,FKBP10,FKBP2,HERPUD1,HM13,HSP90B1,HSPA5,ICAM1,LMAN2,MAN1A1,MOGS,PDIA5,PGM3,RAB3A,RABAC1,RELA,RPN1,S100A6,SEC11A,SEC24C,SEC24D,SEC31A,SEC61A1,SEC61B,SELENOM,SLC38A2,SOD1,SPCS3,SRP68,SSR1,SSR3,STT3A,SURF4,TOP1,TRAM1,TXNDC5,YIF1A
ST1926	chemical drug	Inhibited	-2.431	AKR1B1,AP2S1,ARPC3,ATP5F1B,ATP5PF,CCT2,CFL1,COX6C,EIF3E,EIF3G,EIF3I,EIF5A,HSP90AA1,ILF2,IMP3,LSM3,MGST1,MTCH2,NARS1,NME1,PSMD3,PSMF1,PURB,RBX1,RPL19,RPS26,RPS27,SAP18,SLC25A3,SLC25A6,SNRPD2,SOD1,SSBP1,TMEM258,TMSB10/TMSB4X,TOMM7,UBL5,YWHAE,YWHAZ
1,2-dithiol-3-thione	chemical reagent	Activated	4.892	AKR1A1,CLPP,DAD1,DDX39B,DHCR7,DNAJB11,DSTN,EIF2S1,EIF3E,EIF3G,GNA11,GSPT1,GSTM1,HM13,HSP90AA1,HSP90AB1,HSP90B1,M6PR,MRPS18B,NARS1,NCKAP1,PSMA1,PSMA2,PSMA7,PSMB2,PSMB3,PSMB4,PSMB5,PSMC3,PSMD1,PSMD13,PSMD3,PSMD8,RAN,RPL18,RPLP0,RUVBL1,SEC61A1,SOD1,TFRC,TMED2,TPI1,TXNRD1,UBE2K
ATP5IF1	other			ACAA2,ACADVL,ACAT2,AIFM1,ASAH1,CAT,CPT2,DBI,DLD,ECH1,ECHS1,ETFA,ETFB,FABP4,GPD2,HADH,HADHA,IVD,LDHB,OXCT1,PRDX2,PRDX3,SDHA,TECR,TXNRD1
sirolimus	chemical drug	Inhibited	-2.467	ACADVL,ASNS,ATP5F1C,ATP6V1D,ATP6V1G1,BCL2L1,CALD1,CD151,COX6B1,COX6C,DAD1,DNAJC2,DPYSL2,EIF1AX,EIF2S1,EIF5,EPRS1,FSCN1,FUS,G6PD,GPX1,HMGB1,HSP90AA1,HSP90AB1,HSP90B1,HSPA5,ICAM1,LDHB,LGALS3,LXN,MIEN1,MMP14,NEDD8,PDCD4,PDGFRA,PDHA1,PKM,PPIA,PRDX5,PSMB3,PSMB4,PSMB7,PSMD8,PTX3,RAN,RELA,RPL13A,RPL15,RPL18,RPL19,RPL30,RPL34,RPL37A,RPL38,RPL9,RPLP0,RPS14,RPS18,RPS19,RPS21,RPS23,RPS24,RPS26,RPS27,RPS29,R…
LARP1	translation regulator		-1.89	EEF1D,EEF1G,EIF3E,EIF3F,EIF3H,RPL13A,RPL14,RPL15,RPL18,RPL19,RPL30,RPL31,RPL34,RPL37A,RPL38,RPS14,RPS15A,RPS18,RPS19,RPS21,RPS23,RPS24,RPS27,RPS29,RPS3,RPS8,RPS9,VIM
MAPT	other		-1.131	AAK1,ACO2,ACTN1,ALB,AP2A1,ARF4,ARF5,ARF6,ASAH1,ATP5F1B,ATP5F1C,ATP5PB,ATP5PF,ATP6V1E1,BCR,CANX,CAPN1,CD63,CD9,CFL1,CLCN7,CS,CTSZ,DBI,DLD,DPYSL2,DSTN,DYNC1H1,DYNC1LI1,EEF1G,EPRS1,GOT2,HINT1,HK1,HLA-E,HSP90AA1,HSPA5,HSPB8,ICAM1,KLC1,LDHB,LRP1,MAN2B1,MSN,MTHFD1L,NAPA,NAPG,NCKAP1,NDUFA8,NDUFV2,NME1,PCYOX1,PGAM1,PKM,PPIA,PRDX3,PRDX5,PSEN1,PTX3,QDPR,RAB10,RPL19,RPLP0,S100A6,SEC31A,SLC16A3,SLC17A5,SOD1,…
GABA	chemical - endogenous mammalian	Inhibited	-5.25	AGPS,AP1S2,AP2A2,ASAH1,ATP5F1B,ATP6V1E1,CD63,CDIPT,COASY,COL6A3,COX17,CTBP1,DDX39B,DHCR24,DNAJA1,DPM1,DPM3,EIF2S2,FAH,GM2A,GNAI2,HADH,HDAC1,HERPUD1,HEXA,HSD17B7,HSPA5,INPP5K,LAMTOR3,MAN2A1,MYH10,NME2,NUDT5,NUP133,NUP93,P4HA1,PC,PPP1CA,PSAP,PSEN1,PTGS2,RPIA,RPL15,RPL18,RPL30,RPL31,RPL37A,RPLP0,RPS18,RPS21,RPS26,RPS29,RPS8,SEC31A,SEC62,SF3A1,SMURF1,SRSF2,STT3A,TAOK2,THOC1,TRA2B,YWHAB,YWHAQ
TGFB1	growth factor		0.865	ACAA2,ACSL3,ACTN1,ADAM10,AHNAK,ALB,ALDH2,ANKLE2,ANPEP,AP3S1,ARF4,ARHGAP22,ARHGDIA,ASNS,BCL2L1,CAB39,CALD1,CALM1 (includes others),CALR,CAPNS1,CAPRIN1,CAT,CAV1,CBR3,CCDC85B,CCT2,CCT5,CD55,CD59,CD9,CFL1,CHD4,CNN3,COL4A1,COL4A2,COL6A3,COTL1,CRIP2,CSRP1,CSRP2,CST3,CTTN,DAD1,DHCR24,DKC1,DNAJA1,DPYSL2,EHD1,EIF2S2,EIF4H,ELAVL1,ELOVL5,EPHB2,EPRS1,FADS2,FAM3C,FERMT2,FILIP1L,FKBP2,FSCN1,FUS,GBP1,GJA1,GLS,G…
APP	other		0.611	ACO2,ACTN2,ADAM10,AIFM1,ALB,ALDOC,ARF4,ARF5,ARF6,ARL6IP5,ASCC1,ATP5F1B,ATP5F1C,ATP5PF,ATP6V1E1,BCL2L1,CALR,CANX,CAPN1,CAT,CD151,CD59,CD82,CFL1,CHD4,CS,CTSV,CTTN,CYFIP1,DBI,DHCR24,DHCR7,DPYSL2,DSTN,ECH1,EEF1G,EPHB2,GALK1,GOT2,GPI,GSTM3,HDAC1,HERPUD1,HINT1,HK1,HLA-E,HMGA1,HMGB1,HSP90AA1,HSP90AB1,HSPA5,ICAM1,IL6ST,ITGA3,JUND,KIF2A,LDHB,LGALS3,LRP1,MAP2K2,MECP2,MME,MMP14,MTHFD1L,NAPG,NDUFA8,NME1,NRP1…
MYCN	transcription regulator		1.274	ABCC1,ABCF3,ACTN4,ARPC1B,BCL2L1,CAV1,CLDN11,COL4A1,EEF1D,EEF1G,EIF5A,FAU,HMGA1,HSP90AB1,ITGA3,MAGT1,MYH9,NDRG1,NME1,NME2,PA2G4,PDLIM1,PGRMC2,PHB1,PSMA7,PSMB7,PTDSS1,RPL13A,RPL18,RPL19,RPL30,RPL31,RPL37A,RPL38,RPL9,RPLP0,RPS19,RPS23,RPS24,RPS26,RPS27,RPS3,RPS8,RPS9,S100A10,SLC16A1,SLC38A2,SORD,TMEM109,TPI1,TUBB,VIM,ZYX
NFE2L2	transcription regulator	Activated	4.925	ABCC1,AKR1A1,AKR7A2,BCL2L1,CAT,CLPP,COL4A1,COL4A2,CS,DAD1,DDX39B,DHCR7,DNAJB11,DSTN,EIF2S1,EIF3E,EIF3G,FABP4,G6PD,GLS,GLUD1,GNA11,GNAI2,GPX1,GSPT1,GSTM1,HERPUD1,HM13,HSP90AA1,HSP90AB1,HSP90B1,ICAM1,IL6ST,LARP7,M6PR,MGST1,MMP14,MOGS,MRPS18B,MYH10,NARS1,NCKAP1,PSMA1,PSMA7,PSMB2,PSMB3,PSMB4,PSMB5,PSMC3,PSMD1,PSMD13,PSMD3,PTGS2,PTPN1,PURB,RAN,RELA,RPL18,RPLP0,RUVBL1,SEC61A1,SOD1,TMED2,TOLLIP,TOP1,TPI…
ciprofloxacin	chemical drug		1.047	ACO2,ACTN1,ALDH2,ASAH1,ATP5F1C,ATP6V1C1,ATP6V1D,ATP6V1E1,CTSA,CTSV,DNAJC13,EDIL3,GBA1,GLUD1,ICAM1,IGF2BP3,LONP1,MTHFD1L,MYBBP1A,NRP1,PKN2,PSAP,PTGS2,RPS18,RUVBL1,STAB1,TTYH3,VDAC1,VIM
YAP1	transcription regulator		-0.669	ACAT2,ACSL4,ADAM9,ATP6V1D,BCL2L1,CAPN1,COL4A1,COL4A2,CPT2,EHD1,EI24,HLA-E,HP,ICAM1,IGFBP4,IL6ST,INF2,KIF2A,LBR,LRP1,MATR3,MCM3,MMP14,MYH9,NDRG1,P4HA1,PECAM1,PKM,PRKDC,PTGS2,PTPN1,RAD50,RBX1,RELA,RPL13A,RPL14,RPL15,RPL18,RPL19,RPL30,RPL31,RPL37A,RPL38,RPL9,RPLP0,RPS14,RPS15A,RPS18,RPS19,RPS21,RPS23,RPS24,RPS26,RPS29,RPS3,RPS4Y1,RPS8,RPS9,RPSA,SART3,SLC25A3,SNRNP200,TFRC,TSN,TUBB,UBE3A,UBP1,VIM
lipopolysaccharide	chemical drug	Activated	2.333	AAMDC,ABCC1,ACAA2,ACTN4,ADAR,ADRM1,AHNAK,AKR1A1,ALB,ALDH2,ALDOC,ANXA7,ARFGAP3,ARPC1B,BCL2L1,CALCRL,CALM1 (includes others),CALML5,CALR,CARHSP1,CASP6,CAT,CAV1,CAVIN1,CCAR2,CCT4,CD55,CD59,CD63,CD82,CD9,CNP,COL4A1,COL4A2,COPS7A,CSRP1,CST3,CTSV,CUL2,CYB5A,DDX17,DDX3X,DHCR24,DNAJB11,ECHS1,EHD1,ELAVL1,ERGIC1,FABP4,FAF1,FKBP2,FSCN1,G3BP1,G6PD,GBP1,GGCT,GJA1,GLRX,GLS,GNAI3,GPD2,GPI,GPX1,GSN,GSPT1,HCK,HEC…
ibrutinib	chemical drug		-1.976	ASNS,ATP6V1D,ATP6V1E1,BCL2L1,CLDN11,COX6B1,COX6C,GLS,GPI,H1-0,HK1,MCM4,MCM5,MRTO4,MYBBP1A,NDUFA8,NIP7,NOLC1,NOP2,PA2G4,PES1,PFKL,PGAM1,PHB1,RELA,RRP12,SORD,SRM,SUPV3L1,TMEM97,TPI1
arsenic trioxide	chemical drug		-1.499	ACAT2,ARID3A,ATP5PB,ATP6V1C1,BCL2L1,CALR,CNBP,COX6B1,CST3,CYB5R1,DHCR24,DHCR7,DNAJB11,DNAJC10,EBP,FDX1,GLRX,GSPT1,HSP90AB1,HSP90B1,HSPA5,LAMTOR3,LMAN2,MCM3,MSN,NDUFA4,NDUFA8,NDUFC2,NDUFS2,NR2F2,PIK3R4,PPA2,PTGS2,RAB4A,RELA,RPN1,RRAS2,RTN4,SLC20A1,SLC25A6,SMARCA4,SON,SRSF10,STAT3,TFRC,TXNRD1,UQCRFS1,VAPA,VDAC1
miR-30c-5p (and other miRNAs w/seed GUAAACA)	mature microrna	Inhibited	-3.715	ADPGK,ANPEP,AP2A1,CAT,COL4A1,COL4A2,ELMOD2,GALNT1,GNAI2,GPD2,KRT7,MAP4K4,MBNL1,NAPG,NT5E,PEX11B,PNP,PPP3CA,PRPF40A,PSEN1,RAD23B,RBMS1,SEC62,SLC12A4,SLC38A2,SRSF10,STRN,TEX10,TMCO1,TMED2,TXNDC5,UAP1,UBE2I
MMP12	peptidase			ACTN1,ACTN4,ACTR2,ARPC1B,CCT5,EIF3F,FSCN1,ICAM1,IL6ST,MMP14,MYH9,PKM,PLS3,PSAP,PSMA1,PSMB2,PSMB7,PSMC3,PSMD1,TPM4,YWHAH
CST5	other		-1.677	ABCC1,ACAT2,ADRM1,AHNAK,AP3D1,ARF6,CAV1,CNBP,COPS7A,DHX9,DKC1,DNAJB11,EEF1D,EEF1G,EIF2B1,EZR,INTS1,MAP1S,MRTO4,MSN,NCBP2,NDUFC2,NIP7,NOP2,NRP1,NT5E,PDCL3,PLS3,PRDX2,PRKACB,PRKRA,PRPF8,PUF60,RBM3,REEP5,RRP1,RTN3,S100A11,SUPV3L1,VARS1,VASP,VDAC1,VIM
puromycin aminonucleoside	chemical reagent	Inhibited	-2.31	ALB,ASNS,CAT,CTSV,ETFA,ETFB,EXOC2,EXOC5,FBLIM1,GSTM3,GTPBP4,HADH,HADHA,HSPA5,LGALS3,LXN,MCM3,PRDX3,RBM3,S100A10,S100A11,TES,TMSB10/TMSB4X,TUBB,UPP1,VIM
IL4	cytokine	Activated	2.109	ACOT9,ACSL4,ADRM1,AHCYL1,AHNAK,ALDH2,ALDOC,APRT,ARMC6,ATP5MK,BANF1,BCL2L1,CAND1,CARM1,CASP6,CAT,CD55,CHD4,CKAP5,CLUH,COL6A3,CTNNA1,CYB5A,DARS2,DDX42,DPAGT1,DPP4,DYNC1H1,EIF2S1,EIF3G,EPRS1,FABP4,FSCN1,GBP1,GJA1,GLIPR2,H1-0,HCK,HDAC1,HNRNPH3,HP,ICAM1,IGFBP4,IL6ST,ITGAV,JUND,KRT7,LGALS3,LMAN2,LRP1,MAOA,MBOAT7,MCM5,MOV10,MRPL13,MSH2,MTDH,MYH9,NDRG1,NOC2L,NOMO1 (includes others),NRP1,NUP214,PFKL,PHB1,…
PSEN1	peptidase		-0.156	ACO2,ALB,ARF4,ARF5,ARF6,ATP5F1B,ATP5F1C,ATP5PF,ATP6V1E1,CANX,CD9,CFL1,CS,CTSZ,DBI,DPYSL2,DSTN,EEF1G,GJA1,GOT2,HINT1,HK1,HLA-E,HSP90AA1,HSPA5,LRP1,MAP2K2,MME,MTHFD1L,NDUFA8,NME1,PDGFRA,PGAM1,PKM,PPIA,PRDX5,PSEN1,PTGS2,QDPR,RBM3,SLC38A2,SOD1,STAB1,TOP2B,TPI1,TUBA1A,TUBB,TUBB6,VAMP3,VDAC1,YWHAE,YWHAZ
ESR1	ligand-dependent nuclear receptor		1.929	ACTR2,AHNAK,ANO10,AP1S1,AP2B1,AP2S1,ARFGAP1,ARHGEF7,ARPC5L,BCL2L1,BCR,BUB3,CALD1,CARM1,CASP6,CAV1,CCDC85B,CD55,CD59,COG5,COPS2,COTL1,CSNK1A1,CUL4B,CYFIP1,DDX17,DHCR24,DHCR7,EIF3F,EIF5A,EXOC5,FKBP2,G6PD,GIT2,GJA1,GLRX,GM2A,GSN,HLA-C,HLA-E,HSD17B7,HSP90AA1,HSP90B1,ICAM1,IGFBP4,IL6ST,IMPDH2,IPO7,JUND,KIF1B,KRT7,LEMD3,M6PR,MAN1A1,MAP2K2,MARCKS,MME,MYH10,MYO6,NCAPH,NCKAP1,NME1,NUP153,NUP160,NUP214,NUP…
CLPP	peptidase	Inhibited	-3.71	ACADVL,ACO2,ALDH2,ATP5F1B,CS,DLD,ECH1,ETFA,ETFB,HADH,HADHA,IDH3B,LONP1,MDH2,PC,PDHA1,PHB1,PRDX3,SAMM50,SDHA,SLC25A20
FLT1	kinase		0	ACTN4,ACTR2,CANX,CTBP1,DDX3X,DHCR24,EIF5A,EWSR1,G3BP1,HK1,ICAM1,IGF2BP3,LIMS1,MARCKS,NRP1,NRP2,PREB,SLC27A3,SMARCA4,SNAP23,VDAC1,YWHAZ
miR-124-3p (and other miRNAs w/seed AAGGCAC)	mature microrna	Inhibited	-3.337	ACAA2,ARFIP1,ARPC1B,CAV1,CD59,CHST14,DCTD,DHCR24,ELOVL5,G3BP1,GNAI3,GSN,HADH,LGALS3,MAGT1,MAN2A1,MTMR6,MYH9,NAA15,NFIC,NIBAN2,OSBPL8,PDLIM7,PGRMC2,PLSCR3,PODXL,PTTG1IP,RBMS1,RELA,SEC11A,SLC16A1,SLC17A5,SLC30A7,STAT3,SURF4,TMEM109,TUBB6,VAMP3
KRAS	enzyme		0.689	ADAM9,ADAR,AHNAK,ALDOC,ANPEP,ARPC3,BCL2L1,CAV1,CAVIN1,CBR3,CCT5,CD109,CFL1,COL4A1,COL4A3,CRYZ,CS,CSE1L,CSNK1A1,CSRP1,CTNNA1,DPYSL2,EI24,EIF3G,EIF3I,EIF5,EIF5A,FAH,FLII,G6PD,GALNT1,GBA1,GJA1,GSN,GSTM1,GSTM3,HEXA,HM13,HMGA1,HSPA5,ICAM1,ITGA3,JUP,LGALS3,LMF2,MAN2A1,MIX23,MME,MSN,NAGPA,NME2,NPC1,NT5E,NUDT5,PA2G4,PARP1,PC,PDGFRA,PECAM1,PFKL,PKM,PODXL,POLR1G,PPP1CA,PRAF2,PSEN1,PSMA7,PTGS2,PTX3,PYCARD,R…
GnRH analog	biologic drug	Inhibited	-2.785	ABCC1,ACAA2,ACTN1,ACTN4,AHCYL1,ANKLE2,AP3D1,ARHGEF7,ATP6V1E1,BICD2,BUB3,CALR,CAPNS1,CLUH,CNPY3,CRIP2,CYB5A,HINT1,HSP90AB1,LIMS1,MIA3,NARS1,NCBP2,NDRG1,NDUFV2,NME2,POLR2E,PPIA,PRCP,PRPF8,PSMB3,PSMB4,PSMB7,PSMD1,PSMD13,RAN,RBMS1,RELA,RER1,SRI,SRRT,SSR1,THOC1,TUBA1A,UBE2V1,YIF1A
beta-estradiol	chemical - endogenous mammalian	Activated	3.253	ACAA2,ACADVL,ACOT9,ACTL6A,ACTN4,ALB,ALDH2,ANPEP,AP1G1,AP1S1,AP3D1,ARF5,ARPC1B,ASAH1,ATP5F1B,ATP5PB,BCL2L1,BUB3,CALM1 (includes others),CALR,CAV1,CCT2,CD55,CLDN11,CNBP,CNP,CRYZ,CSE1L,CTNNA1,CTTN,CTU1,CYB5A,DDX17,DERL1,DHCR24,DHCR7,DIAPH2,DPM3,ECH1,EIF2S1,EIF3B,EIF3F,EIF3G,EIF3J,ELAVL1,ELOC,EPB41L3,EZR,FABP4,FLOT1,FSCN1,G6PD,GALNT1,GFM1,GJA1,GLS,GLUD1,GM2A,GNA11,GPD2,GPX1,GSN,GSTM1,GSTM3,HADH,HCK,H…
pirinixic acid	chemical toxicant	Activated	3.146	ABCC1,ACAA2,ACADVL,ACAT2,ACSL4,ALDOC,ANXA7,APOA2,ASNS,CAT,CD63,CPT2,DAD1,DBI,DPP4,ECH1,EIF3E,ELOC,ELOVL5,FABP4,FADS2,G6PD,GOT2,GPD2,GSTM3,HADH,HADHA,HLA-E,HMGN1,HSP90AA1,ITGB5,KPNA1,LDHB,LGALS3,NPC1,OPA1,PDCD4,PFKL,PSMA1,PSMA2,PSMA7,PSMB3,PSMB4,PSMB5,PSMB7,PSMC3,PTGS2,RPIA,RTN4,SLC25A20,TSPO,UBE2K,VPS29,YWHAB,YWHAQ
SYVN1	transporter	Activated	3.054	ACSL3,ADAM9,ANO10,CALM1 (includes others),CAVIN1,CD151,CDK11B,CSNK1A1,EMC7,GNB2,HLA-C,ITGA3,ITGAV,LDHB,MIEN1,PODXL,POLR2B,PSMC3,RAB10,RPL18,SLC16A1,SLC20A1,SLC27A3,SLC35B2,SNAP23,TARS1,TFRC,TMEM106B,VIM
uranyl nitrate	chemical toxicant		-1.494	ATP5F1B,ATP5IF1,ATP5MK,CANX,CRYZ,CSRP1,CST3,FAU,GLUD1,GPI,LGALS3,NDRG1,NME2,PDHA1,PECAM1,PRDX2,RPL19,RPL9,RPS24,RPS26,RPS29,RPS8,SOD1,YWHAZ
imatinib	chemical drug		-0.097	ARID3A,ATP5PB,ATP6V1C1,BCL2L1,BCR,CALR,CAPN1,CNBP,COX6B1,DNAJB11,DNAJC10,GSPT1,HMGB1,HSP90AB1,HSP90B1,HSPA5,LAMTOR3,LMAN2,MCM3,MME,NDUFA4,NDUFA8,NDUFC2,NDUFS2,NR2F2,PIK3R4,PPA2,RAB4A,RAD50,RPN1,RRAS2,RTN4,SLC20A1,SLC25A6,SMARCA4,SNRPD2,SON,SRSF10,SRSF2,STAT3,TFRC,TRA2B,UQCRFS1,VAPA,VIM
UQCC3	other			ALDOC,ATP13A1,ATP5F1B,ATP5F1C,ATP5PB,ATP5PF,ATP6V1C1,ATP6V1D,ATP6V1E1,ATP6V1G1,COX17,COX6B1,COX6C,GPI,HK1,NDUFA10,NDUFA4,NDUFA8,NDUFC2,NDUFS2,NDUFV2,PFKL,PGAM1,PKM,SDHA,TPI1,UQCRFS1
CD3	complex	Activated	2.193	ACTN4,AHCYL1,ATP5F1C,BCL2L1,BZW1,CALM1 (includes others),CASP6,CNIH4,COX6C,CS,CSTF2,DAD1,DDX19A,DPP4,EBP,EDIL3,EWSR1,FHIP2A,FKBP2,G6PD,GABARAPL2,GBP1,GTPBP4,HINT1,HMGN1,HSP90AA1,HSP90B1,HSPA5,ICAM1,ILF2,ITGB5,LNPEP,LONP1,LRP1,MCM5,MDH2,MMRN1,MTA2,NME1,PA2G4,PABPC4,PCYOX1,PFDN4,PGAM1,PHB1,PNP,POLR2B,PSAP,PSMF1,PTGS2,RAD23B,RBM3,RPL30,RPS14,S100A11,SCO1,SEC61B,SNRPC,SYAP1,TFPI2,TFRC,THY1,TRIM25,TXN…
3,5-dihydroxyphenylglycine	chemical reagent		1.391	CST3,DBI,RPL13A,RPL14,RPL15,RPL18,RPL19,RPL30,RPL31,RPL37A,RPL38,RPL9,RPLP0,RPS14,RPS15A,RPS18,RPS19,RPS21,RPS23,RPS24,RPS26,RPS29,RPS3,RPS4Y1,RPS8,RPS9,VAMP3
TRAPPC1	other		1.091	CALR,DNAJA1,DNAJA2,EIF2S1,HERPUD1,HSP90AA1,HSP90AB1,HSP90B1,HSPA5,HSPBP1,LMAN2,PREB,RAD23B,SEC24D,SEC61A1,SEC61B,SEL1L,SSR3,STT3A,STT3B,UGGT1
mono-(2-ethylhexyl)phthalate	chemical toxicant	Activated	2.699	ACADVL,ACAT2,ACO2,ACSL4,ALDOC,ATP5F1B,ATP5PB,CPT2,CS,ECHS1,EIF3J,FABP4,G6PD,GPI,HADH,HADHA,LRP1,MDH2,NDUFA10,NDUFS2,NDUFV2,PC,RELA,RSRP1,SDHA,SOD1,TPI1,TSPO,UQCRFS1
EGFR	kinase		1.34	ARMC6,ASAH1,BCL2L1,CAV1,CCT5,CD109,CD63,CST3,EHD1,EIF5A,GBP1,GIPC1,GJA1,HERPUD1,HM13,HMGA1,HP,HSP90B1,HSPA5,ICAM1,IGF2BP3,IGFBP4,ITGB5,JUND,LMF2,MARCKS,MME,MMP14,MTA2,NT5E,OPA1,PA2G4,PDLIM7,PKM,PODXL,POLR1G,PPIA,PRKDC,PRORP,PSEN1,PSMB2,PSMB3,PSMB4,PSMB5,PSMB7,PTGS2,PTTG1IP,RELA,RHOB,RPN1,RUVBL2,SNX17,SRSF2,STAT3,STT3A,TFRC,TMEM97,TOP1,TTYH3,VIM,XRN2
MLXIPL	transcription regulator		1.4	AGPS,FABP4,RPL13A,RPL14,RPL15,RPL18,RPL19,RPL30,RPL31,RPL37A,RPL38,RPL9,RPLP0,RPS14,RPS15A,RPS18,RPS19,RPS21,RPS23,RPS24,RPS26,RPS29,RPS3,RPS4Y1,RPS8,RPS9,RPSA
D-glucose	chemical - endogenous mammalian		-0.544	ACAA2,ACO2,ACTN1,AKR1B1,ALDOC,ARF4,ASNS,BCL2L1,CALD1,CALR,CANX,CAT,CAV1,CBR3,CD55,CD59,COL4A1,CPT2,CTSV,DAD1,DBI,DNAJA2,DNAJB11,EIF2B4,EIF5A,FKBP2,G6PD,GJA1,GPI,GPX1,GSN,HDAC1,HERPUD1,HK1,HMGB1,HP,HSPA5,ICAM1,IL6ST,LAMTOR4,LRP1,MDH2,MIF,MMP14,PARP1,PC,PDCD4,PDGFRA,PFKL,PGAM1,PGM2,PHB1,PKM,PLIN3,PODXL,PRDX3,PREB,PTGS2,PYCARD,RELA,RPS14,RTN3,SEC61A1,SLC33A1,SRM,SRSF2,SSBP1,SSR1,SSR3,TFB1M,TFRC,TPI1…
ammonium	chemical - endogenous mammalian	Activated	2.335	AAMDC,ARPC3,CAPN1,CAPNS1,CCAR2,CYFIP1,DYSF,EIF3K,FHL3,GSN,LARS1,LRRFIP1,MCM5,MIF,NDUFA4,PCYOX1,PDLIM1,PMPCB,PSMB4,PUF60,QDPR,REXO2,RPL19,RPN1,RUVBL1,SF3B3,SLC38A2,TNPO1,TOLLIP,UGGT1,XPNPEP1
IL3	cytokine		0.725	AKR1A1,ALDH2,BCL2L1,CALR,CAT,CCT5,CD63,CIAPIN1,CSNK1A1,CTTN,DAD1,ECH1,EIF1AX,EIF3G,FUS,GPX1,HK1,HSP90B1,HSPA5,ICAM1,IMPDH2,ITGAV,KIF1B,MAN2B1,MCM5,MYO1C,NARS1,NRP1,PFKL,PSMB3,PSMB7,RAN,RBM3,RPS14,RPS19,RPS3,RPS4Y1,SNRPD2,SOD1,SSBP1,STT3A,TARS1,VASP
BCR (complex)	complex	Activated	2.631	ASNS,ATP6V1C1,ATP6V1D,ATP6V1E1,ATP6V1G1,BCL2L1,CALR,COX17,COX6B1,COX6C,ELOVL5,GLS,GPI,HK1,HSP90B1,HSPA5,ICAM1,MCM4,MRTO4,MYBBP1A,NIP7,NOLC1,NOP2,PA2G4,PES1,PGAM1,PHB1,PPA2,PTGS2,RELA,RRP12,S100A10,SLC38A2,SORD,SRM,SUPV3L1,TES,TMEM97,TPI1,UQCRFS1
geldanamycin	chemical drug		-0.762	AKR1B1,ANXA7,BCL2L1,CNP,CUL2,DDX3X,DHX9,DNAJC7,EIF2S1,EWSR1,FAU,FUS,GBP1,GJA1,HMGA1,HSP90AA1,HSP90AB1,HSP90B1,HSPA5,MAP2K2,MCM3,NAE1,NUP214,PARP1,PDCD4,PPM1A,PSMC3,PTGS2,QSOX1,RAB10,RAB35,RAB8B,SDCBP,TFG,TPMT,TTC1,YWHAQ,ZYX
miR-1-3p (and other miRNAs w/seed GGAAUGU)	mature microrna		-1.665	ADAR,ADPGK,ANP32B,ANPEP,AP3D1,ARCN1,ARF4,CAND1,CNN3,CSRP1,FERMT2,G6PD,GJA1,GPD2,KIF2A,LRP1,MOV10,NRP1,PDCD4,PDLIM7,PGM2,PICALM,PNP,SDC4,SFXN1,SH3PXD2B,TMSB10/TMSB4X,TPM2,TPM4,YWHAQ
IL5	cytokine	Activated	2.287	ACAA2,AK3,ALDOC,ASNS,BCL2L1,CD55,CD63,CD9,CISD1,EBP,GALK1,GLIPR2,HSP90B1,HSPA5,ICAM1,ITGAV,MANF,MTDH,NDRG1,P4HA1,PDLIM1,PKM,PSMB4,QSOX1,RBM3,RPN1,RRAS2,S100A6,SLC16A3,SNAP23,SRI,THY1,TMEM97,TPI1,TPM4,UPP1,VIM,ZYX
FN1	other		0.399	ACTN4,ACTR2,CANX,CCT4,CTBP1,DDX3X,DHCR24,EIF5A,EWSR1,FERMT2,G3BP1,GPX1,HK1,IGF2BP3,ITGAV,JUND,KRT7,LIMS1,MARCKS,MMP14,NUP88,PDGFRA,PREB,SDC4,SDCBP,SMARCA4,SNAP23,VDAC1,VIM,VPS45,YWHAZ,ZYX
LONP1	peptidase		0.728	ASNS,ATP5IF1,ATP5PF,CALU,CLPP,DLD,ETFB,GLUD1,IMMT,MDH2,MRPL18,OXCT1,PGAM1,PTGS2,S100A11,SOD1,SSBP1,UQCRFS1,VDAC1
CD38	enzyme		0.596	AK3,ALDOC,ASNS,CAT,CISD1,GALK1,GLIPR2,ICAM1,LGALS3,MANF,MTDH,NDRG1,NT5E,P4HA1,PDLIM1,PFKL,PKM,PPP3CA,RPN1,RRAS2,S100A6,SLC16A3,THY1,TMED5,TMEM97,TPI1,VIM
ARID1A	transcription regulator		1.471	ACTN1,ADAM9,ATP5PF,CBR3,CD109,CD55,COL4A1,COX6B1,CSRP1,CSRP2,EDIL3,EPHB2,EZR,FERMT2,FSCN1,GLG1,GLIPR2,GNAI2,GSN,HECTD1,HSPA5,ICAM1,ITGA3,JUP,KRT7,LIMS1,MSN,MYO6,NT5E,OCIAD2,P3H4,P4HA1,PALM2AKAP2,PARP1,PGAM1,PGRMC2,PKM,PLS3,PLXND1,PODXL,PPA2,PRXL2A,PTX3,RSU1,SDCBP,SQOR,SRP68,SRRT,THY1,TUBA1A,USP9X,VIM
PC-SPES	chemical drug			CD9,COL4A2,CTNNA1,DAD1,DSTN,GPI,HERPUD1,HLA-C,HSP90AA1,HSPA5,MAN2A1,MCM5,MGST1,MTCH1,PA2G4,QSOX1,RAN,SDHA,TMSB10/TMSB4X,VIM
vancomycin	biologic drug		-0.028	AHCYL1,ARPC3,ASNS,CAT,CD63,CD82,CD9,CST3,EEF1G,EPS15L1,FBLIM1,GSTM3,GTPBP4,ITGB5,LGALS3,LXN,MCM3,NIBAN2,PA2G4,PIK3R4,QDPR,RBM3,RTN4,S100A10,S100A11,STAT3,TES,TMSB10/TMSB4X,TUBB,UPP1,VIM
resiquimod	chemical drug		1.857	ACTR2,ADAR,ARPC1B,ATP5F1C,ATP5PF,CAT,CD55,CTSV,DLD,EZR,GBP1,GM2A,GPX1,HCK,HERPUD1,HSP90AA1,HSP90AB1,HSPA5,ICAM1,IGFBP4,LGALS3,MSN,MYO1C,PHB1,PKM,PLSCR1,PRKDC,PSMA1,PSMA2,PSMB2,PSMB3,PSMB4,PSMB5,PSMB7,PSMC3,PSMD1,PSMD13,PSMD3,PSMD8,PSME2,PTGS2,PTPN1,PTX3,PYCARD,STX12,TFRC,VASP,YWHAB
HRAS	enzyme		-0.789	ARF6,ASNS,ATP5F1B,ATP5PF,BCL2L1,CALCRL,CALD1,CALU,CAV1,COL4A1,CSRP1,CSRP2,CTSV,CTSZ,DPP4,EIF2D,EIF3I,FERMT2,GJA1,GSN,HADHA,HMGB1,HSP90AA1,ICAM1,IGFBP4,IL6ST,ITGAV,ITGB5,JUP,LPP,LXN,MAN1A1,MMP14,MTHFD1L,MYH10,MYO1C,NOL3,NPTN,NRP1,OXCT1,PABPC4,PALM2AKAP2,PDCD4,PDGFRA,PDIA5,PDLIM1,PLS3,PRDX2,PRSS23,PRXL2A,PSEN1,PTGS2,RELA,RHOB,RPL30,RPS27,RPS3,RSU1,RTN4,SDHA,SOD1,SSR3,TAP2,TMSB10/TMSB4X,VIM,WLS
IND S7	chemical - kinase inhibitor		-0.302	ATP5F1B,CALU,ETFA,GLUD1,HNRNPL,KHSRP,PGAM1,PRDX2,PSMA1,TUBB,VIM
PLA2R1	transmembrane receptor	Activated	2.019	ACSL3,ACSL4,AK3,ALDH2,ATP5F1B,CTSA,DPYSL2,MGST1,SDHA,SQOR,UQCRFS1
RPS15	other			EIF2S1,EIF2S2,EIF3G,EIF3I,IGF2BP1,MCM3,MCM4,MCM5,PDCD4,RPA1,RPS19,RPS23,RPS24,RPS29,RPS9
VCP	enzyme			APOL2,DIAPH2,GBP1,HERPUD1,HSPA5,MAN1A1,MAN2A1,NEDD8,PLPP1,PNPT1,POLR2H,RCC2,RNF114,SEL1L,SLFN5,SMURF1,TAP2
TEAD1	transcription regulator	Activated	2.746	ACADVL,ATP5F1B,ATP5F1C,ATP5PB,ATP5PF,CALD1,CPT2,CS,ECH1,ECHS1,ETFA,ETFB,FILIP1L,HADH,HADHA,NDUFA10,NDUFA4,NDUFA8,NDUFC2,NDUFS2,NDUFV2,PTGS2,PURB,SDHA,SLFN5,UQCRFS1
FMR1	translation regulator	Inhibited	-2.611	ATP5IF1,ATP6V1E1,CFL1,EIF1AX,FXR1,IGFBP4,MRPS18B,PPIA,RAB3A,RPL13A,RPL14,RPL18,RPL19,RPL30,RPL31,RPL37A,RPL9,RPLP0,RPS14,RPS15A,RPS18,RPS19,RPS21,RPS23,RPS24,RPS26,RPS29,RPS4Y1,RPS8,RPS9,RPSA,UQCRFS1
CD40	transmembrane receptor		1.908	ANPEP,ASNS,ATP6V1D,BCL2L1,CALR,COX17,COX6B1,COX6C,GLS,GPI,HK1,HSP90B1,HSPA5,ICAM1,LGALS3,MCM4,MMP14,MRTO4,MYBBP1A,NDUFA4,NDUFA8,NIP7,NOLC1,PA2G4,PES1,PFKL,PGAM1,PHB1,PPA2,PTGS2,RELA,RRP12,SLC38A2,SRM,SUPV3L1,TAP2,TMEM97,TPI1,UQCRFS1
MEL S3	chemical - kinase inhibitor		-0.302	ATP5F1B,CALU,ETFA,GLUD1,HNRNPL,KHSRP,PGAM1,PRDX2,PSMA1,TUBB,VIM
tretinoin	chemical drug		0.769	ACTL6A,ADAM10,ADAR,AHNAK,AKR1A1,ANPEP,AP1S2,APOA2,ASNS,BCL2L1,CALM1 (includes others),CALR,CASP6,CCT5,CD63,CD82,CD9,CLDN11,COL4A1,COL4A2,COL4A3,COL6A3,COTL1,CSE1L,CSNK1A1,CTTN,DAD1,DBI,DDX42,DPP4,EEF1D,EEF1G,EHD1,EIF3B,EIF5,ELOC,EWSR1,FABP4,FUBP3,FUS,GBA1,GFM1,GJA1,GM2A,GPX1,HADHA,HDAC1,HK1,HLA-C,HMGA1,HMGB1,HSP90AA1,HSPB8,HSPBP1,ICAM1,IGFBP4,IL6ST,IMPDH2,IVD,JUND,KIF1B,KRT7,LRRFIP1,M6PR,MARCKSL1…
gentamicin	chemical drug		0.94	ACSL3,AHCYL1,ARF6,ATP6V1D,CALR,CAND1,CD63,CD9,CSRP2,CST3,CTSV,CUL2,DDX39A,DNAJA2,DPP4,EIF2B4,EIF3B,EPS15L1,GUK1,HSP90AA1,HSP90B1,HSPA5,ICAM1,ITGB5,LGALS3,MYBBP1A,NAA15,NME1,PC,PHAX,PIK3R4,PTPN1,QDPR,RUVBL1,SART3,STAT3,TARS1,TFRC,THY1,TUBB,YWHAH
desmopressin	biologic drug		0	AHNAK,AKR1B1,ALB,HINT1,LDHB,MME,MYH10,PLS3,PPIA,RBM14,RPS3,S100A11,SEC61B,TUBB,VDAC1,YWHAB,YWHAH,YWHAQ,YWHAZ
MYCL	transcription regulator	Activated	2.801	BUB3,CSNK1A1,DDX3X,FAU,LARS1,LUC7L3,NARS1,RPL13A,RPL15,RPL18,RPL19,SAP18,SNRPA1,SNRPD1,TARS1,THOC2,TOMM20,TOP1
NFU1	other			ATP5F1B,ATP5F1C,ATP5PF,CPT2,GPD2,MGST1,PC,PRDX2,PRDX3,SDHA,SOD1,UQCRFS1,VDAC1
HSP90B1	other		1.807	ARF5,CALR,CANX,EIF5A,HSP90B1,HSPA5,RAB10,RAB13,RAB15,RAB8B,RPL30,RPS14,SSR3,TOMM20,VAMP3
phenylbutazone	chemical drug		-1.327	ASNS,FBLIM1,GSTM3,GTPBP4,LGALS3,LXN,MCM3,PTGS2,RBM3,S100A10,S100A11,TMSB10/TMSB4X,TUBB,UPP1,VIM
E2F1	transcription regulator		0.51	BCL2L1,BUB3,CALD1,CALM1 (includes others),CALR,CASP6,CAV1,CCT2,CCT4,CD9,CPT2,CRIP2,CSE1L,CYB5A,DDX39B,DIABLO,EI24,EIF3I,GM2A,HADHA,HMGA1,HMGB1,HMGN1,HSP90B1,ICAM1,MCM3,MCM4,MCM5,MIF,MSH2,NEDD8,NRP1,PA2G4,PHB1,PMPCB,PPP1R8,PRKDC,RAB1A,RAN,RFC2,RUVBL1,SDHA,SLC16A1,SMARCA4,SMARCA5,SNRPC,SRSF2,TAP2,TOP2B,TXNL1,TXNRD1,VIM,YWHAE
KLF3	transcription regulator		-1.718	ACOT9,ADPGK,AHNAK,APRT,CAPNS1,CARHSP1,CD55,CTNNA1,EIF2B1,EIF5A,ELP1,EPRS1,GALNT1,GIT2,GLIPR2,GPD2,HM13,IGF2BP3,LMAN2L,MAP1S,MIF,MSN,MTCH2,NDRG1,NELFB,PCYOX1,PDLIM1,PECAM1,PPM1A,PSEN1,PSMB2,REEP5,RELA,RUVBL1,SEC24D,TES,TUBA1A,USP7,VIM,VPS16,ZNRD2
acyline	biologic drug			EIF3F,EIF3H,HSD17B7,RPL13A,RPL15,RPL30,RPL31,RPL9,RPS15A,RPS18,RPS19,RPS23,RPS24,RPS26,RPS4Y1,RPS8,RPS9,RPSA,SIGMAR1,SLC16A3
FUS	transcription regulator		-1	CALM1 (includes others),DNAJC7,HSP90B1,HSPA5,ICAM1,LONP1,MCM4,MECP2,NDUFV2,RPL18,RPL19,RPS19,RPS26,RPS3,SLC44A2
CTNNB1	transcription regulator	Activated	2.178	ABCC1,ABCF3,ACADVL,ACAT2,ACTN4,ARFGAP3,ARHGDIA,BCL2L1,CALM1 (includes others),CAPN1,CAPNS1,CD99,COL4A1,COL4A2,CPT2,CTNNA1,CTSZ,CYB5A,DDX17,EDIL3,EHD1,EIF5A,ELAVL1,EPHB2,FABP4,GIPC1,GJA1,HADHA,IGF2BP1,IMPDH2,JUP,KRT7,LGALS3,MAN2B1,MAOA,MME,MMP14,MPZL2,NDUFA10,NDUFA4,NDUFC2,NDUFS2,NRP2,NUMB,PECAM1,PKM,PLIN3,PLS3,POLR2E,PPP3CA,PSAP,PTGS2,RAB3A,RPL13A,RPL14,RPL15,RPL18,RPL19,RPL30,RPL31,RPL37A,RPL38,…
captopril	chemical drug		-0.562	ASNS,CSRP2,FBLIM1,GNAI2,GNAI3,GSTM3,GTPBP4,LGALS3,MAOA,MCM3,MYO6,PTGS2,RBM3,S100A10,S100A11,TMSB10/TMSB4X,UPP1
PTP4A1	phosphatase		-0.187	ACTN1,ACTN4,ACTR2,ARHGDIA,ELAVL1,HNRNPH2,IGF2BP1,IMPDH2,MMP14,NME1,NOP56,PECAM1,PKM,PRDX2,RAB35,RAN,RUVBL1,RUVBL2,SDHA,SRSF2,VIM
tunicamycin	chemical - endogenous non-mammalian	Activated	2.839	ADAM10,ARF4,ARFGAP1,ARFGAP3,ASNS,CALR,CANX,CLPP,CPT2,DERL1,DNAJB11,EIF2S1,HERPUD1,HGSNAT,HSP90B1,HSPA5,ICAM1,LMAN2,LONP1,MANF,MTDH,NAPA,NARS1,NDRG1,PTGS2,SEC11A,SEC24D,SEC61A1,SEL1L,SIGMAR1,SLC20A1,SRP68,SSR3,SURF4,SYS1
HIF1A	transcription regulator		0.299	ACTL6A,ADAM10,ALDOC,ASNS,ATP5F1B,ATP5PF,BCL2L1,CAV1,CAVIN1,CYB5A,EIF5A,ERGIC1,FHL3,FSCN1,GJA1,GPI,GSTM3,HMGCL,HP,HSPA5,ICAM1,ITGAV,ITGB5,JUP,KIAA1217,LIMS1,MANF,MBD2,MIF,MYH9,NAE1,NDRG1,NDUFA10,NDUFA4,NDUFC2,NDUFS2,NT5E,NUDCD2,P4HA1,PDHA1,PFKL,PGAM1,PKM,PPIA,PTGS2,RELA,SDC4,SDHA,SLC16A3,SRSF2,SSBP1,STAT3,TFRC,TPI1,VASP,VIM
ESRRA	transcription regulator		1.467	ACADVL,ACTN2,ALDOC,ASAH1,ATP5F1B,COL4A1,COL4A2,CSRP2,CTTN,CYB5A,DEK,DYSF,ENPEP,FABP4,HADHA,HK1,HSPB6,ICAM1,IGFBP4,KRT33A,LDHB,MIEN1,MMP14,MTCH2,MYH9,NRP1,NRP2,PKM,PLXND1,PRCP,PSMD3,RPL19,SLC25A20,SMARCA4,TIE1,TPI1,TRA2B
nitrofurantoin	chemical drug		0.131	ACADVL,ALB,APOA2,ASNS,BCL2L1,CASP6,CAT,CST3,CTSV,DBI,GSTM1,GSTM3,GTPBP4,HSPA5,LGALS3,MMP14,PRDX2,RPL13A,RPS8,RPS9,S100A10,S100A11,TUBA1A,TUBB,YWHAZ
PTEN	phosphatase		0.982	ACAA2,ACO2,ARF4,ARHGDIA,CALCRL,CNN3,COL4A1,COL4A2,CS,CSRP1,CSTF3,CTNNA1,CTSV,CTSZ,DHCR7,DIABLO,DLD,EBP,EIF2S1,FABP4,FZD6,G3BP1,GALK1,GMDS,GSPT1,HADH,HADHA,HMGN1,HSD17B7,IDH3B,JUND,KIF1B,LDHB,LGALS3,LIMS1,LRRFIP1,MME,MMP14,MYO6,NDRG1,NME1,NME2,NOP2,NR2F2,PA2G4,PABPC4,PARP1,PDCD4,PDHA1,PECAM1,PFKL,PKM,PPM1A,PTGS2,RAB43,RAD50,SDC4,SDHA,SLC20A1,SMARCA4,SORD,SQOR,SRSF10,STAT3,SURF4,TMA16,TRAM1,VIM
IGF1R	transmembrane receptor	Activated	2.188	ACTN4,ATP5F1B,ATP5PF,BCL2L1,CALU,CD109,COL4A1,COL4A2,CPT2,GJA1,GTF2B,HADHA,HSD17B7,HSPA5,IGFBP4,MYL1,NDUFA4,NDUFV2,NME1,PDCD10,PKM,PTGS2,RAB1A,RBM3,RELA,RFC2,RPL37A,RPL9,RPS21,RPS24,RPS26,S100A10,SCARB2,SDC4,SLC25A20,SMU1,STAT3
lomustine	chemical drug		-1.343	ASNS,FBLIM1,GSTM3,GTPBP4,LGALS3,LXN,MCM3,RBM3,S100A10,S100A11,TES,TMSB10/TMSB4X,TUBB,UPP1,VIM
PAX3-FOXO1	fusion gene/product		-1.074	ACTN1,AKR1B1,ARID3A,BANF1,CALR,CCT5,CD63,CD82,CNBP,DBI,DNAJA2,DNAJC7,DYNC1H1,EDIL3,EPB41L3,GLUD1,GPS1,HSP90AA1,IL6ST,KIF2A,LIMS1,MYH10,MYH9,NME2,PRSS23,PTGR1,QDPR,RRAS2,SLC16A1,SOD1,SRI,VIM,YWHAE,YWHAZ
TCR	complex		1.096	ATP5F1B,ATP5PB,BCL2L1,CS,DKC1,ECH1,GLUD1,HADH,HSP90B1,HSPA5,LBR,LDHB,LSM3,MDH2,NDUFA10,NIP7,NME1,NRP1,PA2G4,PDCD4,PGAM1,PHB1,PRKACB,RELA,RPL13A,RPL15,RPL30,RPL31,RPL38,RPL9,RPLP0,RPS23,RPS3,RPSA,SCARB2,SDCBP,SDHA,SLC25A3,STAT3,TPI1,TWSG1
cisplatin	chemical drug		-0.775	ACADVL,ADRM1,AIFM1,ALB,ANPEP,APOA2,ASCC1,ASNS,BCL2L1,CAPN1,CASP6,CAT,CAV1,COASY,CPT2,EI24,EIF2S1,ESYT2,FABP4,FBLIM1,G6PD,GMDS,GOT2,GSTM1,GSTM3,GTPBP4,HADHA,HK1,HMGB1,HSPA5,ICAM1,IL6ST,JUND,LDHB,LGALS3,LXN,MAOA,MARCKS,MCM3,MMP14,MSH2,NAT10,PARP1,PFKL,PPIA,PRKDC,PSEN1,PSMA1,PTGR1,PTGS2,PURB,RAB8B,RABGAP1,RBM3,RELA,RPL13A,RPS21,RPS9,S100A10,S100A11,SOD1,STAT3,TAOK2,TES,TMSB10/TMSB4X,TOP1,TPM2,TRIAP1…
ATF4	transcription regulator	Activated	2.194	ADAM10,ASNS,CALR,CANX,CD55,CDC42EP1,COL4A2,EIF2S2,FAM3C,GABARAPL2,HERPUD1,HSP90B1,HSPA5,LARS1,LGALS3,MGST1,NAPA,NARS1,NDRG1,PRKDC,PSEN1,PSPH,PTGS2,PTX3,SEL1L,SIGMAR1,SLC38A2,STAT3
Z-LLL-CHO	chemical - protease inhibitor		0.989	AKR1B1,APOA2,BCL2L1,CAT,CCT2,CFL1,CSNK1A1,CTTN,DIABLO,EIF5A,ELAVL1,GNAI1,HDAC1,HNRNPL,HSP90AA1,HSP90B1,HSPA5,ICAM1,IGF2BP3,MMP14,MRTO4,NEDD8,PARP1,PDCD4,PDGFRA,PPIA,PPM1A,PSMB3,PSMB7,PSMD1,PSMD13,PSMD3,PTGS2,RAB10,RPLP0,SOD1,STAT3,SUB1,TOP1,UBE3A,YWHAZ
triamterene	chemical drug		-1.381	ASNS,FBLIM1,GSTM3,GTPBP4,LGALS3,LXN,MCM3,RBM3,S100A10,S100A11,TES,TMSB10/TMSB4X,TUBB,UPP1,VIM
dexamethasone	chemical drug		1.989	ABCC1,ACSL3,ACSL4,ADAM10,ADAM9,ALB,ALDH2,ANPEP,AP1G1,AP3S1,APOA2,ARHGDIA,ASNS,ATP6V1C1,BCL2L1,BCR,CALR,CANX,CAPN1,CASP6,CAT,CAV1,CBR3,CCT2,CD55,CD59,CFL1,CHD4,CMTM6,CNN3,COL4A1,COL4A2,COL4A3,CSNK1A1,CST3,CTSV,CYB5A,DDX19A,DHCR24,DHRS1,DHX9,DPAGT1,DPP4,EIF1AX,EIF5,ELAVL1,ERBIN,ETF1,ETFA,EZR,FABP4,FDX1,FILIP1L,FKBP2,FSCN1,G6PD,GBP1,GCC2,GGCT,GIT2,GJA1,GNAI2,GPX1,GSTM1,GSTM3,GUK1,HDAC1,HERPUD1,HMGA1…
mibolerone	chemical drug		0.646	AHNAK,ARF4,CALR,CALU,COL6A3,DAD1,DBI,DNAJB11,EIF2S1,GOT2,HLA-E,HSP90B1,HSPA5,MAN2A1,MME,NANS,NME1,NME2,PPIA,RPS27,SRM,TUBA1A
RB1	transcription regulator		0.669	ACO2,ACTN2,ADAM10,ATP6V1D,CALCRL,CASP6,CMAS,COL4A1,COL4A2,COX17,COX6B1,DEK,EI24,EIF2S1,EZR,FABP4,FZD6,GNAI1,H1-0,IDH3B,IL6ST,ITGAV,MCM3,MCM4,MCM5,MRPL53,MRPL9,MSN,MYL1,MYL6B,NDUFA10,NDUFA4,NDUFS2,NME1,OPA1,PARP1,PGRMC1,PMPCB,PRSS23,PTX3,RAB27A,RHOB,SMARCA5,SNTB2,TMEM97,TOMM7,TUBA1A,UQCRFS1,VDAC1,YWHAE
WT1	transcription regulator		1.105	ACTN1,ANPEP,APRT,ASNS,BCL2L1,CAPRIN1,CMPK1,COL4A1,CTSV,CUL4B,DDX3X,ETFA,EZR,GSN,HNRNPL,HSP90B1,JUND,JUP,KPNA1,LGALS3,LRP1,MAPRE2,MGST1,MMP14,NDRG1,NME1,PECAM1,PODXL,RPL19,SLC20A1,TARS1,TMA16
MYL2	other			ACADVL,ACTN2,ACTN4,AHNAK,ALB,ANXA7,CALR,CD151,HK1,HNRNPL,HSPA5
fenamic acid	chemical reagent		-1.332	ASNS,FBLIM1,GSTM3,GTPBP4,LGALS3,LXN,MCM3,RBM3,S100A10,S100A11,TES,TMSB10/TMSB4X,TUBB,UPP1,VIM
UBQLN2	other			ADRM1,ATP6V1G1,IPO9,PSMA1,PSMA7,PSMB2,PSMB3,PSMB4,PSMC3,PSMD1,PSMD13,PSMD3,PSMD8
MKKS	other	Inhibited	-2.309	CD9,FERMT2,FLOT1,ITGA3,PSEN1,PSMA1,PSMB2,PSMB3,PSMC3,PSMD13,SMURF1,SNRPD1
arimoclomol	chemical drug		0	APOL2,DIAPH2,GBP1,MAN1A1,MAN2A1,PLPP1,PNPT1,POLR2H,RCC2,RNF114,SLFN5,TAP2
RRP1B	transcription regulator			EIF3H,FZD6,HSP90AA1,HSP90AB1,ITGB5,MCM3,MCM4,MCM5,RPA1,RPL13A,RPL14,RPL19,RPL37A,RPS14,RPS19,RPS26,RPS3,RPS8,RPS9
KDM5A	transcription regulator		-1.091	ACO2,ACTN2,ATP6V1D,CD55,COX17,COX6B1,IDH3B,MCM3,MRPL53,MRPL9,MYL1,MYL6B,NDUFA10,NDUFA4,NDUFS2,NME1,OPA1,PMPCB,TOMM7,UQCRFS1,VDAC1
valproic acid	chemical drug		-0.458	ADRM1,AKR1B1,BCL2L1,CALR,CARM1,CAT,CD151,DBI,DHCR7,DNAJB11,EIF2S1,FSCN1,GNAI2,HERPUD1,HSPA5,ICAM1,JUND,LBR,MCM3,MECP2,MME,NME1,OSBPL8,PRSS23,PSMA1,PSMA2,PSMA7,PSMB2,PSMB3,PSMB4,PSMB5,PSMB7,PSMC3,PSMD1,PSMD13,PSMD3,PSMD8,PSME2,PSMF1,PTGS2,PTX3,SEL1L,STAT3,TES,TMEM258,TRA2B,YWHAH
BHLHE40	transcription regulator	Activated	3.023	ACTN1,AKR1A1,BCL2L1,CALCRL,CAV1,CD82,CD9,CNP,DNAJC13,GLRX,GNAI3,GSTM3,HEXA,HK1,HSPA5,IL6ST,MMP14,NDRG1,NUP93,P4HA1,PLSCR1,PRDX5,PSMA2,PSMB2,PTGS2,RPS9,SDC4,SLC16A3,SORBS2,SPPL2A,SRI,STAT3,TES,THY1,UPP1,XPNPEP1
gentamicin C	chemical drug		-1.474	ASNS,FBLIM1,GTPBP4,LGALS3,LXN,MCM3,RBM3,S100A10,S100A11,TES,TMSB10/TMSB4X,TUBB,UPP1,VIM
COPS5	transcription regulator		0.365	ADRM1,APRT,CD82,CSE1L,DCXR,DDX39A,GPS1,GUK1,HMGA1,LBR,LDHB,MARCKS,MCM5,MSH2,MTCH2,NUP153,PHF5A,PNP,POLR2E,RAP2B,RFC2,RPL18,RRP8,S100A10,SDCBP,SMC2,STAT3,TFRC,TMED2,UPP1
poly rI:rC-RNA	biologic drug		1.385	ACO2,ACSL3,ADAM10,ADAR,AFAP1,APOL2,CCT5,CD82,CD9,CMPK1,CNP,CSNK1A1,DARS1,DDX3X,EEF1G,EIF3B,EIF5A,ELMOD2,ETFB,EZR,FAU,GBP1,HLA-C,HLA-E,HSPA5,ICAM1,LARS1,M6PR,MOV10,MRPL39,MYBBP1A,NDUFA10,NOP2,NOP56,NT5E,NUP153,PABPC4,PES1,PLSCR1,PNPT1,PSIP1,PSME2,PTGS2,PYCARD,RAB27A,RELA,RNF114,RPL13A,RPL15,RPL19,RPL30,RPSA,SAP18,SCARB2,SDC4,SLFN5,SNRPD1,SRSF2,STAB1,TAP2,TARS1,TFPI2,TFRC,THOC2,TOLLIP,TOP1,TRIM25,U…
SIGLEC8	transmembrane receptor		0.905	ATP5MJ,ATP5MK,MIEN1,MIF,MRPL54,NME1,P4HA1,PFKL,PGM2,RPS14,TPI1
SPNS2	transporter		0.102	ALDOC,BCL2L1,CAT,GPI,HK1,MIF,MMP14,PGAM1,PKM,PRDX5
GAST	other	Activated	2.586	ANXA7,ARCN1,DNAJA1,HERPUD1,IMPDH2,MCM3,MDH2,NARS1,PHB1,PRDX3,PTGS2,RELA,RPS19,S100A6,SRSF2,STAT3
cyclosporin A	biologic drug		-1.236	AIFM1,AKR1B1,ASNS,BCL2L1,CAV1,CD55,COL4A2,CSTF2,EDIL3,FBLIM1,GJA1,GSTM3,GTPBP4,HERPUD1,HSP90AA1,HSPA5,ICAM1,ITGAV,LBR,LGALS3,LXN,MCM3,MDH2,MIF,MMP14,MYH10,NME1,PA2G4,PDCD4,PKM,PPIA,PRKACB,PTGS2,RBM3,S100A10,S100A11,SDCBP,SOD1,THOP1,TMSB10/TMSB4X,TUBB,UPP1,VIM,YWHAH
ursolic acid	chemical drug		-1.546	AKR1B1,BCL2L1,CLDN11,CNP,EIF2S2,HMGB1,LARS1,MTDH,NARS1,PDCD4,PECAM1,PTGS2,RELA,SLC38A2,STAT3
ERBB2	kinase		1.05	ACAA2,ACSL4,AHNAK,ALDOC,BCL2L1,CAVIN1,CD59,CD82,CD9,CHD4,CMAS,COL4A1,COL6A3,CPT2,CSE1L,DERL1,EBP,EPHB2,ETFB,FAH,FSCN1,G3BP1,GJA1,GLS,GNAI1,GPD2,HGSNAT,HM13,HP,HSPB8,ICAM1,IGFBP4,IL6ST,JUP,KRT7,LGALS3,LRRFIP1,LXN,MAN1A1,MAN2A1,MAOA,MCM3,MCM4,MCM5,MIF,MME,MMP14,NAGPA,NDRG1,NPC1,NRP1,NT5E,PDCD4,PDHA1,PHLDB1,PODXL,POLR2E,PRDX2,PSEN1,PSMC3,PSMD8,PTGS2,PTPN1,PTTG1IP,PTX3,RFC2,RHOB,RPA1,S100A6,SEC61A1,S…
TAFAZZIN	enzyme		0.368	ADRM1,ALDOC,CASP6,CAV1,CCAR2,CCT4,COPS7A,GPX1,HADHA,HECTD1,HMOX2,HP,HSP90AA1,IGFBP4,MANF,P4HA1,PDCD4,PECAM1,PKM,PRSS23,PSMA7,PSMB4,PSMD3,PSMD8,PTGS2,PTX3,SORBS2,TFPI2,TFRC,TPI1,UBE2V1,UBE2Z,UPP1
ASPSCR1-TFE3	fusion gene/product		1.265	APOL2,ASAH1,ATP6V1D,ATP6V1E1,CD59,CTSA,CTTN,ELOC,EPS15L1,EZR,HLA-E,PEPD,RAB32,TACC1,TMEM70,UAP1L1,UPP1
allopurinol	chemical drug		-1.107	ASNS,CAT,FBLIM1,GSTM3,GTPBP4,LGALS3,LXN,MCM3,PTGS2,RBM3,S100A10,S100A11,TES,TMSB10/TMSB4X,TUBB,UPP1,VIM
FSH	complex		0.977	ACTN1,ACTR2,ARL6IP5,ATP5IF1,CD55,CSNK1A1,CTSV,DHCR7,EZR,FDX1,FILIP1L,GBP1,IGFBP4,ITGA3,ITGB5,MAP4K4,MAPRE2,MBD2,NOL3,PGRMC1,PKM,PLIN3,PLPP1,PPIH,PSIP1,PSMD1,PSMD3,PTGS2,PTPN1,RAB14,RAB1A,RAB27A,RAB4A,RHOB,SMARCA4,SNAP23,TFPI2,TFRC,TPM2,TUBA1A,UPP1
STK11	kinase		0.808	AKR1A1,ALB,ARF5,ATP5F1C,CCAR2,COX6B1,CS,DIABLO,GOT2,GPI,IMPDH2,MDH2,MRI1,MRPS15,NDUFA10,NDUFA4,NDUFA8,NDUFC2,NME2,NT5E,PALM2AKAP2,PAPSS1,PIK3R4,PKM,PNP,POLR2E,PSMB5,PTGS2,RAB10,RPIA,SRM,TARS1,TPI1,TXNRD1
ESR2	ligand-dependent nuclear receptor		1.569	ACSL3,ACTN1,ADAR,ANPEP,ARHGEF7,BANF1,BCL2L1,CALU,CANX,CAV1,CCT4,CLDN11,CRYZ,DBI,DEK,DHCR24,DHCR7,DNAH11,ELOVL5,FSCN1,GGCT,GJA1,GLRX,GM2A,GSPT1,H1-0,HMGA1,HSD17B7,IGFBP4,ILF2,IMPDH2,ITGAV,LSM2,MAOA,MAP2K2,MCM4,MCM5,MME,MMP14,MRPS18B,NDRG1,NRP2,PA2G4,PCYOX1,PGRMC2,POLR1G,PTGS2,PTX3,RAB4A,RELA,RRP12,SDC4,SEC24D,SLC12A4,SLC38A2,SMC2,SNRPA1,SORD,SPCS3,SSR1,TRIM25,TRIP13,TSPO,UAP1,VIM
interferon beta-1a	biologic drug			BUB3,CCT4,CS,DNAJA1,EEF1G,EIF2B1,MRPS18B,PFDN5,PGAM1,PPIA,PPP1CC,RAN,RPL18,RPL19,RPS19,RPS27,SLC25A6,TTC1,UQCRFS1
CEBPB	transcription regulator	Activated	2.564	ALB,ASNS,BCL2L1,CLPP,CSE1L,CYB5A,DDX39A,DEK,DHCR7,DHRS1,DHX9,EDIL3,EIF2S1,FABP4,GLIPR2,GSPT1,HMGA1,HP,HSP90AA1,ICAM1,IDH3B,IGFBP4,LEMD3,LSM8,MCM3,MCM4,MCM5,MSH2,NOP56,NRP1,NUP153,PA2G4,PDGFRA,PHF5A,PLXND1,PPP1R8,PSIP1,PTGS2,RAN,RFC2,RPA1,SART3,SEC11A,SLC38A2,SQOR,SRSF2,STAT3,TFRC,TOP1,TRIP13,TUBB,UPP1,VIM,ZYX
SLC2A3	transporter		0.105	G6PD,GPI,LDHB,PFKL,PGAM1,PKM,TPI1
black raspberry extract	chemical drug			ACTN4,ACTR2,AHNAK,AP3S1,CTTN,HSP90AA1,MSN,PDCD10,PLS3,PPP3CA,RAB1A,RAD23B,TMED2,TOP1,TTC1,TUBB6,TXNL1,YWHAH
n-nitrosomethylbenzylamine	chemical toxicant			ACTN4,ACTR2,AHNAK,AP3S1,CTTN,HSP90AA1,MGST1,MSN,PDCD10,PLS3,PPP3CA,PTGS2,RAB1A,RAD23B,TMED2,TOP1,TTC1,TUBB6,TXNL1,YWHAH
cuprizone	chemical toxicant		-0.632	ARPC1B,CAT,CNN3,CNP,CSRP1,CTSZ,DBI,DHRS1,GPX1,GSN,HADHA,LGALS3,MSN,MYH9,PTGS2,PYCARD,RPS24,RRAS2,TFRC,TSN,VIM
PRL	cytokine		-1.656	ADAR,BCL2L1,CAV1,CCAR2,CNN3,CST3,CTSA,CTSV,DDX39B,ELOC,FILIP1L,GSTM1,HERPUD1,HNRNPH2,HSD17B7,ICAM1,MGST1,MME,MMP14,MSN,PC,PDGFRA,PDIA5,PGRMC1,PLSCR1,PNPT1,PSME2,RABAC1,RPSA,SOD1,STAT3,TECR,TRIM25,VIM,ZYX
miR-9-5p (and other miRNAs w/seed CUUUGGU)	mature microrna		-1.152	ALDH2,ALDOC,ATP5F1B,ATP5F1C,COL4A1,CPT2,ECHS1,HK1,HSP90AA1,IVD,NDUFA10,PGAM1,PKM,SDHA
lactacystin	chemical - protease inhibitor		0.958	AKR1B1,ASNS,CCT2,CD9,CFL1,CYB5A,EIF5A,FUS,GBA1,GJA1,GNAI1,GNAI2,HLA-C,HSP90B1,HSPA5,HSPB8,MRTO4,NEDD8,PPIA,PSEN1,PTGS2,RPLP0,SNTB2,SUB1,TXNRD1
let-7a-5p (and other miRNAs w/seed GAGGUAG)	mature microrna	Inhibited	-2.532	BCL2L1,CARHSP1,CDIPT,COL4A1,COL4A2,DAD1,EIF3J,FADS2,HMGA1,IGF2BP1,IGF2BP3,MRPS24,PGRMC1,PTGS2,RHOB,RRP8,SIGMAR1,SLC25A24,SNAP23,SPCS3,SPRYD4,STAT3,TPM2,TRMT1,VIM
EPO	cytokine		1.875	BCL2L1,CTSZ,DHCR24,ETF1,GBA1,GCC2,GSPT1,HMGB1,HMGN1,ILF2,MAN2A1,MME,MYL1,PDCD4,PTGS2,RAB4A,RCC2,RELA,RPLP0,RPS23,RPS4Y1,SLC44A2,SMARCD2,SNAP23,SOD1,SON,STAT3,TFRC,TIE1,TOP1,TPI1,TSN,WDR1
indomethacin	chemical drug		-1.56	ASNS,BCL2L1,CD55,FABP4,FBLIM1,GBA1,GSTM3,GTPBP4,ICAM1,LGALS3,LXN,MANF,MCM3,MMP14,OPA1,PSMB5,PTGS2,RBM3,RPS21,S100A10,S100A11,TES,TFPI2,TMSB10/TMSB4X,TUBB,UAP1,UPP1,VIM,YWHAE
PLN	transporter			ADAM9,CALU,EZR,GNA11,GNAI2,HSP90B1,NUMB,RAB10,RAB1A,SOD1,TPI1,VAMP3,VIM
EIF2AK3	kinase	Activated	2.703	ARF4,ARFGAP1,ARFGAP3,ASNS,CANX,CAPN1,CYB5R1,DERL1,EPRS1,HERPUD1,HSPA5,LARS1,LONP1,NAPA,NARS1,NDRG1,SEC24D,SEC61A1,SEL1L,SYS1,TARS1
lysophosphatidylcholine	chemical - other	Activated	2.613	ABCC1,ACOT9,ACSL3,ACSL4,CAT,CPT2,DBI,DHCR7,EBP,FADS2,GJA1,GPX1,HSPA5,ICAM1,LRP1,NDUFA8,PTGES2,PTGR1,PTGS2,RDH11
MMP3	peptidase		0.394	ADAR,CAPRIN1,CSTF2,CSTF3,DDX39A,NCBP2,NDRG1,PNPT1,PTGS2,RBM14,RBM4,SF3A1,SRSF2,THOC1,TOP1,TRA2B,VIM
VEGFA	growth factor	Activated	3.182	ABCC1,ADH5,ALDH2,ANPEP,CAV1,CD55,COX6B1,CST3,CTSV,DIABLO,ETFA,FABP4,GBP1,GJA1,HK1,HSPA5,ICAM1,IGFBP4,ITGAV,MDH2,NME1,NME2,NR2F2,NRP1,PARP1,PECAM1,PSEN1,PTGS2,SLC25A6,TFPI2,TMSB10/TMSB4X,TOMM20,TSPO
FOS	transcription regulator		1.047	ABCC1,AGPS,AP3D1,ARID3A,CALU,CAT,CTSV,DDX3X,ELP1,EZR,FABP4,FBLIM1,FZD6,GBA1,GIT2,GJA1,GM2A,HSP90B1,HSPA5,HSPB8,ICAM1,KIF1B,KIF2A,LGALS3,MAOA,MAP4K4,MCM5,MGST1,MMRN1,MPZL2,MYH9,NAE1,OCIAD2,PDCD4,PSMA2,PSMA7,PSMB3,PTGS2,RPL9,RPLP0,RPS18,RPS24,RPS9,S100A10,SAP18,SMARCD2,SMURF1,SNAP23,TUBB,VIM,YWHAZ
FOLR1	transporter			ACTN4,AK3,ALDOC,AP1S2,CAT,CAV1,CD9,DNASE2,GBA1,GLRX,PDCD4,RPS24,SMC2,SORD,TPI1,UBE2V1
hydrogen peroxide	chemical - endogenous mammalian	Activated	2.022	ACAT2,ADAM9,ADH5,BCL2L1,CAT,CAV1,CD55,CD59,CD63,COX6C,CST3,DCD,DHCR7,DNAJA2,DPAGT1,EZR,G6PD,GLRX,GPX1,GSTM3,HMGB1,HSPA5,ICAM1,ITGA3,MIF,NAT10,NOL3,PARP1,PDCD10,PDCD4,PDGFRA,PFDN5,PLPP1,PPP1CA,PRDX2,PTGS2,PTX3,RAB27A,RAN,RELA,RPL31,RTN3,SELENOH,SLC20A1,SOD1,STAT3,TFRC,VIM,YWHAB,YWHAQ
8-bromo-cAMP	chemical reagent	Activated	2.897	ACSL4,ACTN4,ALDH2,AP1S1,ARPC1B,ASAH1,BCL2L1,CAV1,CD82,CLDN11,CTNNA1,DIAPH2,DPM3,EZR,FDX1,GJA1,GLS,GM2A,GNAI1,GNAI2,GNAI3,GSN,HGSNAT,HSP90B1,IL6ST,ITGA3,ITGAV,MAOA,MCM3,MCM4,MCM5,MOGS,MSH2,MYH10,MYH9,MYL12B,NPC1,NRP1,P4HA1,PDGFRA,PTGS2,RPN1,RRAS2,STAT3,STT3A,TMSB10/TMSB4X,YWHAH
MMP11	peptidase		0.562	ATP5F1B,CLPP,LDHB,PHB1,PSMD1,PTGS2,SLC16A1,SLC16A3
NRG1	growth factor		-0.119	ACTN1,BCL2L1,CAPN1,CAV1,CAVIN1,CDC42EP1,COL4A3,COL6A3,DAD1,ETFB,FSCN1,G3BP1,GLG1,GLS,GPI,HMGA1,IDH3B,IMMT,ITGAV,ITGB5,JUND,MARCKS,NDRG1,NUP214,PDCD4,PTGS2,RAB3A,SART3,SDHA,VIM
hexachlorobenzene	chemical toxicant		-1.268	AIFM1,ASNS,FBLIM1,GTPBP4,LGALS3,LXN,S100A10,S100A11,TES,TMSB10/TMSB4X,UPP1,VIM
CpG ODN 2006	chemical reagent	Activated	2.243	ACTR2,ARPC1B,BCL2L1,CD55,EZR,GBP1,HCK,HSP90AA1,HSP90AB1,ICAM1,LGALS3,MYO1C,PHB1,PRKDC,PSMA1,PSMA2,PSMB2,PSMB3,PSMB5,PSMB7,PSMC3,PSMD1,PSMD13,PSMD3,PSMD8,PSME2,RELA,TFRC,VASP
HGF	growth factor		1.944	AIFM1,ASNS,BCL2L1,CALCRL,CALM1 (includes others),CAV1,CNBP,COL4A1,COPB1,CSE1L,CUL2,DDX3X,DIAPH2,DKC1,EBP,FAM3C,GBA1,HK1,ICAM1,IGFBP4,IL6ST,MCM5,MMP14,NOLC1,NOP2,NPC1,NRP1,PGAM1,PHB1,PLPP1,POLR1G,PRKDC,PTGS2,RAD50,RFC2,RHOB,RIN1,SLC20A1,SLK,SMC2,STAB1,TMEM97,TRIP13,VIM,YWHAH,YWHAZ
camptothecin	chemical drug		-0.251	ARFGAP1,ARHGDIA,BCL2L1,CALR,CANX,CD59,CDIPT,DDX39B,DNAJA1,DPAGT1,EI24,FSCN1,GAPVD1,GIGYF2,GIT2,GNAI2,GPI,HLA-C,HLA-E,HSP90AA1,HSP90AB1,HSPA5,HSPB8,ICAM1,IMP3,LGALS3,MAP4K4,MARCKSL1,MBOAT7,MYO6,NRP1,PALM2AKAP2,PDLIM7,PECAM1,PKN2,PPIA,PPP1CC,PPP3CA,PRKDC,PTGS2,PTPN1,PTX3,PYCARD,RBMS1,RSRP1,RSU1,SDC4,SNTB2,SPTBN1,STK38,TFRC,TOP1,TPM4,TUBB
TFEB	transcription regulator	Activated	3.185	ACAA2,ASAH1,ATP6V1C1,CALCRL,CD55,CD63,CLCN7,CTSA,DKC1,DNA2,GBA1,GSPT1,HDAC1,HEXA,ICAM1,M6PR,MCM3,MCM4,MCM5,NAGPA,NUP153,NUP160,PLBD2,PNP,PSAP,PTX3,RUVBL1,SMC2,TOP2B,UPP1,VIM,VPS18,VPS35,YWHAZ
tetraethylammonium	chemical drug		-0.508	ARHGDIA,BCL2L1,ECH1,HADHA,PRDX3,PSMB4,RPLP0,SRI,TPI1,UTP15
CLUH	translation regulator		1.029	ALDH2,DDX39B,DIABLO,GFM1,IVD,MRPL13,MRPL24,MRPL30,MRPL39,OPA1,TACO1,TSFM
FLCN	other	Inhibited	-2.02	ASAH1,ATP5PF,ATP6V1C1,ATP6V1D,ATP6V1E1,CD99,CLCN7,CTSA,CTSZ,DNASE2,ICAM1,NDUFV2,PLXND1,PODXL,SDCBP,SLC17A5,UAP1L1,VPS18,WLS
2-bromoethylamine	chemical reagent		-0.971	FBLIM1,LGALS3,LXN,MCM3,RBM3,S100A10,S100A11,TMSB10/TMSB4X,TUBB,UPP1,VIM
LDHB	enzyme		0	ACO2,ALDOC,ATP5F1B,CS,GPI,HK1,PKM,TPI1
F2	peptidase		1.458	AKR1B1,CALD1,CALR,CBR3,CD55,CD63,CDC42EP1,COL4A1,COTL1,EHD4,HMGA1,HSP90AA1,ICAM1,IGFBP4,MIF,MYH9,PDGFRA,PLPP1,PTGS2,RAB3A,RELA,RHOB,SDC4,SRM,TAP2,TFPI2,TXNDC5,TXNRD2,VASP,YIF1A
trichostatin A	chemical drug		1.111	ABCC1,AKR1B1,BCL2L1,CD9,COL6A3,CSE1L,CSTF2,CTSA,DDX3X,DEK,EHD1,EZR,FABP4,FRYL,G6PD,GLRX,GLS,GNAI2,GSN,HDAC1,HEXA,HMGB1,HSPA5,ICAM1,IGF2BP1,IGF2BP3,IGFBP4,JUND,JUP,MANF,MAP1S,MAP4K4,MBNL1,MCM3,MGST1,MME,MMP14,MSN,NDRG1,NDUFA10,NDUFC2,NPC1,NRP1,PARP1,PHB1,PRSS23,PSMB2,PTGR1,PTGS2,RAB3A,RAD23B,RAN,RBX1,RCC2,RELA,RHOB,RPS27,RTN4,S100A10,SDHA,SMARCA4,SRI,STAT3,STT3A,TAP2,TFPI2,TMEM245,TMEM258,TMSB10/T…
prostaglandin J2	chemical - endogenous mammalian	Activated	2.376	PSMA2,PSMB2,PSMB3,PSMB4,PSMB7,PSMD1,PSMD3,PSMD8,PTGS2
fenofibrate	chemical drug	Activated	2.814	ACAA2,ACADVL,ACSL3,ACSL4,APOA2,ASNS,CAT,CPT2,DBI,ECH1,ECHS1,EIF3E,FABP4,FADS2,GOT2,HADHA,HP,HSPA5,ICAM1,IL6ST,KPNA1,LDHB,MAN1A1,PTGS2,RELA,SLC25A20,SOD1,STAT3,VPS29
bromobenzene	chemical toxicant		-0.251	ABCC1,ACTN4,CAPN1,CTSV,GSTM1,HSP90AA1,HSPA5,JUND,LONP1,MPRIP,OXCT1,TUBA1A,YWHAQ
PCGEM1	other		0.56	CS,DHCR24,G6PD,GLS,GLUD1,GPI,PDHA1,PGLS,PKM,SDHA
PPARA	ligand-dependent nuclear receptor	Activated	2.876	ACAA2,ACADVL,ACAT2,ADAM10,ALDH2,APOA2,ARHGDIA,ASNS,ATP5F1B,BCL2L1,CAT,CD63,CPT2,CS,DBI,DHCR7,ECH1,ELOVL5,FABP4,FADS2,G6PD,GLS,GLUD1,GOT2,GPD2,GSTM3,HADH,HADHA,HLA-E,HMGN1,MGST1,PC,PTGR1,PTGS2,RTN4,SLC25A20,SMC2,SORD,SRM,TOMM20,TSPO,YWHAB,YWHAQ
GRN	growth factor		0.152	ARL6IP5,ATP5F1B,CD9,CNTNAP1,CST3,CTSZ,CUL2,GBA1,ICAM1,LGALS3,PDGFRA,PECAM1,PGAM1,PICALM,PTPN1,RHOB,STAB1,STAT3,TIE1,TOMM20,TPI1,XPNPEP1,YWHAQ
RAB1B	other	Activated	2.333	ARF4,ARL1,DERL1,NAPA,RAB32,RABAC1,SEC24D,SEC31A,YIF1A
doxorubicin	chemical drug		-0.51	ABCC1,ACAA2,ACOX3,ADAM10,ADAR,ALB,ASNS,ATP5PB,BCL2L1,CAT,DCXR,DLD,DPAGT1,EI24,EIF5A,GSTM3,GTPBP4,HDAC1,HMGB1,HSP90AA1,HSPB6,IDH3B,IGFBP4,LDHB,LGALS3,LXN,MCM3,MTX2,MYO6,NDRG1,NDUFA8,NDUFV2,NOL3,NT5E,PSAP,PTGS2,RBM3,RELA,S100A10,S100A11,SLC25A3,SOD1,SSBP1,STAT3,SUPV3L1,TAP2,TES,TRIM25,TUBB,UBE2L6,UPP1,UQCRFS1,VIM
INSR	kinase	Activated	2.525	ACAA2,ACADVL,ACO2,ACSL4,ACTN4,ALB,ALDH2,APOA2,ARHGDIA,ATP5F1B,ATP5PF,CASP6,CFL1,COL6A3,CPT2,CS,CTSV,DEK,DHCR7,ECHS1,ETFA,ETFB,FABP4,GJA1,GOT2,HADHA,HSD17B7,ITGB5,LARS1,LRP10,MAOA,MARCKSL1,MCM4,MCM5,MDH2,MTCH2,MYL1,NDRG1,NDUFA4,NDUFV2,PDCD4,PDHA1,PODXL,RHOB,RUVBL2,SCARB2,SLC20A1,SLC25A20,SLC25A3
CD28	transmembrane receptor	Activated	2.042	AHCYL1,ATP5F1C,BCL2L1,BZW1,CASP6,CNIH4,COX6C,CS,DAD1,EWSR1,FKBP2,GBP1,GTPBP4,HINT1,HMGN1,ILF2,LNPEP,MMRN1,PCYOX1,PGAM1,PHB1,PNP,PSMF1,PTGS2,RAD23B,RELA,RPL30,RPS14,SEC61B,SLC16A3,SNRPC,STAT3,TFPI2,TFRC,TWSG1
Firre	other		1.069	CAPN1,COTL1,CTBP1,EEF1D,GNAI2,GNB2,HMGA1,INTS1,MAOA,MAP2K2,PGLS,PTPN1,RPSA,TTYH3
MXD1	transcription regulator	Inhibited	-2.138	ACO2,DARS1,ETFB,LARS1,MRPL39,MYBBP1A,NDUFA10,NOP2,NOP56,PES1,RPL30,RPSA,TARS1,TOP1
CD44	other		0.098	AAK1,ADPGK,ALDOC,BCL2L1,CALR,CD63,CTTN,FOXK1,HK1,HSP90AB1,ITGA3,ITGAV,LGALS3,MMP14,MTCH1,MYBBP1A,PDCD4,PECAM1,PFKL,PGAM1,PGM2,PKM,RELA,SDC4,THY1,VIM,ZYX
CDK4/6	group		-0.277	AFAP1,AHNAK,CALU,DYNC1LI1,EIF5,ERBIN,G3BP1,MARCKS,NIBAN2,NOP2,SEC61B,TPI1,TUBB
IL9	cytokine		0.905	ACTN1,ARPC5L,CFL1,CTNNA1,CTTN,DSTN,MARCKS,MYL12B,PECAM1,PLS3,S100A10,STAT3
NDRG3	other		-0.447	CALU,EEF1G,EIF3B,EIF3F,ESYT2,GALNT1,IGFBP4,OXCT1,SCARB2,SEL1L,TNPO1,TOMM20,WDR1
dihydrotestosterone	chemical - endogenous mammalian		1.55	ACADVL,ACO2,ACSL3,ARFGAP3,BCL2L1,CANX,CD63,COL4A1,DBI,DHCR24,DHX9,DPM3,DPP4,ELAVL1,FABP4,FZD6,GIGYF2,GPI,GSN,GTF2B,HINT1,HMGN1,HSP90AA1,IGFBP4,IL6ST,KPNA1,MAOA,MCM4,MCM5,MME,NDRG1,NIBAN2,PA2G4,PC,PDCD4,PHB1,PTGS2,RAB27A,RAD50,RELA,RHOB,RPL19,RPL30,RPL37A,RPL9,RPS23,RPS24,RPS26,RPS29,RPS4Y1,SEL1L,TRIP13,UAP1,VIM
HSF1	transcription regulator		0.446	ATP5PF,BCL2L1,CCT2,CCT4,CCT5,CSRP2,DNAJA1,ELAVL1,FXR1,HCK,HMGB1,HSP90AA1,HSP90AB1,HSPB8,ICAM1,IGFBP4,ITGB5,LMAN2L,LSM2,MBOAT7,MCM3,MCM4,MRPL18,PPP3CA,PRKDC,RELA,SSBP1,TRA2B
phenethyl isothiocyanate	chemical drug			AP3S1,BCL2L1,CCT4,CTTN,HSP90AA1,LARS1,MGST1,PDCD10,PLS3,PSMB3,QSOX1,RAB1A,TMED2,TTC1,TXNL1,TXNRD1
phytohemagglutinin	chemical drug	Activated	3.311	ADH5,ALDH2,BCR,CALU,CAT,DHX9,DRG2,EIF5,EIF5A,ENPEP,EPRS1,GNAI1,GPD2,HINT1,HSP90AA1,ICAM1,MAOA,MCM4,NEDD8,NME1,NOP56,NT5E,NUP214,PCYOX1,PSMA1,PTPN1,RO60,RPA1,SCARB2,STAT3,VPS41
2-amino-1-methyl-6-phenylimidazo-4-5-b-pyridine	chemical toxicant		1.265	CCT2,CCT4,CCT5,G3BP1,HSP90AA1,HSPA5,PSMA2,PSMB2,PSMB4,RAN
edaravone	chemical drug		-1.912	CAT,ETFA,ETFB,HSPA5,PRDX2,PRDX3,SDHA
calcitriol	chemical drug		-1.506	ACAT2,AKR1B1,ALB,BCL2L1,CAVIN1,COL4A1,COL4A2,COX17,CSE1L,CYB5R1,DHCR24,ECH1,ENPEP,EPHB2,ETFB,FABP4,FDX1,G6PD,GLRX,GLUD1,GNAI2,HDAC1,LSM3,MAOA,MBNL1,MCM3,MCM4,MCM5,MTCH1,NDUFA4,NDUFV2,NRM,NUP93,OPA1,OXCT1,PC,PDCD4,PDHA1,PNPT1,PPA2,PPP1CA,PRDX5,PTCD3,PTGS2,RAB32,RAB35,RAD50,RELA,SLC16A1,SLC25A6,SMC2,SOD1,SQOR,STAT3,TOP2B,TSPO
HTT	transcription regulator		0.186	ACAT2,ACTN2,ALDOC,AP1S1,ARHGEF7,ATP5F1B,CANX,CD9,COL4A1,COL4A2,COL6A3,CTTN,DHCR7,DNAJA2,EPB41L3,GPI,GSN,HMGA1,HPCAL1,HSP90AB1,HSPA5,JUP,LDHB,MAN1A1,MDH2,MMP14,MPRIP,MYL1,NAA15,NEDD8,NFIC,OSBPL8,PABPC4,PC,PPP3CA,PRKACB,PSMB4,PSMD3,PURB,RAB10,RELA,RPS29,SART1,SDHA,SGTA,SMC2,SOD1,SRM,SRSF2,STRN,STX12,TFRC,TPI1,TUBB,UBE3A,VAMP3,VAPA
ERN1	kinase	Activated	2.427	ARF4,DNAJB11,DNAJC10,HSP90B1,HSPA5,LPCAT2,MPZL2,NARS1,PDHA1,PDIA5,PRKDC,SEC11A,SEC24D,SEC61A1,SEL1L,SLC20A1,SRP68,SSR3,SURF4,TXNDC5
miR-155-5p (miRNAs w/seed UAAUGCU)	mature microrna	Inhibited	-2.297	ABHD16A,ARFIP1,ATP6V1C1,CUL4B,MATR3,MSH2,NARS1,NT5E,PICALM,PKN2,PLXND1,PODXL,PRAF2,PTGS2,SDCBP,SMARCA4,TRAM1,TRIP13,TXNRD1,VAMP3,VIM
SREBF1	transcription regulator		1.456	ACSL4,ALDOC,APOA2,ARF4,BCL2L1,CSRP1,CYB5A,DARS1,DBI,DHCR7,ELOVL5,FABP4,FADS2,G6PD,HSPA5,IMMT,LGALS3,MYL1,NDUFS2,NPC1,PLS3,PTGS2,RDH11,RPLP0,RPS24,RPS27,SLC20A1,TMEM97,UQCRFS1
tanespimycin	chemical drug		-0.404	BCL2L1,CALM1 (includes others),CAPN1,CAV1,HNRNPAB,HSP90AB1,HSP90B1,HSPA5,MIF,PDGFRA,PRDX3,PSMA7,RBMX,RPL30,RPS8,SRSF2,STAT3,STK38
sulforafan	chemical drug		-0.603	AKR1B1,BCL2L1,CRYZ,ENPEP,GPX1,GSTM1,HDAC1,HP,ICAM1,IL6ST,LARP7,MICALL1,MMP14,MRPL50,MYH10,PGM3,PGRMC1,PRDX5,PSMB5,PTGS2,PURB,RELA,SLC25A24,SOD1,TOP1,TXNRD1,VIM,XRN2
MTOR	kinase		-1.195	ADPGK,AIFM1,AKR1A1,AKR1B1,ATP5PB,BCL2L1,CNP,CPT2,CS,EPRS1,ETFA,FABP4,FAF1,GLG1,GLUD1,HADHA,HK1,HSP90AB1,HSP90B1,LDHB,MDH2,PDHA1,PECAM1,PGRMC1,PKM,PRDX5,PSMB5,RAB4A,RELA,RPS18,SOD1,STAT3,STX12,TXNL1,UGGT1
CD40LG	cytokine		1.171	ANXA7,APRT,ARMC6,BCL2L1,CD63,CLUH,CSTF2,DDX42,EIF2S1,FSCN1,HSP90AA1,ICAM1,JUND,KIF2A,LMAN2,MARCKS,MARCKSL1,MIF,MMP14,MSH2,NOC2L,PALM2AKAP2,PRKDC,PSMA2,PSME2,PTGS2,PTPN1,RAD50,RELA,STAT3,SYMPK,TAP2,TFRC,TNPO1,TUBB,XPO7,ZNRD2
methylprednisolone	chemical drug		0.541	AKR7A2,ANPEP,AP2A2,ASAH1,ASNS,ATP5F1C,ATP5IF1,CD9,CNN3,CNP,CST3,CTSV,EIF3B,ELOVL5,FAH,GLUD1,GNAI2,HSP90B1,IL6ST,IMP3,ITGB5,IVD,JUP,MTDH,MYBBP1A,NAA15,NME1,NOLC1,NUDT4,PC,PGAM1,PLAA,PLS3,PSME2,PTPN1,QDPR,RAB13,RUVBL1,SDC4,SLC16A1,SLC39A1,SNAP23,SORD,SRI,STAT3,TFRC,TMSB10/TMSB4X,TOMM20,TPMT,VARS1,VIM,ZYX
bisphenol A	chemical - endogenous mammalian	Activated	2.533	ATP5PB,CAT,CTBP1,CTSV,CTTN,CUL4B,DHX30,ELAC2,GPX1,HSP90AB1,HSP90B1,MAOA,MECP2,NUMB,ODR4,PICALM,PTGS2,RAB14,RPL9,SNRPA1,SOD1,SSR3,STAT3,ZYX
RTN4	other		0.215	AP2A2,ARHGDIA,CFL1,DPYSL2,DYNC1H1,GNB2,JUND,RELA,RHOB,RTN4,YWHAB,YWHAQ
SLC15A4	transporter		-0.538	ASNS,CNP,FILIP1L,LGALS3,MAP4K4,MARCKSL1,MCM3,MCM5,PTGS2,REXO2,S100A6,TAP2,TRIP13,TUBA1A,TUBB,TUBB6,TXNDC5,VIM
IND S1	chemical - kinase inhibitor		-0.378	ATP5F1B,CFL1,ETFA,PGAM1,PRDX2,PSMA1,TUBB
ceapin-A7	chemical reagent		-1.134	CALR,DNAJB11,HERPUD1,HSP90B1,HSPA5,MANF,SEL1L
CPT1B	enzyme		-1.38	ACADVL,ATP5F1B,ATP5F1C,CALML5,COX17,COX6B1,CS,DBI,FLOT1,HADH,HADHA,HK1,INPP5K,MAP2K2,NDUFA10,NDUFA4,NDUFA8,NDUFS2,NDUFV2,PPP1CA,PRKACB,PTPN1,SDHA,UQCRFS1
medroxyprogesterone acetate	chemical drug	Activated	2.88	ACTN4,ALDH2,AP1S1,ARPC1B,ASAH1,BCL2L1,CAV1,COL4A3,CTNNA1,DIAPH2,DPM3,EZR,GLS,GM2A,GSN,HGSNAT,HSP90B1,ICAM1,IL6ST,ITGA3,ITGAV,MAOA,MCM3,MCM4,MCM5,MOGS,MPZL2,MSH2,MYH10,MYH9,MYL12B,NPC1,P4HA1,PDGFRA,RPN1,RRAS2,S100A11,STAT3,STT3A,TFPI2,TMSB10/TMSB4X,YWHAH
TNF	cytokine		0.912	AAK1,ABCC1,ACADVL,ACSL3,ACSL4,ADAM9,ADAR,AKR1B1,ALB,ALDH2,ANPEP,ARF4,ARHGAP22,ARL6IP5,ATP5PF,BCL2L1,BCR,CALR,CASP6,CAT,CAV1,CBR3,CD55,CD59,CD82,CFL1,CLDN11,CNP,COL4A1,COL4A2,COL4A3,COTL1,CPT2,CTSZ,CTTN,DBI,DCD,DPP4,ECH1,EDIL3,EHD1,ELAVL1,EPHB2,FABP4,FSCN1,GBP1,GJA1,GLS,GM2A,GNAI1,GNAI2,GNAI3,GNL1,GPD2,GPX1,GSPT1,HDAC1,HEXA,HLA-C,HLA-E,HMGB1,HP,HSD17B7,HSP90AB1,HSP90B1,HSPA5,ICAM1,IGFBP4,IL6ST,ITG…
Pln	other			CALU,EZR,GNA11,GNAI2,HSP90B1,RAB10,RAB1A,SOD1,TPI1,VAMP3,VIM
IL15	cytokine	Activated	2.195	ACTN4,ALDOC,BCL2L1,CALM1 (includes others),CD55,CD59,COX6C,DARS2,DPP4,EBP,ELOC,FHIP2A,G6PD,GABARAPL2,GPD2,GPI,HK1,ITGB5,MCM5,MIF,MTA2,NME1,PA2G4,PDCD4,PFDN4,PFKL,PGM2,PKM,PNP,PPP6C,PSAP,RBX1,RPIA,S100A11,SLC16A1,SLC16A3,SYAP1,TFRC,TPI1,TXNRD1,UPP1
bezafibrate	chemical drug		1.466	ACADVL,ACSL4,CAT,CS,CYB5A,DBI,ECH1,FABP4,HADHA,HSPA5,ICAM1,LGALS3,NPC1,PTGS2,TSPO
E2F4	transcription regulator			BUB3,CALM1 (includes others),CASP6,HMGB1,HP,HSP90B1,MCM3,MCM4,MCM5,MRTO4,MSH2,NAP1L4,PGRMC1,PKN2,PLSCR1,PPP1R8,PRKDC,RFC2,SMARCA5,SMC2,SNRPC,SPAG7,SRSF2,TMEM126A,TOP2B
MASTL	kinase		0.87	CCDC50,COPG2,LPP,MYH10,NUP160,RDH11,SNTB2,SNX17,TPM4,TUBB6
IACS-010759	chemical drug		1.633	RPL14,RPL31,RPL34,RPL37A,RPS27,RPS8
FAS	transmembrane receptor		-1.403	AIFM1,ARFGAP1,ARHGDIA,BCL2L1,CD59,CDIPT,COL4A1,COL4A2,COL6A3,FSCN1,GBP1,GIT2,GNAI2,ICAM1,ITGAV,JUND,LGALS3,MAP4K4,MBOAT7,MIF,MME,PALM2AKAP2,PDLIM7,PECAM1,PKN2,PPP1CC,PRKDC,PTPN1,PTX3,RELA,SNTB2,SPTBN1,STK38,TFRC,TPM4
benzene	chemical toxicant		0.302	ANPEP,BCL2L1,CD63,DHCR24,NCKAP1,PDCL3,PLS3,RHOB,RTN4,SLC16A1,YWHAQ
trichloroethylene	chemical toxicant		0.302	ANPEP,BCL2L1,CD63,DHCR24,NCKAP1,PDCL3,PLS3,RHOB,RTN4,SLC16A1,YWHAQ
SP1	transcription regulator	Activated	2.981	ADH5,ASNS,ATP5F1B,CAT,CAV1,CD55,CD59,CD99,DHCR24,DIAPH2,DRG2,EWSR1,EZR,FADS2,FDX1,GJA1,GNAI2,HADHA,HDAC1,HINT1,HMGA1,HSD17B7,HSPA5,ICAM1,IGFBP4,ITGAV,ITGB5,MAOA,MAT2B,MECP2,MMP14,NDRG1,PARP1,PDGFRA,PKM,PLAA,PNPT1,PRKRA,PSIP1,PTDSS1,PTGS2,PTPN1,RELA,SOD1,STAT3,TFPI2,TSPO,TXNRD1,UFD1,VIM
forskolin	chemical toxicant		0.989	ACTN1,ACTR2,ALDOC,ARL6IP5,ATP6V1C1,ATP6V1G1,CALM1 (includes others),CALR,CCDC85B,CD55,CD9,CNP,CTBP1,CTSV,CTTN,DHCR7,EIF5A,EZR,FAH,FDX1,GBP1,GJA1,HP,HSD17B7,ICAM1,ITGA3,ITGB5,JUND,MAP4K4,MAPRE2,MIF,NOL3,NPC1,NT5E,OCIAD2,OPA1,PGRMC1,PLIN3,PLPP1,PPIH,PRDX2,PSMD3,PTGS2,PTPN1,RAB27A,RAB4A,RHOB,RPL37A,RPL38,S100A10,SSBP1,STAT3,TFPI2,TMX1,TPM2,TUBA1A,UPP1,VIM
mir-142	microrna		0.151	AFAP1,ARF6,CAT,DSTN,EZR,H1-0,HLA-E,IL6ST,ITGAV,NCKAP1,NRP1,PKN2,PPA2,PTPN1,USP47
RBM20	other			CALR,CARHSP1,CAV1,EIF3E,EIF3H,EIF5,KLC1,KPNA1,LARS1,LPP,NARS1,PRKDC,RPL13A,RPS3,RPS8,XRN2
FOXO1	transcription regulator		-0.195	ALB,ATP5F1B,ATP5PF,ATP6V1D,CASP6,CAT,CAV1,COL4A1,COL4A2,CPT2,CS,CTSV,ELOVL5,ENPEP,FABP4,GPD2,GPI,GPX1,HSP90AB1,HSPA5,ICAM1,ITGA3,ITGAV,LEMD3,MAVS,MCM5,MSRA,NDUFA4,NDUFA8,NPC1,NRP2,PLSCR1,PRCP,PTGS2,RELA,RPIA,SLC25A20,SLC25A24,SOD1,TIE1,TIMM8A,TSPO
ethionine	chemical toxicant		-0.426	GTPBP4,LGALS3,MCM3,S100A10,S100A11,SLC25A3,TES,TMSB10/TMSB4X,UPP1
GAC0001E5	chemical reagent		-0.209	ASNS,GLS,GLUD1,GOT2
KITLG	growth factor		1.364	BCL2L1,CIAPIN1,DHCR24,ETF1,GCC2,GJA1,HCK,ITGAV,MME,PDCD4,PGLS,PKM,PLSCR1,PSMB5,PTGS2,RAB4A,RCC2,RPLP0,RPS23,SF3A1,SLC44A2,SMARCD2,SNAP23,STAT3,TXNL1,VIM,WDR1
AZ-1	chemical - protease inhibitor		-0.832	ARMC6,ASAH1,CD109,EHD1,GIPC1,MME,OPA1,PDLIM7,RUVBL2,SNX17,SRSF2,TFRC,TMEM97
7-ketocholesterol	chemical - endogenous mammalian		0.707	ATP5F1B,GNAI1,HK1,HSPA5,ICAM1,RELA,SDHA,TOMM20
SCAP	other		1.757	ACAA2,ACSL4,ALB,ALDOC,ASNS,CYB5A,DHCR7,EIF2S1,ELOVL5,FADS2,LGALS3,PTGS2,RDH11,TMEM97
GPX4	enzyme		-0.905	ACSL4,PDIA5,PRDX3,TFRC,TMX1,TXNL1
DDX3X	enzyme		1.757	GNB2,PRKRA,RPL15,RPL37A,RPLP0,RPS19,RPS3,RPS9,RPSA
144DG11	chemical reagent		0.577	CKAP5,DDX42,EIF3K,HNRNPH2,IAH1,LEMD2,NANS,POLR2B,PSMC3,RPS24,RUVBL1,VPS16
OSM	cytokine		-1.046	ABCC1,ACSL3,ADH5,AHCYL1,ALB,ARF6,ASAH1,ASNS,CAT,CLPP,COX6B1,CTSV,DHCR24,EPHB2,ETFB,GBP1,HLA-C,HP,HSPA5,ICAM1,IL6ST,LRRFIP1,MAOA,MARCKS,MPZL2,MYH10,NOMO1 (includes others),PDCD4,PEPD,POLR2E,PRDX2,QSOX1,RAB4A,RALY,RELA,SEL1L,SLC16A1,SLC16A3,SON,SORD,STAT3,TAP2,TECR,TUBA1A,UAP1,UBE2L6,USP9X,VIM
CG	complex		0.535	ARHGAP22,BCL2L1,CAT,CLDN11,CMAS,CNPY4,CTSV,CUL4B,DBI,DHCR7,DNAH11,EBP,FABP4,FILIP1L,GGCT,GJA1,GM2A,GSTM3,HLA-E,HMGA1,HSD17B7,ICAM1,IGFBP4,ITGA3,ITGAV,ITGB5,JUND,MCM3,MCM5,NRP1,NUDT16,PDLIM1,PECAM1,PLXND1,PODXL,PTGS2,PTX3,S100A10,S100A6,SDC4,SLC20A1,SMARCA5,SOD1,TFPI2,UPP1,WDR44
EIF4E	translation regulator		1.49	BCL2L1,CTSZ,CUL2,GPS1,HMOX2,IGFBP4,ILF2,LOC102724594/U2AF1,LSM2,LSM6,NEDD8,NOL3,NRP1,PA2G4,PHB1,PHF5A,PRDX5,PRPF8,RPL19,RPL37A,SNRNP200,SNRPA,UPP1,ZPR1
fluoride	chemical - endogenous mammalian		-1.026	ACTBL2,ACTN1,ACTN2,ACTN4,DDX39A,DDX39B,DKC1,HSPA5,MYH10,RPS3,TOP2B,TUBB6,YWHAQ
PHF12	transcription regulator	Inhibited	-2.828	GTPBP4,IPO9,NOP2,PA2G4,PES1,PIN4,TSR1,WDR12
G protein alpha	group		1.387	CALR,CHST14,CMAS,CWC15,CYP20A1,DBI,MRPL43,PLS3,RPN1,SDF4,SEH1L,SPCS3,TSPAN31,TUBB6
phenacetin	chemical drug		-0.333	FBLIM1,GTPBP4,LGALS3,S100A10,S100A11,TES,TMSB10/TMSB4X,UPP1,VIM
EDN1	cytokine		-0.143	ARF6,CALCRL,CAT,CKAP5,COL4A1,CST3,EIF3J,EZR,GJA1,HSPA5,ICAM1,ITGAV,MARCKSL1,MPRIP,MSN,PTGS2,RAB3A,RPSA,SOD1,TPM2,TPM4,VIM,YWHAE
ACOX1	enzyme		-1	ACADVL,CAT,CD63,COL4A2,CTSV,DPP4,FABP4,FAH,HDAC1,HSPA5,LGALS3,LONP1,PLSCR1,RBM3,RPS24,SLC16A1,SLC20A1,TRPV2
FBXO32	enzyme		0.087	CALR,CSRP2,HERPUD1,HSPA5,ITGA3,NANS,PPP3CA,PTGS2,RAB27A,RPN1,SLC33A1,STT3A,TFPI2
KDM8	enzyme		0.194	CS,DHCR24,G6PD,HERPUD1,MCM3,MCM4,MCM5,PC,PDHA1,PGLS,PKM,SDHA
let-7	microrna	Inhibited	-2.01	ARID3A,BCL2L1,CLUH,COL4A1,GPI,HMGA1,IGF2BP1,LSM6,MCM3,MCM4,MCM5,MRTO4,NOLC1,PA2G4,PABPC4,PKM,PTGS2,RELA,RFC2,SIGMAR1,SNRPC,SSR1,STAT3,VAMP3,VIM
SREBF2	transcription regulator		0.598	ACAA2,ALDOC,APOA2,CYB5A,DBI,DHCR24,DHCR7,EBP,FADS2,G6PD,ICAM1,LRP1,RDH11,TMEM97
mir-122	microrna		-0.437	ADAM10,CS,CSRP1,FBLIM1,G6PD,H1-0,LETM1,PKM,PLIN3,PTPN1,RBM3,RCC2,VAMP3,VIM
OGA	enzyme		-1.521	ACO2,ACSL4,ACTN4,ADRM1,AIFM1,ALDOC,BCL2L1,CALCRL,CAPN1,CAV1,CD151,CD55,CIAPIN1,COX6C,DHCR7,FERMT2,FSCN1,FZD6,G6PD,GALNT4,GSN,HSP90AB1,IGF2BP3,IGFBP4,IL6ST,ITGB5,MMP14,NDUFA4,NDUFC2,PDHA1,PLIN3,RAB27A,RHOB,S100A6,SLC33A1,TUBA1A,VIM
RYR1	ion channel			ACADVL,AFG3L2,CPT2,DLD,ETFA,HADHA,HK1,PDHA1,SDHA
EFEMP1	enzyme		0	CALR,DNAJB11,HSP90B1,HSPA5,MYDGF,RELA,SEC31A,VIM
Immunoglobulin	complex		0.331	ACO2,ADAM10,ADAM9,ANPEP,APOL2,ATP5F1B,ATP5PF,BCL2L1,CALR,CAT,CD63,CD9,COL4A1,COL4A2,COL6A3,COX6B1,CST3,CTSA,CTSZ,CUL4B,DBI,DLD,DPYSL2,DYSF,ESYT2,FADS2,G6PD,GPI,GPX1,HCK,HLA-E,HMGA1,ICAM1,IGFBP4,IMPDH2,ITGB5,JUP,LGALS3,MDH2,MIA3,MMP14,MOV10,NCKAP1,NDUFA10,NRP1,NT5E,P3H4,PC,PDHA1,PECAM1,PFKL,PICALM,PLSCR1,PRDX5,PTGS2,PTX3,PYCARD,RELA,RPIA,RPS3,RPS9,RRBP1,SLC33A1,SOD1,STAB1,STAT3,TFRC,THY1,TMEM106B,…
Sos	group			ABCC1,AGPS,ARID3A,CAT,DDX3X,FABP4,FBLIM1,GBA1,GIT2,GM2A,HSPB8,KIF1B,KIF2A,MAOA,MAP4K4,MGST1,MMRN1,MPZL2,MYH9,PTGS2,SMURF1,YWHAZ
FOXO3	transcription regulator		-0.897	CAT,CAV1,COL4A1,COL4A2,CTSV,ELOVL5,ENPEP,FABP4,GPX1,IMPDH2,LARS1,LEMD3,MBNL1,MCM4,MYO6,NDRG1,NOL3,NOLC1,NRP1,NRP2,NT5E,PECAM1,PRCP,PRDX3,PRDX5,RELA,RTN3,RTN4,RUVBL1,SOD1,TIE1,TXNRD2,VIM
OVA-8	chemical reagent			ALDOC,BCL2L1,DKC1,GPI,HK1,NDUFA4,NOL3,PFKL,PGAM1,TPI1,XRN2
SMYD1	transcription regulator			ACO2,GOT2,IDH3B,MIF,NDUFA10,OXCT1,PKM,SDHA,TPI1,UQCRFS1
VHL	transcription regulator		-0.44	AHCYL1,BCL2L1,CAV1,CFL1,CPT2,EIF5,FAF1,FILIP1L,GPX1,MAVS,MIF,MMP14,MYL12B,NOC2L,PREB,SLC16A3,TFRC,VIM
TH	enzyme			ATP5F1C,CTTN,ETFA,LETM1,OCIAD2,OPA1,PRDX5,SDHA
RHOJ	enzyme			CALU,CAV1,CNBP,GSN,MYH9,SEC62
carboplatin	chemical drug		-0.724	ABCC1,ASNS,GTPBP4,LGALS3,LXN,MCM3,NT5E,RBM3,TUBB,UPP1,VIM
ANGPT2	growth factor		0.416	ABCC1,BCR,CALR,CAT,FKBP10,FKBP2,GALNT4,HSP90AA1,HSPA5,ICAM1,MGST1,MIF,NME1,PDCD4,PDIA5,PTGS2,RBM14,RFC2,RHOB,SOD1,TOP1,TOR1AIP2,VIM
NFE2L1	transcription regulator		1.706	ACSL4,PSMA1,PSMA7,PSMB2,PSMB5,PSMB7,PSMC3,PSMD1,TMEM33
methylmercury	chemical toxicant		0.302	ANPEP,BCL2L1,CD63,DHCR24,NCKAP1,PDCL3,PLS3,RHOB,RTN4,SLC16A1,YWHAQ
mir-146	microrna		-0.823	CAT,CD55,FAF1,GPI,MTA2,NUMB,PDGFRA,PGAM1,PKM,PNPT1,PTGES2,PTGS2,RELA,TAP2,WASF2
SFTPC	other			HSPA5,KRT7,LGALS3,PSMA7,PSMB4,PSMB5,PSMC3,S100A6
methapyrilene	chemical drug		0.577	ALB,APOA2,CAT,CST3,CTSV,DBI,EIF2S1,GSTM1,HSPA5,PC,PPP3CA,RPL13A,RPS8,RPS9,TUBB,TXNRD1,YWHAZ
testosterone	chemical - endogenous mammalian	Activated	2.378	ANPEP,ARF5,ATP5PB,BCL2L1,CAT,CAV1,CLDN11,CTSV,CYB5A,DHCR24,EIF2S1,ELOC,ELOVL5,FABP4,GFM1,HSP90AB1,HSPA5,JUND,MAOA,MGST1,MTA2,NDRG1,NOL3,PARP1,PSEN1,PSMA1,PSMA2,PSMC3,PTGS2,RELA,STAT3,TAP2,TXNRD1,YWHAE,YWHAZ
dactolisib	chemical drug		-0.543	ALDH2,ALDOC,DLD,GPI,HK1,P4HA1,PC,PGAM1,PKM,SLC16A3,TPI1
cyclopropanecarboxylic acid	chemical reagent			ACAA2,ACADVL,CAT,CPT2,HADHA,HSPA5,PC,PDHA1
SMARCA4	transcription regulator		1.6	ACTN4,AHNAK,ALB,ALDH2,ALDOC,AP1S2,ASCC1,ASNS,CCDC85B,CD63,CNP,COTL1,CUL4B,DYNC1H1,DYSF,EPHB2,FABP4,FBLIM1,GBP1,GNAI3,GPX1,HK1,HLA-C,HLA-E,ICAM1,IGFBP4,ITGA3,ITGAV,LGALS3,MYL1,NR2F2,NRP1,NRP2,NT5E,OCIAD2,OXCT1,PFKL,PHLDB1,PKM,PLS1,PSME2,PTX3,RAB27A,RAD50,S100A6,SMARCA4,TFB1M,THY1,TUBB,TXNRD1,VIM
FOXO4	transcription regulator	Inhibited	-2.853	BCL2L1,CAT,CAV1,COL4A1,COL4A2,DHCR24,ELOVL5,ENPEP,FABP4,HSP90B1,HSPA5,LEMD3,NRP2,PRCP,TIE1
TLE3	other			ATP5F1B,ATP5F1C,ATP5PB,ATP5PF,ETFA,ETFB,MBNL1,NDUFA10,NDUFA8,NDUFC2,NDUFS2,NDUFV2,RBMS1,UQCRFS1,YWHAZ
UCHL1	peptidase		-0.649	ATP5F1B,BCL2L1,DPYSL2,EIF2B4,GIT2,HSPA5,LDHB,LPP,PRSS23,PSMB5,RAD50,RBM26
ELL2	transcription regulator		1.265	ARFGAP3,ERGIC1,FKBP2,HM13,MANF,REXO2,SEC24D,SEC61A1,SEL1L,SLC33A1
HOXD10	transcription regulator		0.302	EZR,ICAM1,ITGA3,LSM6,MMP14,NME1,NUDT5,RHOB,RPSA,UBL5,USP15
monobutyl phthalate	chemical toxicant		0	CTBP1,CUL4B,DHX30,ELAC2,NUMB,ODR4,PICALM,SNRPA1
CLPB	transcription regulator		-1.89	ACO2,CS,IDH3B,NDUFA10,NDUFS2,PDHA1,SDHA
dichlorovinylcysteine	chemical toxicant		-0.106	AKR1A1,MDH2,PKM,PPA2,PRDX5,PSMA1,SORD
CUL4B	other		-0.707	COL4A1,CUL4B,DARS1,EIF3I,NME1,PRDX3,PSMA1,SOD1,TPI1
GPX5	enzyme		-1.067	PDIA5,PRDX3,TMX1,TXNL1
PLP2	transporter		1	CD99,HLA-C,ICAM1,PECAM1
elaidic acid	chemical - endogenous mammalian	Activated	2.043	ACAT2,ACSL3,ACSL4,ATP5F1B,CD9,DBI,DHCR24,DHCR7,EBP,HSD17B7,LPP,STX12,YWHAH
LDHA	enzyme		-0.302	ACO2,ALDOC,COL4A1,COL4A2,COL6A3,CS,GPI,HK1,ITGA3,PKM,TPI1
thioacetamide	chemical toxicant		0.602	ASNS,CD55,CLIP2,CSRP2,CTBP1,GSTM3,GTPBP4,HK1,LGALS3,LXN,MCM3,MMP14,MSH2,PDGFRA,PECAM1,PKM,PTGS2,RBM3,S100A10,S100A11,TES,TMSB10/TMSB4X,TRIM25,UBLCP1,UPP1
KLF6	transcription regulator		0.436	ADRM1,ALDOC,BCL2L1,CD82,CYB5A,EHD1,GNAI3,HSPA5,ICAM1,IVD,KIF2A,LGALS3,MMP14,PFKL,PGAM1,PKM,PSMA2,PSME2,PTGS2,PTPN1,RHOB,SLC16A3,STAT3,TFPI2,TPI1,UPP1
ERG	transcription regulator		0.662	ACTN1,ARHGAP22,BCR,CD59,CDC42EP1,CTNNA1,CYFIP1,DIAPH2,DNMBP,DSTN,EPB41L3,HERPUD1,HMGB1,HPCAL1,ICAM1,MPZL2,MTHFD1L,MYO1D,NDRG1,NUMB,PECAM1,RBMS1,RPA1,RSU1,TACC1,VIM
LEP	growth factor		1.001	ACADVL,ACSL3,APOA2,ASAH1,ATP5PB,BCL2L1,CASP6,CAT,CAV1,CD63,COL4A1,COL6A3,CTSV,CYB5A,ECH1,ELOVL5,FABP4,FADS2,FDX1,GOT2,GPX1,HK1,HSPA5,ICAM1,JUND,LBR,MMP14,PECAM1,PFKL,PPP1CA,PSMB3,PTGS2,PTPN1,RELA,SLC16A1,SOD1,SORD,STAT3,TPI1,TSPO,VIM
tamoxifen	chemical drug		0.161	AHNAK,ASAH1,ATP5F1B,BCL2L1,CAT,CAV1,CRYZ,DNAJA1,DYNC1H1,FABP4,FADS2,FLOT1,HSP90AB1,HSP90B1,HSPA5,IGFBP4,KRT7,LGALS3,MIF,NCAPH,PKM,PRSS23,PSMA7,PSMB4,PSMB5,PSMC3,PTGS2,S100A6,SNRNP40,TACC1,VIM
mir-1	microrna		-0.04	ADAR,ADPGK,ANP32B,CALR,CAPRIN1,CNN3,GJA1,HSP90B1,KIF2A,PDCD4,PICALM,RRBP1,SEC61A1,SMARCA4,TMX1
pimagedine	chemical drug		-1.89	ALB,BCL2L1,CASP6,CAV1,COL4A1,ICAM1,OPA1,RELA
RNASEH1	enzyme			PSMB4,RPS21,RPS3
SNORD22	other			YWHAB,YWHAE,YWHAH,YWHAQ,YWHAZ
5-azacytidine	chemical drug		1.232	ATP5F1B,BCL2L1,CALR,CANX,CAV1,CAVIN1,CTNNA1,ECH1,HSP90B1,HSPA5,LDHB,MECP2,NDRG1,PTGS2,RAD50,RHOB,TFPI2,TUBB,UPP1,ZYX
SAMMSON	other	Inhibited	-2.121	ATP5F1B,MRPL50,MRPS15,MRPS18B,MRPS27,NDUFA10,NDUFA4,TOMM20
mir-155	microrna		-1.476	ADAM10,DNAJA2,GPI,MME,MSH2,NUP153,PDCD4,PECAM1,PGAM1,PKM,PSIP1,PTGS2,RELA,SDCBP,STAT3,VIM,YWHAZ
miR-21-5p (and other miRNAs w/seed AGCUUAU)	mature microrna		0.438	ARF4,BCL2L1,FAM3C,LRRFIP1,MARCKS,MSH2,MTAP,PDCD4,PECAM1,SMARCA4,STAT3
PPARGC1A	transcription regulator		1.107	ACADVL,ACO2,ATP5F1B,ATP5PF,CALM1 (includes others),CAT,CDC42EP1,COL6A3,COX6C,CS,CTSA,FABP4,FBLIM1,GLRX,GOT2,GPX1,HMGCL,ICAM1,LDHB,MCM3,MCM4,MCM5,MDH2,NDUFV2,OXCT1,PDHA1,PDIA5,PGAM1,PRDX3,PRDX5,PTGS2,RELA,SDHA,SLC25A20,SOD1,STAT3,THY1,TXNRD2,UQCRFS1
SRF	transcription regulator		-0.229	ACTN1,BCL2L1,CALD1,CAPRIN1,CFL1,CSRP1,CSRP2,DHCR24,DSTN,EZR,FERMT2,FHL3,FILIP1L,GSN,JUND,LRP1,MAP4K4,MBD2,MGST1,MRPS35,MTMR6,MYH9,MYL1,NOL3,PDCD10,PDLIM7,PPIA,PTGR1,PTGS2,TUBB6,WDR1,ZYX
fulvestrant	chemical drug		-1.431	AP1G1,ASNS,ATP5F1B,CAV1,CNBP,CRYZ,DHCR24,EWSR1,FABP4,G6PD,GJA1,HSD17B7,ICAM1,MANF,MCM3,MCM5,NME1,NRP1,PDCD4,PRSS23,PTGS2,RBM14,RFC2,SOD1,STAT3,TFRC
NFYA	transcription regulator		-1.725	ALB,CALR,CAT,HSD17B7,HSPA5,ICAM1,JUND,PKM,PNPT1,RHOB,THOP1,UBE2I
sodium tungstate	chemical drug		-0.816	ACO2,DPYSL2,GNB2,LXN,PDHA1,TPI1,TUBA1A
FL3	chemical reagent		-0.563	EIF4H,IPO7,MTDH,NEDD8,NOLC1,S100A10,S100A6,TFRC
3-nitropropionic acid	chemical toxicant			ATP5PF,ATP6V1C1,ATP6V1G1,BCL2L1,COX6B1,GPI,LDHB,PC,TPI1
IDH2	enzyme			G6PD,HINT1,JUND,NDUFA4,PKM,PPIA,RAN,TAP2,VIM
APOE	transporter		-0.643	ACSL4,ADAM10,CALR,CAPNS1,CAT,CAV1,CSRP1,CTSV,DBI,HERPUD1,HMGCL,HPCAL1,HSP90AB1,HSP90B1,HSPA5,ICAM1,ITGA3,LRP1,M6PR,MTCH1,MYBBP1A,PC,PRPSAP2,PTGS2,PTX3,RELA,SDC4,SLC16A1,SOD1,STAT3,THY1,ZYX
FHIT	enzyme		-1.901	IPO7,MMP14,RAB1A,RAB6C/RAB6D,RABAC1,RAN,VIM
THEM6	other		1.912	ASNS,DHCR7,DNAJB11,HERPUD1,HSD17B7,HSP90B1,HSPA5
disulfiram	chemical drug		0.342	DPP4,MSH2,RAD50,RBM14,RUVBL1,SMC2,USP47
ATF6	transcription regulator		1.862	CALR,CPT2,DNAJB11,HERPUD1,HSP90B1,HSPA5,MANF,PRDX2,RAN,SEL1L,STAT3,TXNDC5
miR-16-5p (and other miRNAs w/seed AGCAGCA)	mature microrna		-1.631	ARHGDIA,CAPRIN1,GFM1,HMGA1,HSP90B1,LAMTOR3,MSH2,NAA15,NAPG,PDCD4,PNP,PTGS2,RTN4,SLC16A3,SPTLC1,TMEM109,TPI1,UTP15,VPS45,YIF1B,ZYX
ANPEP	peptidase			ANPEP,CD63,DPP4,NDRG1
nicotinamide-beta-riboside	chemical - endogenous mammalian	Activated	3	AIFM1,DLD,ETFB,HADH,HADHA,IDH3B,NDUFA4,NDUFC2,UQCRFS1
IFNG	cytokine		0.724	ABCC1,ARFGAP3,ARL6IP5,ASNS,BCL2L1,BST1,CAPN1,CASP6,CAT,CAV1,CD55,CD63,CKAP5,CLIP2,CSE1L,CTSV,CTSZ,CYB5A,DHX9,DIABLO,DPP4,ELAVL1,FAH,GBP1,GFM1,GJA1,GLIPR2,GLS,GNAI2,GNL1,HCK,HLA-C,HLA-E,HMGA1,HMGB1,HP,HSP90AA1,HSP90AB1,HSPA5,ICAM1,IDH3B,IGFBP4,ITGAV,JUND,KRT7,LGALS3,MAN2A1,MAP2K2,MARCKSL1,MCM4,MIF,MSH2,MYH10,MYH9,MYO6,NRP1,PDHA1,PECAM1,PFKL,PKM,PLSCR1,PPIA,PRDX2,PRPF8,PSMA2,PSMB2,PSME2,PSMF1,PTGES…
TERT	enzyme		1	ASNS,CALD1,CALU,CAV1,GSN,HMGB1,ICAM1,IGFBP4,ITGAV,JUP,MMP14,MTHFD1L,PALM2AKAP2,PARP1,PRSS23,PRXL2A,PTGS2,SSR3,STAT3,VIM
L-methionine	chemical - endogenous mammalian		-1.751	ACSL4,ALB,ASNS,EEF1D,GNA11,HSPA5,IGFBP4,PTGS2,RHOB,TFRC
ZNF106	other		-0.707	ABHD16A,GLRX,LGALS3,PRDX2,RTN4,TMEM106B,TSPO,VPS35
miR-483-3p (miRNAs w/seed CACUCCU)	mature microrna	Inhibited	-2.121	EI24,GJA1,LBR,PGAM1,PRXL2A,PUDP,RAN,TACC1
mir-183	microrna		-0.407	EIF2B4,JUP,KIF2A,LRP1,SEL1L,SLC30A7,SLC39A1,SLFN5,VIM
GNA12	enzyme		-0.953	ARHGEF7,EZR,G6PD,PDGFRA,PPP1CA,PPP1CC,PSMB5,PTGS2,RRAS2,TXNRD1,VIM
AGA	enzyme			MCM3,MCM4,MCM5
DDX21	enzyme			PSMB4,RPS21,RPS3
PFDN2	other			PFDN1,PFDN4,PFDN5
PFDN6	other			PFDN1,PFDN4,PFDN5
SLC30A5	transporter			CD55,CD59,NT5E
VBP1	other			PFDN1,PFDN4,PFDN5
LDL	complex	Activated	2.016	AP1G1,BCL2L1,CAPN1,CASP6,CLIP2,FABP4,GNAI1,GPX1,HSP90B1,HSPA5,ICAM1,IGFBP4,ITGAV,LIMS1,LRP1,MMP14,MSRA,NME1,NPC1,NRP1,PARP1,PECAM1,PTGS2,SOD1,STAT3,UBE2K
Akt	group	Activated	3.396	BCL2L1,CD63,DHCR24,EPRS1,FABP4,HGSNAT,HM13,ITGB5,LMF2,MAGT1,MAN2A1,MME,MMP14,NDRG1,NPC1,NRP2,NT5E,PODXL,PTGS2,PTTG1IP,PTX3,RAD50,RELA,RHOB,RPL9,RPS19,RPS4Y1,STT3A,STT3B,TMEM106B,TMEM9B,TTYH3,VIM
ceruletide	biologic drug		-1.121	AHNAK,CAVIN1,DNAJA1,HMGA1,HSPA5,LPP,MME,MYH9,PLIN3,PTGS2,RTN4,VPS16,ZYX
ZC3H11A	other		1.667	COL4A1,COL4A2,DARS1,DCTD,MSH2,NT5E,PA2G4,PGM2,UBE2L6
NPC1	transporter	Inhibited	-2.12	ATP6V1C1,ATP6V1D,ATP6V1E1,ATP6V1G1,CAV1,CD63,CTSA,CTSZ,LAMTOR3,LGALS3,MMP14,NPC1,PTGS2,STAT3,VPS16,VPS41
SIRT7	enzyme		1	CCAR2,MRPL24,PSMB4,RPS21,RPS3
ciprofibrate	chemical drug		1.092	CAT,CD63,COL4A2,CTSV,DBI,DPP4,FABP4,FAH,HADHA,HDAC1,ICAM1,NPC1,PLSCR1,RBM3,SLC16A1,TRPV2
LAMA4	enzyme	Inhibited	-2.324	ANPEP,CAPRIN1,CAV1,COL6A3,COPB1,FXR1,GGCT,GSTM1,IL6ST,ITGAV,ITGB5,MGST1,MRPL9,NACC2,PDGFRA,PLXND1,SRM,VASP
FXN	kinase			ACO2,DLD,SDHA,SOD1
MGAT1	enzyme		-1.982	ITGA3,ITGAV,ITGB5,VIM
astragalin	chemical - endogenous non-mammalian		-1	ICAM1,PTGS2,RELA,STAT3
miR-30a-3p (and other miRNAs w/seed UUUCAGU)	mature microrna		-1.333	KIF1B,PSIP1,RAB8B,RSU1,SLC16A1,TUBA1A,WDR44,WDR82
CD300LF	other		1.633	ACAA2,ECHS1,GPD2,GPI,HK1,PGM2
KDM5B	transcription regulator		-0.762	ARL6IP5,BUB3,CAV1,CDIPT,CYB5A,DHCR24,DPY19L1,EHD1,MCM3,MCM5,MIA3,NCAPH,NOL3,PLS3,PSIP1,SNRPD1
CD24	other		-0.378	CAV1,CTTN,DIAPH2,DNAJC13,FRYL,FXR1,HSPB8,ICAM1,LPP,MBNL1,PRDX2,RAD50,TFPI2
PTGIS	enzyme		1.342	ICAM1,PECAM1,PTGS2,YWHAB,YWHAQ
copper gluconate	chemical drug		0.896	MSH2,RAD50,RBM14,RUVBL1,SMC2,USP47
CDKN1A	kinase		-1.191	ADAM10,BCL2L1,BUB3,COL4A1,COL4A2,EIF2S1,FERMT2,GNAI1,HSPA5,ICAM1,ITGA3,ITGAV,ITGB5,LBR,LGALS3,LUC7L3,MCM3,MCM4,MCM5,MIS18BP1,MSN,NRP1,NRP2,P4HA1,PRSS23,PSAP,SMC2,VIM
romidepsin	biologic drug		0.282	ARF4,BCL2L1,CHD4,GSN,GTF2B,HDAC1,ICAM1,ITGAV,PARP1,PRKDC,PTGS2,RHOB
CSNK2A1	kinase		1.134	BCL2L1,ITGA3,JUP,MCM3,MCM5,RELA,VIM
RASSF5	other		1.134	BZW1,CD99,DNAJA1,LOC102724594/U2AF1,LRRFIP1,PSMD1,RAB32
NRF1	transcription regulator		0.853	COX6B1,HPCAL1,MOGS,PSMB7,PSMD3,SDHA,TFB1M,TOMM20,VDAC1,VIM
PML	transcription regulator		-0.759	ACSL4,AKR1A1,AKR7A2,CAT,CFL1,CIAPIN1,DNAJC9,HSD17B7,JUP,NDRG1,PLSCR1,RRAS2,RSU1,SLC25A20,TAP2,TXNRD1,VIM
6-hydroxydopamine	chemical toxicant		1.772	ASCC1,BCL2L1,CALR,GPX1,HERPUD1,HSP90AB1,HSPA5,HSPBP1,LONP1,PSMB2,PTGS2,PYCARD
cadmium chloride	chemical toxicant		-0.478	ALB,CHMP5,EEF1D,EIF3I,GSTM1,HP,HSP90AA1,HSPA5,HSPB8,NFIC,PKM,VIM
ADORA2A	g-protein coupled receptor		1.291	ALDOC,ARHGEF7,CCT5,DSTN,EIF2S2,EIF5A,GPI,KLC1,NAPA,PGAM1,PPP1CA,PTGS2,RAB3A,SPTBN1,STK38
TOP1	enzyme			ASNS,MECP2,MYO6,TOP1
EIF6	translation regulator		1.387	ACADVL,ACAT2,ATP5PF,COL4A1,DHCR24,ETFB,FADS2,HSD17B7,MRPS24,PDHA1,SOD1,TOMM20,TOMM7
HDAC3	transcription regulator		-1.165	CD55,CD82,ELOVL5,G6PD,HP,ICAM1,JUP,MTA2,PFKL,PGAM1,PKM,PTGS2,VIM
simvastatin	chemical drug		0.592	ARHGDIA,ATP13A1,BCL2L1,CALD1,CD55,CD9,COTL1,ELAVL1,FADS2,GJA1,HK1,ICAM1,MYH10,PECAM1,PTGS2,RELA,RHOB,S100A6,SDC4,SOD1,VIM
RGS2	enzyme		0	CTSA,FABP4,FBLIM1,GJA1,HADH,HSP90B1,MANF,PDLIM1,PLXND1,SKIC8,SLC16A1,SLC16A3
HSF2	transcription regulator		1.134	CCT2,CCT4,CCT5,PSMA1,PSMB2,PSMB5,PSMD3
MAP3K12	kinase		-0.816	RPL37A,RPS18,RPS8,STAT3,TUBA1A,TUBB
mir-451	microrna		-0.555	CAB39,PPP6C,RAB14,TFRC,YWHAZ
puromycin	chemical - endogenous non-mammalian			ABCC1,BCL2L1,HSPA5,IPO7,RBM3
COX6A2	enzyme			CAT,GPX1,VDAC1
EIF3M	translation regulator			EIF3F,EIF3H,MIF
UDP-D-glucose	chemical - endogenous mammalian			CALR,HSP90B1,HSPA5
ZDHHC2	enzyme			CD151,CD9,VIM
adenosine dialdehyde	chemical reagent			GPX1,ICAM1,TXNRD1
conduritol epoxide	chemical reagent			CTSZ,GSN,PLSCR3
gelam honey	chemical reagent			BCL2L1,PTGS2,RELA
lupeol	chemical drug			BCL2L1,PTGS2,RELA
mir-21	microrna		-0.094	ARCN1,ARF4,ARF6,CANX,CKAP5,CSE1L,EIF2S1,FAM3C,ICAM1,MSH2,MTAP,NME1,NMT1,PDCD4,PECAM1,PGAM1,PSMB5,PSME2,RHOB,RTN4,SMARCA4,SMC2,SSR1,STAT3,STRAP,TMEM97,UBE2L6,YWHAB,YWHAZ
sulindac sulfide	chemical drug		-0.813	ARPC1B,BCL2L1,HSPA5,NUP133,PGAM1,PRSS23,PTGS2,SPTBN1,STAT3,YWHAE
MUC1	other		-0.582	ABCC1,BCL2L1,CAT,HSPA5,MGST1,NRP1,PNP,RELA,SMARCA4,SOD1,TOMM20,TOP1,TXNRD1,UPP1,VIM
TSC2	other		-1.78	ATP6V1D,ATP6V1G1,GSN,HEXA,HSPA5,LDHB,LGALS3,NPC1,PDGFRA,PSMA1,PSMB2,PSMB5,PSMC3,PSMD1,RELA,S100A11,S100A6
IL2	cytokine		0.383	ABCC1,ACSL3,ARHGDIA,ARHGEF7,ASNS,BCL2L1,CD59,CD9,DARS2,DHCR24,DKC1,DNMBP,DPP4,EIF2S2,ELOVL5,FADS2,FKBP2,HCK,HDAC1,HSP90B1,HSPA5,ICAM1,IGFBP4,JUND,KPNA1,MME,NDRG1,NME1,NOL3,NOP2,NRP1,NT5E,PDCD4,PECAM1,PHB1,PNP,PPP6C,PTGS2,RDH11,RHOB,RRAS2,S100A6,SNAP23,SORD,SRM,STAT3,TFRC,TMEM97,TPI1,UPP1,VDAC1,VIM,WLS
SNAI1	transcription regulator		0.538	ACTN1,ACTR2,AFAP1,BCL2L1,CD55,CFL1,CLDN11,CTTN,GSN,MMP14,NT5E,PTGS2,PTX3,THY1,TPM4,VASP,VIM
homocysteine	chemical - endogenous mammalian		-1.073	ACOX3,ASNS,BCL2L1,EEF1D,ELOVL5,FADS2,HERPUD1,HSPA5,NDRG1,PKM,PRDX2,PTGS2,STAT3
OMA1	peptidase		1.89	ACADVL,ASNS,CYB5R1,LONP1,MTHFD1L,OPA1,TARS1
cardiotoxin	chemical - other		0.447	ADAM10,APRT,CTSV,DPP4,EZR,G6PD,GM2A,GNAI3,GSN,HP,HSP90AA1,HSPA5,ITGB5,LRRFIP1,MCM3,MYH9,PGAM1,RPSA,SFXN1,SNRPD1,STAT3,TXNRD1
genistein	chemical drug	Activated	2.466	AP1S2,ASAH1,ATP6V1C1,ATP6V1G1,BCL2L1,CAT,CHST14,CLCN7,CTSA,CTSV,DNASE2,GBA1,GM2A,GPX1,HEXA,HSPA5,ICAM1,JUND,M6PR,MAN2B1,MAOA,MMRN1,NAGPA,NPC1,PDCD4,PLBD2,PSAP,PTGS2,RAB14,RELA,SCARB2,SOD1
FAM117B	other	Activated	2.449	ABCC1,AKR1B1,CAT,GSTM3,PRDX2,PRDX3
11,12-epoxyeicosatrienoic acid	chemical - endogenous mammalian		-0.063	APOA2,CD82,FABP4,ICAM1,NME1
DT-061	chemical reagent		-1.342	DKC1,NME1,PHB1,RPL19,RPS19
PTPRR	phosphatase		0.577	CLCN7,LONP1,LRP1,MYH9,NT5DC2,PACSIN3,PFKL,PUF60,RUVBL2,SART1,SLC44A2,THOP1
bortezomib	chemical drug	Activated	2.863	BCL2L1,CALR,CAV1,DNAJA1,HDAC1,HSP90AA1,HSP90B1,HSPA5,ICAM1,IGF2BP3,IL6ST,PSMA1,PSMA2,PSMA7,PSMB3,PSMB4,PSMB5,PSMB7,PSMD13,PSMD3,PTGS2,UFD1,VIM
Insulin	group		1.457	ADAM10,ALB,BCL2L1,CANX,CCT2,CCT4,CCT5,COL4A1,CYB5A,DBI,DNAJA2,ETFA,FABP4,FADS2,FKBP2,FKBP8,G6PD,HP,HSP90AA1,HSP90B1,HSPA5,ICAM1,IGFBP4,IL6ST,IMPDH2,ITGA3,IVD,LDHB,LONP1,LRP1,MAOA,MDH2,MIF,MTCH2,NDUFS2,PDGFRA,PDHA1,PKM,PLIN3,PPIA,PTGS2,PYCARD,RPS14,SDHA,SLC38A2,SOD1,STAT3,THY1,VIM
ADH5	enzyme			LGALS3,SDHA
GFPT2	enzyme			SQOR,VIM
PACS2	other			HLA-C,HSPA5
PDIA6	enzyme			HSP90B1,HSPA5
RPLP2	other			IGF2BP1,PDCD4
UBE2M	enzyme			ETFA,ETFB
nexrutine	chemical drug			RELA,STAT3
ticagrelor	chemical drug			ICAM1,PECAM1
COL18A1	other	Inhibited	-2.164	BCL2L1,EPHB2,ICAM1,ITGAV,NRP1,PECAM1,PTGS2,RELA,STAT3,TUBA1A,VDAC1
RAC2	enzyme			ARPC3,BCL2L1,DIAPH2,GNB2,MIF,PKM,S100A6,ZYX
CREB3L2	transcription regulator		1.982	ARF4,COPB1,HSPA5,SEC24C
RCE1	peptidase			ACTN4,ATP5F1B,GJA1,MGST1,REEP5,SERINC1,ZFR
IGF2	growth factor		1.039	APOA2,ARHGDIA,CASP6,CTSV,DHCR7,GNAI2,IGFBP4,ITGB5,MCM4,MCM5,MSH2,NDRG1,PDCD4,PTGS2,RHOB,SLC20A1,SLC38A2
ALKBH5	enzyme			ASAH1,CAV1,CLDN11,CTTN,DDX3X,DNAJA1,EEF1D,GJA1,MYO6,RPA1,RPLP0,SOD1
glutamine	chemical - endogenous mammalian		0.647	ASNS,DNAJA2,EIF2B4,HK1,HSPA5,ICAM1,PARP1,PDHA1,PHB1,PTGS2,SLC16A1,SRSF2,VIM
ATG5	other		-0.847	AIFM1,DAD1,EIF5A,HK1,HSPA5,ICAM1,LAMTOR4,PECAM1,PSEN1,RELA,RTN4
HMGA1	transcription regulator		0.144	CAV1,COL4A1,COL4A2,DHCR7,GSN,HCK,IGFBP4,MYH9,PTGS2,RAN,RHOB,SDC4,SEC24D,SFXN1,SLC17A5,STAT3,VIM,ZYX
imiquimod	chemical drug		0.594	ANKLE2,ATP5F1C,ECH1,EIF2S1,FHL3,FSCN1,HCK,HMGA1,HMOX2,ICAM1,LDHB,MSH2,MTAP,PRDX3,PSMA1,PTGS2,RAD23B,RPA1,RTN4,RUVBL2,TXNDC5
ETV5	transcription regulator		0.785	AHNAK,CAV1,CAVIN1,COL4A3,CTNNA1,DPYSL2,ICAM1,KRT7,LGALS3,MMP14,MSN,RAB27A,S100A6
thalidomide	chemical drug		-1.248	BCL2L1,CAV1,ICAM1,NRP1,NRP2,PECAM1,STAT3
IL1B	cytokine		-0.098	AKR1B1,ARL6IP5,BCL2L1,CAT,CD55,CD82,CLIP2,CTSZ,DBI,DHRS1,DKC1,DPP4,EHD1,ELAVL1,FADS2,G6PD,GBP1,GJA1,GM2A,GNL1,HDAC1,HEXA,HLA-E,HMGA1,HMGB1,HP,HSPA5,HSPB8,ICAM1,IGF2BP3,IGFBP4,ITGA3,ITGAV,ITGB5,JUND,JUP,MARCKSL1,MIF,MMP14,MTDH,NOP56,NR2F2,NRP1,PDGFRA,PDHA1,PGAM1,PHB1,PLAA,PLSCR1,PODXL,PSEN1,PSME2,PTGS2,PTX3,RAN,RELA,RHOB,RPSA,S100A10,S100A6,SDC4,SEC61A1,SLC20A1,STAT3,TAP2,TFPI2,TFRC,THY1,TSR1,UAP1…
ITGA6	transmembrane receptor		1.4	BCL2L1,ITGA3,RELA,RPSA,VIM
decitabine	chemical drug		1.214	ABCC1,CAV1,CD59,CD9,COL6A3,CSE1L,DDX3X,DEK,EEF1G,EHD1,EIF3F,ELP1,EZR,FILIP1L,FRYL,GLRX,GPX1,GSN,HCK,HLA-C,HLA-E,HMGB1,HSPA5,HSPB8,ICAM1,IGF2BP1,IGF2BP3,ITGA3,ITGAV,JUP,KRT7,LGALS3,LPP,LXN,MANF,MAP1S,MAP4K4,MECP2,MMP14,MSH2,MSN,NDRG1,NME1,PTGS2,RAB3A,RAN,RBX1,RCC2,RPL9,RPS27,RTN4,S100A10,SRI,STAT3,TAP2,TFPI2,TFRC,TMSB10/TMSB4X,USP7,VIM,YKT6,YWHAE
CYLD-AS1	other		-1	AKR1B1,G6PD,GLRX,GLS,ICAM1,LGALS3,MGST1,RELA,TXNRD1
SMAD3	transcription regulator		0.583	ADAM9,ALB,APOA2,ARHGAP22,ARID3A,CD59,CLDN11,COL4A1,COL4A2,COL6A3,GLS,HP,HSP90B1,HSPA5,ITGB5,JUND,PABPC4,PC,PTGS2,PTX3,RELA,RHOB,RPS8,STAT3,TPM2,VIM,ZYX
LMNB1	other			ACTN4,ATP5F1B,DHCR7,GJA1,MGST1,REEP5,SERINC1,ZFR
mir-802	microrna		-1.678	ACTR2,ARPC3,GNAI1,GNAI3,GSN,ITGAV,MBNL1,MGST1,PKN2,RAN,RHOB,RRAS2,SDC4,SDCBP,VIM
LMO2	transcription regulator		1.225	ARID3A,CAT,DDX3X,DPP4,FZD6,GALNT1,GJA1,GSN,IGF2BP3,MYH10,NCKAP1,NDRG1,NT5E,OXCT1,PLSCR1,RAB32,SCARB2,SLC16A1,SNTB2,STAT3,TES,THY1,TRIM25,TSPO
bufalin	chemical reagent		-1.4	BCL2L1,HSPA5,RPLP0,YWHAH,YWHAQ,YWHAZ
IKBKE	kinase	Activated	2.035	ADAR,ALDOC,PDHA1,PFKL,PGM2,PGM3,PSPH,PTGS2,SLC16A1,SLC16A3,TPI1
SNCA	enzyme		0	AK3,ARFGAP3,ARL8B,BCL2L1,CAT,CFL1,DIABLO,DYNC1H1,EZR,FABP4,GSN,HSP90B1,HSPA5,JUND,KIF1B,KIF2A,LDHB,MAPRE2,MDH2,MRPS27,NAA50,NRP2,OSBPL8,PDIA5,PLSCR1,PTGS2,RAB3A,S100A6,SOD1,SURF4,TGOLN2,TPI1,TSSC4,YWHAE,YWHAH
NUP107	other			NUP133,NUP153,NUP214
PDE6B	enzyme			CAT,GPX1,SOD1
ABCB6	transporter		-1.134	ATP5IF1,CAT,CYP20A1,GLRX5,HK1,PRDX2,TXNRD2
CSF3	cytokine	Activated	2.494	ACTN1,ARHGDIA,ARHGEF7,ARPC5L,BCL2L1,CST3,CTTN,FLOT1,FUS,GJA1,ICAM1,MYH10,NME2,OPA1,PLSCR1,PTGS2,RAB27A,SOD1,STAT3,TFRC
delta-aminolevulinic acid	chemical - endogenous mammalian		-1.987	RPS14,RPS19,RPS24,RPS26
Vegf	group	Activated	3.483	ADAM10,ANPEP,ARHGAP22,ASNS,CALCRL,CALM1 (includes others),COL4A3,CSE1L,CUL2,DDX3X,DIAPH2,DKC1,EBP,FABP4,HERPUD1,ICAM1,IGFBP4,IL6ST,MCM5,MIF,MMP14,NOLC1,NOP2,NPC1,NR2F2,NRP1,PC,PLPP1,POLR1G,PTGS2,SLC12A4,SLC20A1,SLK,SMC2,STAT3,TRIP13,VIM,YWHAZ
GCN2iB	chemical drug		-0.094	APOA2,GPX1,NDUFA8,PFKL,PGAM1,PKM,PRDX2,PSMB3,PSMD13,PSME2,TPI1
PPP3CA	phosphatase			CD82,CD9,CSRP1,CTSV,MAGT1,MGST1,PRDX5,PSAP,PTGS2,SDC4,VIM
folic acid	chemical - endogenous mammalian		0.356	ABCC1,BCL2L1,CSNK1A1,FZD6,LGALS3,NUMB,PECAM1,PSEN1,PYCARD,RELA
ESRRG	ligand-dependent nuclear receptor		-0.477	ACO2,ACTN2,ALDOC,ATP5F1B,CS,DLD,DYSF,HADH,MDH2,NRP1,PDHA1,PKM,TPI1
4-O-carboxymethylascochlorin	chemical reagent		0.391	ADH5,CALR,HSPA5,LONP1,PHB1
SFLLRN (PAR1-activator)	chemical reagent		0.928	CD55,DSTN,HSPA5,PDLIM1,PSMB3,TPI1
ST6GAL1	enzyme		1.664	ACSL4,CAV1,LRP1,NRP1,PLXND1,RELA
ethanol	chemical - endogenous mammalian	Activated	2.322	ANPEP,BCL2L1,CAPN1,CAT,CFL1,CYB5A,EIF3G,GNAI1,GNAI2,HSP90AB1,HSP90B1,HSPA5,ICAM1,MIX23,MME,NT5E,NUDT5,PARP1,PHB1,PKM,PPM1A,PRAF2,PRKRA,PTGS2,RAB10,RAB14,RELA,RHOB,RRP12,RUVBL1,RUVBL2,SLC25A6,SOD1,SPTBN1,STAT3,TFPI2,TPI1,TUBA1A,ZPR1
rosiglitazone	chemical drug	Activated	2.556	ACAA2,ACADVL,ACO2,APOA2,ASAH1,CAT,CAV1,CPT2,CS,DLD,ECH1,ETFA,FABP4,FDX1,GBP1,HADH,HP,HSPA5,ICAM1,IDH3B,ITGA3,LNPEP,LRP1,MDH2,NDUFS2,PC,PDGFRA,PDHA1,PECAM1,PTGS2,PTPN1,SDHA,SLC25A20,SLC27A3,SOD1,YWHAE
topotecan	chemical drug		-1.6	AAMDC,ARPC1B,CYB5A,FAF1,FAM3C,GPX1,HLA-E,ICAM1,MAP1S,MARCKSL1,MMP14,MSH2,MYH10,NUP153,OSBPL8,PDCD4,PNP,PPM1A,PPP3CA,PTGES2,PTGS2,RAB10,RALY,RELA,SLC39A1,SON,TUBB,UBE3A
cycloheximide	chemical reagent		0.097	ALB,BCL2L1,CALR,CAT,CAV1,CD55,DHX9,EEF1D,FDX1,GBP1,GJA1,GNAI1,GNAI2,GNAI3,HEXA,HMGA1,ICAM1,IGFBP4,ITGB5,JUND,LONP1,MME,OPA1,PDGFRA,PTGS2,PTX3,RBM3,RHOB,SLC12A4,USP15
HAVCR1	other		-0.769	ANPEP,CALR,CAPN1,FHL3,FSCN1,HDAC1,IL6ST,MYH10,NUDCD2,PSME2,STAT3,TAP2
acetaminophen	chemical drug		1.947	ABCC1,AKR1B1,ALB,APOA2,CAT,CTSV,GLRX,GLS,GLUD1,GPX1,HSPA5,ICAM1,MGST1,PECAM1,PTGR1,PTGS2,PTPN1,TUBA1A,TUBB,TXNRD1,YWHAZ
2-methoxyestradiol	chemical - endogenous mammalian		-0.378	BCL2L1,CAV1,EIF5A,ITGB5,PTGS2,SOD1,YWHAB
HAX1	other		-1.89	ACO2,CS,IDH3B,NDUFC2,NDUFS2,PDHA1,SDHA
MEOX2	transcription regulator		-1.749	ICAM1,ITGAV,ITGB5,LRP1,MMP14,PTX3,VIM
THBS4	other		-0.915	CALR,HSPA5,ICAM1,MANF,PECAM1,VIM
bardoxolone	chemical drug		-0.186	BCL2L1,CRYZ,HERPUD1,MDH2,TXNRD1,UQCRFS1
SP2509	chemical reagent		-1	BCL2L1,CSE1L,DDX3X,DEK,EHD1,EZR,FRYL,HMGB1,HSPA5,IGF2BP1,IGF2BP3,MANF,MAP1S,MAP4K4,MSN,RAB3A,RAN,RBX1,RCC2,RTN4,SRI,STAT3,TAP2,USP7,YWHAE
sorbitol	chemical - endogenous mammalian			AKR1B1,BCL2L1,GJA1,SORD
Mek	group		0.777	ANPEP,BCL2L1,CD63,EPHB2,HGSNAT,ICAM1,LMF2,MME,MMP14,NAGPA,NOL3,NPC1,NT5E,OSBPL8,PDGFRA,PODXL,PSEN1,PTGS2,PTTG1IP,RPN1,SLC20A1,STT3A,STT3B,TMEM106B,TMEM9B,TTYH3,VIM
estrogen	chemical drug		1.479	ALB,AP3D1,APOA2,ATP5PF,COL4A2,G6PD,GALK1,GJA1,ICAM1,IGFBP4,MCM3,MCM4,MCM5,NME1,PDLIM7,PHF5A,PSMA2,PTGS2,PTX3,SMC2,SOD1,SRM,SRSF2,STAT3
epigallocatechin-gallate	chemical drug		0.465	ADAM10,ARGLU1,BCL2L1,CASP6,CAT,DIABLO,GJA1,HMGB1,ICAM1,IL6ST,ITGAV,JUND,JUP,LUC7L3,PTGS2,RELA,SLC16A1,STAT3,TFRC,TOLLIP,VIM
tetrachlorodibenzodioxin	chemical toxicant		0.266	ACSL3,ACTL6A,ACTN1,AKR1A1,AKR1B1,ASNS,BICD2,CBR3,CCT5,CD9,CTSV,CUL2,ECHS1,ENPEP,EPS15L1,GALNT1,GLRX,GOT2,GPI,HDAC1,JUND,KIF1B,KPNA6,KRT7,M6PR,MANF,MMP14,MTCH2,NME1,PODXL,PSMA1,PTGS2,RAB10,RELA,RPIA,SOD1,TSPO
Fus	transcription regulator		0.314	COL4A2,DNAJC7,HSP90B1,HSPA5,RO60,RPL18,RPL19,RPS26,SLC44A2
PPARG	ligand-dependent nuclear receptor		1.501	ACAA2,ACSL4,APOA2,ATP6V1D,BCL2L1,CAT,CAV1,CPT2,CS,FABP4,GABARAPL2,HADHA,HP,ICAM1,IVD,LNPEP,MBNL1,MGST1,MMP14,MRTO4,NDRG1,NR2F2,PC,PECAM1,PEPD,PLIN3,PTGS2,RELA,RHOB,RPSA,SAP18,SLC25A20,SLC27A3,SOD1,TUBB,VIM,YWHAE
KAT2A	enzyme		0	ACTN4,BCL2L1,CLDN11,CSRP2,HMGA1,HSP90AA1,HSPA5,IPO7,PDLIM1,PGAM1,PRKDC,SLC16A1,THOP1
RNF5	enzyme		-1.508	CST3,CTTN,MMP14,RPL14,RPS15A,RPS9,RTN4,SEC61A1,SPCS3,SRP68,ZYX
HNRNPH1	other			ATP5PB,CAT,NDUFA4,SAMM50,SLC25A20,TMEM70,VPS35
RUVBL1	transcription regulator	Activated	2.236	ERGIC1,MCM3,MCM4,NAE1,NUDCD2,PSMA7,PSMB7
verapamil	chemical drug		1.348	CAPN1,CD59,FDX1,GJA1,HLA-C,S100A10,S100A6,TXNRD1
Interferon alpha	group		-0.562	ADAR,ALDH2,APOL2,ASNS,BCL2L1,BCR,CAV1,CHMP5,CNP,FILIP1L,GBP1,GLS,GSTM3,HLA-C,ICAM1,IGFBP4,IL6ST,LGALS3,MAP4K4,MARCKSL1,MCM3,MCM5,NT5E,PLSCR1,PNPT1,PTGS2,RBX1,RELA,REXO2,S100A6,SF3A1,SLFN5,STAT3,TAP2,TBC1D10A,TRIP13,TUBA1A,TUBB,TUBB6,UBE2L6,VIM
PEBP4	other			BCL2L1,PTGS2,RELA
TSPO	transmembrane receptor			ICAM1,TSPO,VDAC1
UFL1	enzyme			CANX,DDRGK1,HSPA5
methoxychlor	chemical toxicant			G6PD,HSP90AB1,HSP90B1
miR-320b (and other miRNAs w/seed AAAGCUG)	mature microrna			CANX,HSPB6,VIM
BACH1	transcription regulator		-0.707	ATP5F1B,ATP5PF,CALM1 (includes others),DNAJC7,EWSR1,IMMT,OPA1,PHB1,SLC25A6
ITGB3	transmembrane receptor		1.945	BCL2L1,HSP90B1,ITGA3,ITGAV,ITGB5,LIMS1,MMP14,PTGS2,SNRPA
PAX5	transcription regulator		0.816	BCL2L1,CTNNA1,G6PD,IL6ST,MSN,PFKL,PGAM1,PKM,VIM
tert-butyl-hydroquinone	chemical reagent	Activated	2.49	ABCC1,CRYZ,G6PD,GNAI2,GSTM3,HERPUD1,HSPA5,ICAM1,NUP153,SNTB2,TXNRD1
PD98059	chemical - kinase inhibitor		-1.598	ACAT2,ANPEP,AP2B1,BCL2L1,CAV1,CD55,CDC42EP1,COL4A1,EI24,EIF5,FABP4,FAH,GJA1,GPI,HNRNPAB,HPCAL1,HSPA5,ICAM1,ITGAV,ITGB5,JUND,MIF,MMP14,NOP56,NPC1,PC,PDGFRA,PNP,PODXL,PTGS2,PTX3,RAN,RELA,S100A10,SIGMAR1,SLC38A2,SNRPD1,SOD1,STAT3,VAPA,VIM
CHCHD10	other			ASNS,CYB5R1,LONP1,MTHFD1L,TARS1
delta-9-tetrahydrocannabinol	chemical drug		0.927	ACSL4,CAT,COL4A3,GPX1,MAP2K2,PECAM1,PRDX2,RPS9,SOD1,TAP2
ritonavir	chemical drug			ACAT2,BCL2L1,CD59,CFL1,DHCR7,EIF5,ELAVL1,FABP4,FADS2,ICAM1,MME,NCAPH,RDH11,TSN
HNF4G	transcription regulator		1.134	CNN3,FBLIM1,FHL3,ITGAV,MPRIP,PDLIM1,PDLIM7
benzyl isothiocyanate	chemical - endogenous non-mammalian		-0.443	AIFM1,BCL2L1,ICAM1,PECAM1,PTGS2,RHOB,STAT3
10-nitrooleate	chemical - endogenous mammalian		-1.067	ICAM1,PECAM1,PTGS2,RELA
DIRAS3	enzyme		0	HMGA1,MYL1,PARP1,TFPI2
MEL T1	chemical - kinase inhibitor		-1	ATP5F1B,CFL1,PGAM1,PSMA1
RAPGEF1	other			PTGS2,SNRNP200,SNRPB2,SRSF2
mannose	chemical - endogenous mammalian	Inhibited	-2	BCL2L1,HSP90B1,HSPA5,ICAM1
mir-320	microrna		-1.247	BCL2L1,HSPB6,STAT3,TFRC
daunorubicin	chemical drug		-0.059	ABCC1,BCL2L1,CD82,PTGS2,TAP2,UQCRFS1
stattic	chemical reagent	Inhibited	-2.44	PSMB2,PSMB3,PSMB4,PSMB5,PSMB7,STAT3
Cdc42	enzyme		-1.265	ADAM10,CTSA,CTSV,CTSZ,DKC1,HSP90AB1,MCM3,MYBBP1A,MYH9,NME1
PPARD	ligand-dependent nuclear receptor	Activated	2.31	ACAA2,ACADVL,ADPGK,ALDH2,APOA2,BCL2L1,CPT2,DHCR7,ECH1,FABP4,GOT2,GPD2,ICAM1,IDH3B,LDHB,OXCT1,PCYOX1,PKM,PTGS2,S100A6,SCARB2,SLC25A20,SORD,YWHAE
ZEB1	transcription regulator		-1.419	AP1S2,EHD1,FADS2,MPZL2,NRP1,NRP2,PKM,PTGS2,RELA,RPL30,S100A10,VIM
SGPL1	enzyme		-1.091	ABCC1,ASAH1,BCL2L1,HSPA5,ORMDL2,PLPP1,PTGS2,SEC61A1
mir-30	microrna		0.594	CAT,NT5E,SNAP23,SRSF10,STAT3,TXNDC5,UBE2I,VIM
nickel chloride	chemical toxicant		1.018	ABCC1,GLRX,GPX1,HSPB8,NDRG1,P4HA1,PTGS2,TXNRD1
levodopa	chemical - endogenous mammalian		0	ADAR,ASPSCR1,BANF1,BCL2L1,CBR3,CD63,COL4A1,COTL1,CTSZ,DNAJC2,EPS15L1,FAH,GPD2,GPS1,GSTM1,HEXA,HNRNPL,HSPB6,LPP,MIEN1,MMP14,NDUFA8,NOL3,NOMO1 (includes others),NT5E,PA2G4,PDCD4,PSAP,RAB13,RFC2,RTRAF,S100A10,SF3A1,SH3PXD2B,SLC38A2,SLC44A2,SRM,STAB1,STRN,SUB1,TMEM70,TRIM25,UAP1L1,VDAC1,WDR1
5-hydroxytryptamine	chemical - endogenous mammalian		1.016	AP2S1,CFL1,GNAI2,GNB2,ICAM1,PLIN3,PPP1CA,PTGS2,RABAC1,STAB1,TUBB,VAMP3,VIM
curcumin	chemical drug		-0.222	ABCC1,AKR1A1,BCL2L1,CAV1,CSNK1A1,CTNNA1,DIABLO,EIF3H,ELAVL1,FKBP8,GNA11,HDAC1,HMGB1,HSP90B1,ICAM1,IGFBP4,JUND,MARCKSL1,MIF,MMP14,PTGS2,RAB3A,RELA,SOD1,SPTLC1,STAT3,TFRC,TOP1,VIM
PALMD	other		-0.447	ALDOC,ICAM1,PGM2,PKM,TPI1
PNPLA2	enzyme		1.103	ACAA2,ACADVL,ACO2,CPT2,CS,FABP4,HSPA5,ICAM1,PLIN3,SLC16A1
enalapril	biologic drug		-0.853	ASNS,COL4A1,FBLIM1,GSTM3,GTPBP4,LGALS3,MMP14,PTGS2,S100A10,S100A6
BDNF	growth factor	Activated	2.104	AP3D1,BCL2L1,EEF1D,FSCN1,GNAI1,GPS1,HADHA,HSPA5,ITGB5,KIF1B,KLC1,MAN2A1,MYO6,P4HA1,PSEN1,RAB14,RAB3A,REEP5,RPL37A,RPS23,S100A10,TFRC,TM9SF2,TMED2,TUBA1A,VIM
TCOF1	transcription regulator			AKR1B1,CAPRIN1,CNBP,DDX42,GALK1,IGF2BP3,NDRG1,PPIL4,PRPF40A,THOC1,TXNRD1
NFKBIA	transcription regulator		1.819	BCL2L1,CD82,CTNNA1,CTSZ,DDX3X,FSCN1,GM2A,HMGA1,HSPA5,ICAM1,IPO9,ITGA3,ITGAV,MMP14,MSH2,PDHA1,PDLIM1,PICALM,PTGS2,PTX3,RELA,RPS18,RPSA,SCFD1,SDC4,SERINC1,SOD1,SPTBN1,TFRC,TOLLIP,UBE3A,USP9X,YWHAZ
COL5A1	other		-0.128	CALR,ITGAV,ITGB5,LGALS3,PKM,S100A6
PHF6	transcription regulator		0.816	HINT1,JUND,NDUFA4,PPIA,RAN,TAP2
PTN	growth factor		0.333	ACADVL,ACAT2,HADHA,ICAM1,IL6ST,KIF1B,PC,PDHA1,PFKL
4-phenylbutyric acid	chemical - endogenous mammalian		-0.456	CALR,CAT,CNP,EIF2S2,FABP4,GJA1,GSN,HSP90B1,HSPA5,PSMC3,PTGS2,RELA
OGT	enzyme		0.577	ACO2,BCL2L1,COX6C,ETFB,HMGA1,JUP,NDUFA8,NDUFC2,PSMB7,PSMD3,THY1,VIM
TGFBR2	kinase		-0.715	ACSL3,AP3S1,CCT5,CFL1,DPAGT1,GJA1,HP,ICAM1,JUP,KRT7,LBR,MBOAT7,MMP14,NRP1,NT5E,PKM,PLSCR1,PPIA,PRDX3,PTGS2,QSOX1,SDF4,SLC12A4,SLC16A3,SLC39A1,STAT3,TPI1,UBE3A,UPP1,VARS1
AKT1	kinase		0.205	ACAT2,ATP6V1E1,BCL2L1,COL4A1,CRYZ,CST3,CTSV,DHCR7,DIAPH2,EBP,EZR,GOT2,HNRNPL,JUND,LDHB,MATR3,MMP14,MYH10,MYL1,PDGFRA,PKM,PTGS2,RHOB,VIM
5,10,15,20-tetrakis(4-sulfonatophenyl)porphyrinato iron (III)	chemical reagent			HMGB1,ICAM1
LAMTOR2	other			LAMTOR3,LAMTOR4
MEDICA 16	chemical reagent			EIF2S1,HSPA5
Manf	other			HSP90B1,HSPA5
MitoBloCK-6	chemical drug			ASNS,PSPH
PRNCR1	other			FSCN1,MTDH
TBC1D10A	other			RAB27A,TBC1D10A
TFF1	other			PTGS2,RELA
acacetin	chemical - endogenous non-mammalian			FAF1,PTGS2
dexrazoxane	chemical drug			DPAGT1,TOP2B
epiallopregnanolone	chemical - endogenous mammalian			LGALS3,PTGS2
hexa-D-arginine	biologic drug			GJA1,PTGS2
poly(ADP-ribose)	chemical - endogenous mammalian			AIFM1,PTGS2
polyhydroxyethyl methacrylate	chemical reagent			CALR,EZR
raffinose	chemical - endogenous mammalian			AKR1B1,ICAM1
succinate dehydrogenase	complex			MAOA,SDHA
withania somnifera root extract	chemical - endogenous non-mammalian			LRP1,MME
FANCD2	other			CAT,GPX1,SOD1,TXNRD1
NO 1886	chemical drug		0.762	ACAA2,CPT2,HADHA,PTGS2
leupeptin	chemical - protease inhibitor		1.969	CAV1,CD151,CD9,GBA1
BCL6	transcription regulator		1.105	ACAA2,ACADVL,ACAT2,BCL2L1,CD151,DNAJB11,DPYSL2,GIT2,HADHA,ITGA3,LDHB,LPP,MSH2,PDCD4,PFDN4,PRSS23,RAD50,RBM26,SH3PXD2B,STAT3
MTDH	transcription regulator			ACTN1,APOA2,CD63,COL4A1,COL4A2,CSRP1,FADS2,GSN,ITGA3,LGALS3,MSN,PLS3,PLSCR1,TSPO,VIM
AAMDC	other			ASNS,MTHFD1L,PSPH
AP3B1	transporter			AP3D1,AP3S1,CD63
SPTAN1	other			ITGA3,ITGAV,SPTBN1
cystemustine	chemical drug			PSMA1,PSMB5,PSMD8
miR-142-5p (and other miRNAs w/seed AUAAAGU)	mature microrna			SRI,TFRC,VIM
nicotiflorin	chemical reagent			ICAM1,RELA,STAT3
pentazocine	chemical drug			CAT,GPX1,SOD1
TXNIP	other		-0.423	CS,DHCR7,G6PD,ICAM1,MDH2,PTGS2,RELA,TPI1
dexmedetomidine	chemical drug		-1.234	COL4A1,HMGB1,HSP90AA1,HSP90B1,ICAM1,ITGA3,PTGS2,YWHAH
ETV7	transcription regulator		-0.447	ICAM1,PLSCR1,SRI,TRIM25,UBE2L6
TAF1	transcription regulator			POLR2B,POLR2E,POLR2H,RPL31,RPL34
WR 1065	chemical drug		1.342	CAT,EIF2B1,NEDD8,NME1,TOP2B
chrysin	chemical - endogenous non-mammalian			ICAM1,IL6ST,NT5E,SOD1,STAT3
rifaximin	chemical drug		1.342	HSP90AA1,NDRG1,PAPSS1,RPSA,SMU1
CP-55940	chemical reagent			ALDOC,BCL2L1,RPL13A,RPS9,TOP1,YWHAZ
NR3C1	ligand-dependent nuclear receptor		0.166	ACTN1,ACTN2,APOA2,BCL2L1,CASP6,CAT,CAV1,CDK11B,CHIC2,DAD1,DBI,DIABLO,DPP4,ELMOD2,FABP4,G6PD,GPX1,HDAC1,HERPUD1,HLA-C,HSP90AB1,ICAM1,ITGAV,JUND,MAOA,MBD2,MTCH2,NMT1,NOL3,PC,PDCD4,PDCL3,PPP1CA,PPP3CA,PRKACB,PRPF40A,PSEN1,PTGR1,PTGS2,RELA,RHOB,RTN4,SON,STAT3,UBE2K,VIM,WDR12,YWHAE,YWHAH,YWHAZ
bexarotene	chemical drug		0.044	APOA2,ARL6IP5,ASNS,CST3,FABP4,FKBP2,GNB2,GUK1,HERPUD1,ICAM1,MRPL54,NRP2,PTGS2,RABAC1,SELENOM,SRSF2,UAP1
seocalcitol	chemical drug		0	BCL2L1,G3BP1,LRP1,NOMO1 (includes others),PDLIM7,PTGS2,RAB1A,STAT3
rasagiline	chemical drug		1.22	ALDOC,BCL2L1,CAT,RIN1,SOD1,TFRC
OVOL2	transcription regulator		0.553	ARPC1B,GPI,PFKL,PGAM1,PKM,SDCBP,VIM
CACNA1C	ion channel			CAV1,MMP14,PTGS2,S100A10
CREB3	transcription regulator		1	ARF4,CANX,COPB1,HSPA5
CSDE1	enzyme		-1.982	CTTN,RPL9,SDC4,VIM
LOXL2	enzyme			DNAJB11,MMP14,PECAM1,VIM
SLIGRL-NH2	chemical reagent		-0.095	ICAM1,MIF,MMP14,PTGS2
TCF4	transcription regulator		1.225	CD55,CD9,DSTN,FKBP8,H1-0,HSP90B1,HSPBP1,IGFBP4,ITGA3,ITGB5,LRP1,MANF,MRTO4,PPIH,PTGS2,RPL22L1,RUVBL2,SEC24D,SORBS2,SUB1,TFG,TSR1,TXNDC5,UBE3A,WDR12,WLS,YWHAZ
Sn50 peptide	chemical toxicant		-0.475	BCL2L1,GJA1,GNAI2,HMGB1,ICAM1,MIF,MTDH,PTGS2
FGFR4	kinase		-0.563	AHNAK,BCL2L1,EIF3B,ESYT2,FSCN1,MMP14,MTAP,TOMM20,VIM
SRSF1	other		1.633	EIF1AX,EIF2B1,EIF3G,EIF3K,HNRNPL,LARS1,NARS1,SRSF2,VIM
tyrphostin AG 1478	chemical drug		-1.068	BCL2L1,CAV1,ICAM1,MME,PTGS2,PTX3,RELA,S100A10,TFPI2
L-triiodothyronine	chemical - endogenous mammalian		-0.064	ACAT2,ALB,APOA2,BCL2L1,CASP6,CCT4,CIAPIN1,COL4A1,CPT2,CS,CST3,DHCR24,EBP,EIF3J,ETF1,FABP4,FKBP10,G6PD,GNAI2,GPD2,HINT1,HP,HSD17B7,IGFBP4,ITGAV,KIF1B,LGALS3,LRP1,MMP14,NME1,NT5E,PARP1,PRDX2,PRDX3,PTGS2,RPS14,SRM,TRIP4
NR4A1	ligand-dependent nuclear receptor		-0.926	ACO2,ACSL4,ATP5F1B,ATP5PF,COX6B1,DLD,FABP4,G6PD,GPI,HDAC1,ICAM1,JUP,MARCKSL1,MDH2,NDUFA10,NOL3,NT5E,PC,PDHA1,PFKL,RELA,RPIA,UQCRFS1
26s Proteasome	complex		-0.706	ADRM1,ATP6V1D,CLCN7,CTSA,HSPB8,ICAM1,PRKDC,PSAP,PSMB3,PSMB5,PTGS2,UBE2I,VIM,VPS18
EIF3A	translation regulator			NDRG1,RAD23B,RPA1
SU1498	chemical drug			CD55,FABP4,ICAM1
PRKCE	kinase	Activated	2.447	BCL2L1,CAV1,CD55,HSP90AB1,HSPA5,IL6ST,PDCD4,PTGS2,STAT3
CDKN2B	transcription regulator		0.447	ASNS,GLS,GLUD1,GOT2,PSPH
salinosporamide A	chemical drug			BCL2L1,HERPUD1,HSPA5,ICAM1,PTGS2
CLIC4	ion channel		0.378	CD63,COL4A3,CST3,FILIP1L,SLC16A3,TMEM97,VIM
EGOT	other		0.152	CMPK1,GBP1,RELA,TRIM25
PROM1	other	Inhibited	-2	DHCR24,DHCR7,PFKL,PKM
superoxide	chemical - endogenous mammalian			CAV1,ICAM1,MARCKSL1,PTGS2
tomatidine	chemical - endogenous non-mammalian	Inhibited	-2	EIF2S2,LARS1,NARS1,SLC38A2
EGF	growth factor	Activated	2.319	ACSL4,ACTN1,ANPEP,ARF6,BCL2L1,CAV1,CDC42EP1,COL4A2,DAD1,DPP4,EZR,GJA1,GLG1,ICAM1,IGFBP4,JUND,MAOA,NRP1,PDCD4,PECAM1,PLSCR1,PRKDC,PSMB2,PSMB3,PSMB4,PSMB5,PSMB7,PTGS2,PTPN1,RELA,RHOB,S100A10,S100A11,SART3,SMURF1,STAT3,TFPI2,VASP,VIM,YWHAB,YWHAE,YWHAH,YWHAQ
ERK1/2	group		0.868	ADAM10,ASAH1,BCL2L1,CALR,CAT,CAV1,CTSV,EZR,FABP4,GJA1,HMGA1,HSPA5,ICAM1,ITGA3,JUND,KIF2A,MAP2K2,PDGFRA,PKM,PTGS2,S100A6,SLC12A4,SOD1,TAP2
methylselenic acid	chemical reagent			ACSL3,ACTN4,BCL2L1,DHCR24,DPYSL2,H1-0,HNRNPH3,HSP90B1,ITGB5,MANF,MCM3,MCM5,NDRG1,PFDN5,PPM1A,RABAC1,RDH11,RHOB,SEC24D,WDR82
MYB	transcription regulator		0.273	ANPEP,BCL2L1,CASP6,CNN3,COL4A1,ERBIN,GSTM1,HSPA5,ICAM1,PFKL,PPP3CA,PTGS2,SDC4,SLC16A3,SLC25A3,VIM
nitroprusside	chemical drug	Activated	2.027	ACTN1,BCL2L1,CAT,CAV1,PARP1,PTGS2,SLC12A4
salirasib	chemical drug		1.195	ALDOC,HDAC1,P4HA1,PDGFRA,PGAM1,PKM,TPI1
LOX	enzyme		1.342	DNAJB11,HSP90B1,HSPA5,PDGFRA,RELA
POLG	enzyme			CYB5A,EIF3H,RPL14,RPS19,RPS24
TIA1	other		1.539	ADAM9,ARL6IP5,CALM1 (includes others),CD109,PTGS2,RIN1,S100A11,S100A6,TFPI2
tazemetostat	chemical drug		-0.816	CSE1L,DDX3X,DEK,EHD1,EZR,FRYL,HMGB1,HSPA5,IGF2BP1,IGF2BP3,MANF,MAP1S,MAP4K4,MSN,RAB3A,RAN,RBX1,RCC2,RTN4,SRI,STAT3,TAP2,USP7,YWHAE
TSC1	other	Inhibited	-2.028	CAV1,CLCN7,CTSV,DNASE2,GBA1,GLRX,HEXA,LDHB,NME1,NME2,NPC1,PDGFRA,PSAP,VDAC1
NORAD	other		0.896	COL4A1,COL4A2,HSPA5,IGFBP4,PHLDB1,RHOB
mifepristone	chemical drug		-1.535	BCL2L1,CAV1,CTNNA1,DNAJC2,DPP4,GJA1,GSTM1,HLA-C,HSPA5,ICAM1,JUP,LRP1,MME,NDRG1,NME2,PC,PDGFRA,PEPD,PSMA1,PTGS2,PTX3,RELA,RHOB,S100A6,SRM
DYSF	other			ACOT9,CAV1,CD55,CTSV,ETF1,GNAI3,LGALS3,PDGFRA,PRSS23,PSAP
2,4,5,2',4',5'-hexachlorobiphenyl	chemical toxicant		-0.905	ACSL3,CTBP1,CUL4B,DHX30,ELAC2,NOL3,NUMB,ODR4,PICALM,SNRPA1,THOC2
GPR151	g-protein coupled receptor		0	GALK1,GLRX,NT5E,PKM
MED30	transcription regulator			CS,NDUFA10,NDUFS2,SDHA
sulfasalazine	chemical drug			AIFM1,BCL2L1,HP,ICAM1
8,9-epoxyeicosatrienoic acid	chemical - endogenous mammalian			CD82,FABP4,NME1
CD53	other			BCL2L1,GLS,ITGA3
G2535	chemical reagent			MTA2,RELA,VIM
GTF2F1	transcription regulator			POLR2B,POLR2E,POLR2H
KRT19	other			EIF2S1,HSPA5,NUMB
Nucleosome core	complex			HMGA1,HMGB1,HMGN1
PTK7	kinase			BANF1,RPS4Y1,SF3B3
S100P	other			CFL1,COTL1,S100A6
lidocaine	chemical drug			BCL2L1,HMGB1,PARP1
miR-541-5p (miRNAs w/seed AGGGAUU)	mature microrna			CS,GPD2,SLC25A20
6-dimethylaminopurine	chemical - endogenous mammalian			BCL2L1,ICAM1
ATP2A1	transporter			CALR,HSPA5
BO-653	chemical drug			PSMA1,PSMA2
Bvr	group			HMOX2,RELA
CDK5RAP3	other			CANX,HSPA5
CFL1	other			DSTN,ICAM1
CHRM4	g-protein coupled receptor			ITGAV,ITGB5
DIO1	enzyme			SLC16A1,SLC16A3
DPYSL2	enzyme			RELA,VIM
Eif2	complex			HSPA5,PTGS2
IGSF11	other			CLDN11,GJA1
LSINCT5	other			BCL2L1,STAT3
PDLIM1	transcription regulator			PDLIM1,VIM
PH755	chemical reagent			ASNS,PSPH
PHA-665752	chemical drug			BCL2L1,PTGS2
RPL12	other			IGF2BP1,PDCD4
RPL35A	other			IGF2BP1,PDCD4
RPS18	other			IGF2BP1,PDCD4
RPS5	other			IGF2BP1,PDCD4
TGFBI	other			ITGAV,ITGB5
ZC3H13	other			LDHB,PKM
asparagine	chemical - endogenous mammalian			ALB,ASNS
atosibanum	biologic drug			GJA1,PTGS2
dexpramipexole	chemical drug			HK1,PKM
ethyl linoleate	chemical - endogenous mammalian			FADS2,PTGS2
dithiothreitol	chemical reagent		1.937	HSP90B1,HSPA5,PTGES2,SEL1L,UBE3A
epoxomicin	chemical - protease inhibitor		1	HSPA5,PSMA2,PSMB3,PSMB4,PSMB5
DLX1	transcription regulator		1.238	BCL2L1,EDIL3,GJA1,MMP14,QSOX1,RAB10,TPM2,VIM
TO-901317	chemical reagent		1.372	ALB,ALDH2,BCL2L1,COX17,DHCR7,ELOVL5,FABP4,FADS2,G6PD,GPI,HMGN1,HP,IGFBP4,LGALS3,PFKL,PSMA7,PSMB2,PTGS2,SIGMAR1
BBS4	other		-1.633	CD9,FERMT2,PSMB2,PSMB5,PSMC3,PSMD13
S-nitrosoglutathione	chemical toxicant		-0.492	BCL2L1,GJA1,ICAM1,PTGS2,S100A10,SOD1
SLC27A2	transporter		-1.664	ACAA2,CPT2,ELOVL5,HADHA,HMGCL,SLC25A20
PLCG2	enzyme		1.892	ACSL3,ACSL4,CD63,CD9,CTSV,ICAM1,MBOAT7,PTGES2,PTGS2
TGFA	growth factor		0.709	ALB,BCL2L1,DDX3X,ICAM1,IGFBP4,PECAM1,PTGS2,S100A10,VIM
LDB1	transcription regulator		1.225	ARID3A,CAT,DDX3X,DPP4,FZD6,GALNT1,GJA1,GSN,IGF2BP3,MYH10,NCKAP1,NDRG1,NT5E,OXCT1,PLSCR1,RAB32,SCARB2,SLC16A1,SNTB2,STAT3,TES,THY1,TRIM25,TSPO
PGR	ligand-dependent nuclear receptor		0.826	AHCYL1,AK3,AP1G1,BCL2L1,CALD1,CD59,CDC42EP1,COL6A3,CPT2,CSRP1,DNA2,DPYSL2,EIF1AX,EZR,GBP1,GLS,GSTM3,HPCAL1,ICAM1,ITGA3,MBOAT7,MPZL2,NDRG1,NPC1,NRP1,NUP133,PDLIM1,PGRMC1,PTGS2,S100A6,SNTB2,STAT3,VASP
PEX5	other		0.378	ACOX3,ACSL3,AGPS,CAT,GGCT,GPX1,PRDX5
STEAP3	transporter		0.378	P4HA1,PNP,S100A10,SH3PXD2B,SORBS2,TFRC,ZYX
nicotine	chemical drug		-0.512	DBI,GJA1,ICAM1,IDH3B,ILF2,LETM1,LGALS3,MATR3,NAPA,PLAA,PTGS2,RELA,RPSA,SLC20A1,STAT3,TFPI2,UBE3A,VIM,ZFR
CDKN1B	other		-0.101	CAPN1,CAT,GPX1,HSPA5,HSPB8,IGF2BP1,LGALS3,MCM5,PES1,RAB3A,SOD1,STAT3
maslinic acid	chemical - endogenous non-mammalian		-0.762	ACTN1,BCL2L1,CFL1,CPT2,ELP1,IL6ST,ITGA3,MSN,PTGS2,YWHAE
HMG20A	transcription regulator		0.777	ADRM1,ALDOC,CD9,DHCR7,FADS2,HSD17B7,IGFBP4,MMP14,NT5E,SDC4,THY1
TP73	transcription regulator		1.152	ABCC1,ACTN2,ADAM10,AFAP1,ARHGAP22,CD55,CD82,CNN3,CUL2,ELOC,FXR1,G6PD,GJA1,GSN,HSPB8,IGFBP4,MAP4K4,MAPRE2,MMP14,MPZL2,MYH9,NDRG1,NRP1,PECAM1,PRKDC,RAN,RBX1,RTN4,SDC4,THY1,UBE2D1,UBE2V1,WNK3,YWHAB
CLOCK	transcription regulator		0.302	ACSL4,ADPGK,CALD1,FZD6,GCC2,GJA1,ICAM1,NAA15,NOLC1,OXSR1,PA2G4,PICALM,PRDX3,RABGAP1,RAP2B,SEL1L,SLC20A1,SMARCD2,STX12,TMX1
LY294002	chemical drug	Inhibited	-2.352	ABCC1,ANPEP,BCL2L1,CAT,CST3,DHCR24,EDIL3,EIF1AX,G3BP1,GBP1,GJA1,GPD2,GSTM3,HERPUD1,HSP90AB1,HSPA5,ICAM1,ITGAV,ITGB5,JUP,MMP14,NDRG1,NUP153,PECAM1,PLAA,PMPCB,PTGS2,PTPN1,PTX3,RAB3A,RELA,SMC2,SNTB2,SOD1,TFPI2,USP15,VIM
CCN4	other		-0.152	BCL2L1,COL4A1,NDRG1,VIM
NELFB	other			POLR2B,POLR2E,RPLP0,RPS3
PPOX	enzyme		1	COX6B1,COX6C,NDUFA4,NRM
PPP1R13L	transcription regulator		1	GJA1,ITGA3,ITGAV,JUP
linalool	chemical - endogenous non-mammalian			DHCR7,ECHS1,SOD1,STAT3
FUS-DDIT3	fusion gene/product		0.896	ASNS,COL4A1,GALNT4,PTX3,STAT3,VIM
clofibrate	chemical drug	Activated	2.002	ACADVL,ANXA7,CPT2,DPP4,ECH1,HADHA,PDCD4,PEX11B,PTGS2,RTN4
mir-210	microrna		-1.431	COL4A2,FAM3C,GIT2,HECTD1,NDRG1,NDUFA4,PSAP,PTPN1,SEH1L,TNPO1
AGN194204	chemical drug		0	ACAA2,ACAT2,COTL1,CSRP1,CST3,CYB5A,DHCR7,ELOVL5,FABP4,FDX1,GGCT,GJA1,GNAI1,GNB2,MAN1A1,PDCD4,PTGR1,SMC2
benzo(a)pyrene	chemical toxicant		0.801	ABCC1,ARHGDIA,ARL6IP5,CYB5A,DHRS1,G6PD,GNA11,GNAI1,GNAI2,GSTM1,HP,NUDT16,PDLIM1,PTGS2,REPS1,RSRP1,TSPAN31,TXNRD1
ZC3HAV1	other		-1	COL4A1,NT5DC2,PRXL2A,SEC31A,TPM2
selenium	chemical drug		-0.807	GPX1,HSPA5,PTGS2,STAT3,TXNRD1
TFAM	transcription regulator		0.853	CPT2,ECH1,ECHS1,FABP4,HK1,LDHB,PGAM1,PKM,SLC25A20
ruxolitinib	chemical drug		-0.513	BCL2L1,CAT,COX6B1,IL6ST,PRDX2,PRDX5,PTGS2,PYCARD,STAT3
ATG7	enzyme		1.026	AIFM1,ARPC3,CD82,EEF1G,HK1,NIBAN2,PA2G4,PDLIM1,PECAM1,PFKL,PLIN3
AR	ligand-dependent nuclear receptor	Activated	2.323	AK3,ARHGEF7,BCL2L1,CALU,CAV1,CCDC85B,CLDN11,CNN3,COTL1,COX6B1,COX6C,DHCR24,DHCR7,DHX9,EBP,FHL3,FZD6,GFM1,GIPC1,GJA1,GSN,GSTM1,HSPA5,ICAM1,IMPDH2,LAMTOR3,MAOA,MCM4,MME,MRPL39,MTA2,MYL1,NDRG1,NPC1,OXCT1,P4HA1,PDGFRA,PDIA5,PFKL,PLS3,PPP3CA,RAB4A,RHOB,SDHA,SEC61B,TRIM25,VIM,ZYX
GPX1	enzyme		0.218	CAT,FAF1,GLRX,ICAM1,RELA,SOD1
PTGS1	enzyme		1.485	FABP4,GJA1,NUP133,PTGS2,YWHAB,YWHAQ
RBM5	other		-1.633	ADAM9,FAF1,HSP90AA1,ICAM1,NDUFV2,RAB1A
SKIC2	enzyme		0.816	ASNS,GLRX,P4HA1,PFKL,TFRC,TPI1
ouabain	chemical drug		-0.816	BCL2L1,HSPA5,PHB1,VIM,YWHAH,YWHAQ
L-histidine	chemical - endogenous mammalian			ASNS,ELAVL1,SLC38A2
Laminin5	complex			MMP14,PGRMC2,S100A10
POLR3G	enzyme			EZR,PFDN5,RFC2
SERPINB3	other			CD9,LGALS3,LRP1
azetidyl-2-carboxylic acid	chemical reagent			ASNS,HSP90B1,HSPA5
miR-409-3p (miRNAs w/seed AAUGUUG)	mature microrna			CS,GPD2,SLC25A20
orlistat	chemical drug			DHCR24,HSPA5,ICAM1
pepstatin	chemical - protease inhibitor			CAV1,CD151,CD9
MKNK1	kinase		1.941	AP3D1,EEF1D,GGCT,GNAI1,GPS1,HADHA,KIF1B,KLC1,MAN2A1,MYO6,RAB14,RAB3A,RSRP1,TM9SF2,VIM
nitric oxide	chemical - endogenous mammalian		1.192	BCL2L1,GSTM1,HSP90AA1,HSP90AB1,MGST1,NDRG1,PECAM1,PRDX5,PRKDC,PTGS2,RAD23B,SOD1,TFRC,TXNRD1
T-5224	chemical reagent		-1.508	CMAS,CUL4B,EBP,FILIP1L,GSTM3,NUDT16,PDLIM1,PTGS2,PTX3,TFPI2,WDR44
memantine	chemical drug		-1.508	ACTN2,AP1G1,BCL2L1,BCR,ELAVL1,FLOT1,HSP90AB1,HSPA5,PRDX2,RTN4,STAT3
BMS-690514	chemical drug		-1.342	DNAJC9,HSP90AA1,MCM3,MCM4,MCM5
HSPD1	enzyme		0.246	ADH5,ALDH2,CLPP,ECHS1,ICAM1
ICMT	enzyme			ACTN4,ATP5F1B,GJA1,REEP5,SERINC1
miR-199a-3p (and other miRNAs w/seed CAGUAGU)	mature microrna	Inhibited	-2.173	CALU,COL4A1,PTGS2,RAP2B,RELA
PDX1	transcription regulator		-1.857	AKR1B1,AKR7A2,ALB,ASNS,ATP5PF,CAT,CPT2,DNAJC10,ECH1,HK1,HSPA5,LXN,MAN1A1,PC,PRSS23,SDHA
MFSD2A	transporter		-1.067	ACSL4,ALDOC,DHCR7,FADS2
TRIM2	enzyme		-0.152	G6PD,MSRA,PRDX2,SOD1
selenomethylselenocysteine	chemical - endogenous mammalian	Inhibited	-2	ABCC1,FABP4,PSMA7,SOD1
sitagliptin	chemical drug		-0.064	DHCR24,FABP4,LGALS3,OPA1
METTL3	enzyme		1.292	ACOX3,CD9,DCXR,EI24,ELAVL1,ICAM1,IGF2BP3,LPP,MYO1C,NDUFA4,NDUFC2,PDGFRA,SLC2A14,VIM
PRKN	enzyme		-0.168	ICAM1,IGFBP4,MAOA,MIF,MMP14,PDHA1,PRDX2,PSEN1,SDHA,TOMM20,VDAC1
CHKB	kinase	Activated	2.236	ACAA2,ACSL3,ACSL4,CPT2,ECH1,ICAM1
Ro31-8220	chemical drug		-1.546	BCL2L1,CD55,FABP4,ICAM1,PDCD4,PTGS2
PDGF BB	complex		1.673	ACAT2,AKR7A2,ARF5,CALD1,CALM1 (includes others),CSRP2,ELAVL1,GJA1,HLA-E,IGFBP4,LGALS3,MGST1,MMP14,PDGFRA,PDLIM1,PSMB4,PTGS2,RHOB,RPS14,STAT3,TRA2B,YWHAB,YWHAE,YWHAH,YWHAQ
MAP4K4	kinase		-1.508	ACAA2,ACADVL,ACO2,DLD,HADH,HADHA,HMGCL,IVD,LDHB,PGAM1,UQCRFS1
troglitazone	chemical drug		1.659	ARF4,BCL2L1,CAV1,CD59,CFL1,COL4A1,CPT2,DBI,ECH1,EIF5,ELAVL1,FABP4,FADS2,HMGB1,HP,HSPA5,ICAM1,MME,NCAPH,NDRG1,NR2F2,P4HA1,PC,PDGFRA,PTGS2,RELA,TSN
CCN1	other	Activated	2.396	BCL2L1,IL6ST,ITGA3,ITGAV,MIF,PECAM1,PTGS2,TIE1,TOLLIP
cinnamaldehyde	chemical toxicant		-0.396	ACSL4,BCL2L1,CAT,CS,GPX1,JUND,MAP2K2,PTGS2,SOD1
PSEN2	peptidase		-0.781	CD9,CTSZ,GJA1,HLA-E,PDGFRA,PSEN1,PTGS2,SLC38A2,STAB1,THY1
SOD1	enzyme			ALDOC,BCL2L1,DCXR,EZR,GSTM1,GSTM3,GUK1,HLA-E,HPCAL1,HSPB8,ICAM1,PSMB5,PTGR1,PTGS2,RBM3,SLFN5,SOD1,TFRC,VAPA,VPS29,VPS35
cyclophosphamide	chemical drug		-0.055	CAT,EPB41L3,GTPBP4,HLA-E,ICAM1,LGALS3,PECAM1,PTGES2,PTGS2,RBM3,S100A11,UPP1
diethylnitrosamine	chemical toxicant		1.348	ALB,BCL2L1,CD63,CPT2,GSTM1,GSTM3,PECAM1,PLSCR1,PRKACB,RELA,SOD1,STAT3,THY1,TRPV2
KAT5	transcription regulator	Activated	2.309	ALB,CALR,CD82,HERPUD1,HSP90B1,HSPA5,MANF,NME2,NPC1,NT5E,PSMA7,PSMB7,PSPH,SRSF2,YWHAH,YWHAZ
butyric acid	chemical - endogenous mammalian		0.748	ALB,BCL2L1,CALM1 (includes others),CD82,COL4A1,COL4A2,COL6A3,DEK,DHCR24,ESYT2,FABP4,GNAI2,GSN,HK1,HMGB1,ICAM1,ITGB5,NME1,NRP1,PFKL,PGRMC2,PHB1,PLSCR1,PSAP,PTGS2,PTPN1,RELA,SEC61B,SRSF2,STAT3,USP7,VIM
gemfibrozil	chemical drug	Activated	2.169	ACADVL,ANXA7,CNP,CPT2,ECH1,HADHA,PDCD4,RTN4
linoleic acid	chemical - endogenous mammalian		1.069	ACSL4,FABP4,HSP90B1,HSPA5,ICAM1,PECAM1,PSEN1,PTGS2
HOXA9	transcription regulator			AHCYL1,CALCRL,CLCN7,CSNK1A1,FXR1,GLRX,GTF2B,MAN2A1,MBNL1,OSBPL8,RPL37A,SDC4,SDCBP,TACC1,VIM
CCND1	transcription regulator		-1	AFAP1,AHNAK,CALU,DHCR24,DYNC1LI1,EIF5,ELAVL1,ERBIN,G3BP1,HSPB8,ITGAV,IVD,MARCKS,MCM4,NCAPH,NIBAN2,NOP2,NT5E,PDCD4,SEC61B,TPI1,TRIP13,TUBB,UAP1
ROR1	kinase		-0.186	BANF1,GLS,NDRG1,RPS4Y1,SF3B3,VIM
PAX3	transcription regulator			ASNS,BCL2L1,CAPN1,CD151,CST3,CSTF2,CTSA,CTTN,EIF2S1,FILIP1L,G6PD,LNPEP,M6PR,RHOB,TFPI2,YWHAE
ZNF148	transcription regulator			BCL2L1,FDX1,GSPT1,VIM
tyrphostin AG490	chemical drug		1.041	BCL2L1,CTTN,HDAC1,HMGB1,ICAM1,MYH10,PTGS2,PTX3,S100A10,STAT3
1L-6-hydroxymethyl-chiro-inositol 2-(R)-2-O-methyl-3-O-octadecylcarbonate	chemical drug			ITGB5,PTGS2,PTX3
APOC3	transporter			CLPP,IL6ST,LONP1
Actin	group			ABCC1,CAVIN1,LPP
GTF2F2	transcription regulator			POLR2B,POLR2E,POLR2H
MFN1	enzyme			GPI,LDHB,PKM
icatibant	biologic drug			ICAM1,PTGS2,STAT3
ladostigil	chemical drug			ALDOC,BCL2L1,TFRC
miR-299a-3p (and other miRNAs w/seed AUGUGGG)	mature microrna			CS,GPD2,SLC25A20
miR-344d-3p (and other miRNAs w/seed AUAUAAC)	mature microrna			CS,GPD2,SLC25A20
miR-411-5p (and other miRNAs w/seed AGUAGAC)	mature microrna			CS,GPD2,SLC25A20
miR-431-5p (and other miRNAs w/seed GUCUUGC)	mature microrna			CS,GPD2,SLC25A20
spermine nitric oxide complex	chemical toxicant			BCL2L1,ICAM1,S100A10
trypsin	group			ICAM1,MIF,PTGS2
2-cyclohexen-1-one	chemical - endogenous non-mammalian			ICAM1,PTGS2
ATPase	group			ICAM1,MMP14
BLOC1S6	other			AP3D1,STX12
DCX	other			ACTN1,ACTN4
DGKE	kinase			CS,ICAM1
ERN2	kinase			HSPA5,ICAM1
Erm	group			CAV1,ICAM1
FLVCR1	transporter			RPS14,RPS19
GSK-2606414	chemical reagent			CLPP,HSPA5
HAO1	enzyme			HSPA5,PDGFRA
HEPH	transporter			CNTNAP1,RTN4
Hbb	other			ICAM1,PECAM1
KIF26B	other			MYH10,MYH9
RPS11	other			IGF2BP1,PDCD4
RPS12	other			IGF2BP1,PDCD4
RSF1	transcription regulator			BCL2L1,PTGS2
SEMA3D	other			NRP2,PLXND1
TIMP4	other			BCL2L1,MMP14
UBA5	enzyme			CANX,HSPA5
UFC1	enzyme			CANX,HSPA5
VPS37A	other			SLC20A1,STAT3
W146	chemical reagent			PTGS2,RELA
aclarubicin	chemical drug			BCL2L1,PTGS2
atrasentan	chemical drug			BCL2L1,PTGS2
betulin	chemical - endogenous non-mammalian			BCL2L1,PTGS2
dimethyl succinate	chemical - endogenous mammalian			SLC16A1,VIM
inositol	chemical drug			CD55,CD59
mevalonolactone	chemical reagent			ICAM1,PTGS2
mini-GAGR	chemical reagent			CAT,SOD1
mir-489	microrna			ADAM9,DEK
mir-574	microrna			BCL2L1,CUL2
cadmium	chemical toxicant		1.195	ALB,BCL2L1,CYB5A,DLD,HSPA5,LGALS3,PTGS2,UBE2D1
APOA1	transporter		1.732	APOA2,ATP5F1B,CAV1,HSPA5,ICAM1,OPA1,PTGS2
MMP9	peptidase		1.113	BCL2L1,CD99,CLCN7,CTTN,EXOC2,GJA1,HLA-E,ICAM1,LPP,MMP14,PHLDB1,PRKDC,SDC4,VIM
BCYRN1	other		0.468	BCL2L1,RPL15,S100A11,SELENOH,STAT3
ZBTB7A	transcription regulator		0.625	ADH5,AIFM1,NRP1,PKM,RELA
asciminib	chemical drug		0.246	HERPUD1,MCM3,MCM4,PRKDC,RHOB
interferon alfacon-1	biologic drug		-1.342	CALM1 (includes others),ELAVL1,PTDSS1,RO60,SON
SUZ12	enzyme			AKR7A2,CALU,CTNNA1,JUND,LGALS3,MAP7D1,RAN,RBMS1,SLC25A3,SMARCA4,VAMP3,VASP
progesterone	chemical - endogenous mammalian		-0.304	ADH5,AK3,AP1G1,BCL2L1,CAV1,CD82,CST3,CTNNA1,CTSV,DPP4,ENPEP,EZR,G6PD,GGCT,GJA1,ICAM1,KRT7,LGALS3,LXN,MAOA,MCM3,MCM4,MCM5,MME,MYO1D,NCAPH,NDRG1,NME2,NPC1,NRP1,PDHA1,PDLIM1,PGRMC1,PKM,PRSS23,PTGS2,PTX3,PYCARD,RHOB,RTN4,S100A6,STAT3,VIM
NAMPT	cytokine	Activated	3.153	AIFM1,DLD,ETFB,HADH,HADHA,IDH3B,NDUFA4,NDUFC2,PECAM1,UQCRFS1
EWSR1-FLI1	fusion gene/product		0.692	BCL2L1,CALD1,CAV1,CD99,FILIP1L,MYH10,MYH9,PDGFRA,SLFN5
MMP14	peptidase		1.89	ANXA7,CTTN,HLA-E,LRP1,MMP14,PHLDB1,PTGS2,SNRPB2,STK38
EGR2	transcription regulator	Activated	3.064	ABCC1,ACAT2,ACTN1,AHNAK,DHCR7,GSN,HSPA5,IGF2BP1,IGF2BP3,IL6ST,MME,MYO1D,NDRG1,NRP2,SART1,SLC16A1,TFRC,TOLLIP,TOP2B,TWSG1,TXNRD2
HNF1A	transcription regulator		0.673	ACAT2,ALB,ANPEP,APOA2,BCL2L1,CD55,CMC2,CTSZ,CYB5A,DPP4,ENPEP,GMDS,GTF2B,HSPA5,KRT33A,MRPS18B,MTMR11,NAPA,NAT10,NDRG1,NDUFS2,NRDC,PFKL,RO60,RPS9,SEL1L,SNX17,SRI,SUPV3L1,TARS1,TFRC,TMEM33,TPI1,WDR12
IRF2	transcription regulator		0.739	ARCN1,DPY19L1,GBP1,IL6ST,MYH9,PSME2,PTGR1,PTGS2,RRBP1,TAP2,TXNRD1,UBE2L6
quercetin	chemical drug		0.704	ABCC1,ACAA2,APOL2,BCL2L1,CAPN1,CAT,CAV1,CD63,ECH1,GNAI3,HSPA5,ICAM1,NT5E,PRDX3,PRDX5,PTGS2,SOD1,TOLLIP
DRAP1	transcription regulator			ILF2,RPLP0,RPS27,SOD1
ENO1	enzyme			BCL2L1,PTGS2,RELA,VIM
Ikb	group			BCL2L1,HSPA5,ICAM1,PTGS2
KDM4B	enzyme		-1.067	GLS,PKM,SDHA,VIM
KU-55933	chemical drug		1.091	ACTN1,ADH5,CSRP1,VIM
Ni2+	chemical reagent		-0.152	ASNS,ICAM1,NDRG1,PTGES2
SAFB2	other		1	HEXA,HLA-C,HLA-E,PFDN4
lenalidomide	chemical drug		-0.069	AGPS,CAPN1,CAV1,CSNK1A1,DLD,GLUD1,HSPA5,IGF2BP3,LRP1,MTAP,NRP1,NUDCD1,PGM2,PNP,SEL1L,TMEM33,USP9X,VIM,YWHAZ
pevonedistat	chemical drug		-0.796	BCL2L1,ETFA,ETFB,ICAM1,RHOB
VPC-220010	chemical reagent	Inhibited	-2.449	ACSL3,DHCR24,PLPP1,RAB4A,SORD,UAP1
thapsigargin	chemical toxicant		1.57	ASNS,BCL2L1,CALR,CAV1,DDX3X,DNAJC10,G3BP1,HERPUD1,HSP90B1,HSPA5,ICAM1,KPNA1,LMAN2,LONP1,PNP,SRI,TXNRD1,UPP1
CSF1	cytokine	Activated	2.548	BCL2L1,CD9,DHCR24,DHCR7,EBP,GBP1,GLS,GOT2,GPI,HSD17B7,HSP90B1,HSPA5,IL6ST,ITGAV,ITGB5,LBR,PFKL,PKM,PLSCR1,SLC16A3,STAB1,STX12,TPI1,TRIM25,UBE2L6
RETN	other		0.277	FABP4,HMGB1,ICAM1,MMP14,PTGS2,RELA,STAT3
5,8,11,14-eicosatetraynoic acid	chemical reagent			APOA2,FABP4,ITGB5
D-tubocurarine	chemical drug			MATR3,TFPI2,UBE3A
GALNT6	enzyme			ANPEP,DPP4,EPHB2
JUP	other			DPAGT1,NME1,NME2
LIMS1	other			CTNNA1,GJA1,RSU1
PEMT	enzyme			HERPUD1,HSPA5,PTDSS1
PIAS3	transcription regulator			BCL2L1,HP,RELA
SF3B1	other			G6PD,PDHA1,PUF60
SPTBN1	other			BCL2L1,PKM,STAT3
STOX1	other			CALM1 (includes others),PSMF1,RAB10
fedratinib	chemical drug			BCL2L1,ILF2,VIM
miR-543-3p (and other miRNAs w/seed AACAUUC)	mature microrna			CS,GPD2,SLC25A20
noscapine	chemical drug			BCL2L1,ICAM1,PTGS2
selenite	chemical toxicant			BCL2L1,HLA-E,TXNRD2
KLF2	transcription regulator		-0.949	CAV1,CD55,CNP,COL4A1,FABP4,ITGB5,MMP14,MYH10,NDRG1,PECAM1,PTGS2,RELA,STAT3,TFPI2,TFRC
SP3	transcription regulator		0.8	ADH5,ASNS,FDX1,GNAI2,HSPA5,ITGB5,MAT2B,PKM,PRKRA,PTDSS1,PTGS2,PTPN1,RELA,STAT3,TSPO,TXNRD1,VIM
TCF7L2	transcription regulator	Activated	2.92	ACSL3,ATP6V1G1,CARHSP1,CLDN11,CNP,CSRP1,CTNNA1,DHCR24,ERBIN,FABP4,GSN,IGF2BP1,MAN1A1,MAP4K4,MMGT1,MTMR6,MYO6,NPC1,NR2F2,NUDT4,PAPSS1,PICALM,PTGS2,SMURF1,SNAP23,STAT3,STRN,VASP,VIM
nafenopin	chemical drug			ATP5F1B,DLD,HSP90AB1,HSP90B1,TAP2
adenosine	chemical - endogenous mammalian		-0.314	AIFM1,BCL2L1,DPP4,HSPA5,ICAM1,PTGS2,RELA
SPP1	cytokine	Activated	2.279	BCL2L1,CAPNS1,CD9,DHCR7,HMOX2,ICAM1,ITGA3,ITGAV,ITGB5,MMP14,MTA2,PTGS2,S100A6,SAMM50,TXNRD2,VIM
DOT1L	phosphatase			PPIA,RPL19,RPLP0,RPS23
FUT8	enzyme	Inhibited	-2	ALDH2,FZD6,GSTM3,TFRC
IREB2	translation regulator		1.154	ACO2,LDHB,TFRC,UQCRFS1
PD184352	chemical drug			BCL2L1,HSPA5,NELFB,TRMT112
carfilzomib	biologic drug		1.98	HSP90B1,HSPA5,PSMA7,PSMB7
mir-515	microrna		-1.101	KHSRP,RELA,STAT3,VIM
IgG	complex		1.188	ASAH1,BCL2L1,CALR,CD9,DHCR7,EHD1,EZR,GPX1,GUK1,HLA-E,HMGB1,HMOX2,HSPA5,ICAM1,JUND,LGALS3,NT5E,PLS3,PTGS2,RELA,RHOB,SDC4,STAB1,STAT3
caffeic acid phenethyl ester	chemical drug		-0.623	BCL2L1,GNAI2,ICAM1,MMP14,PTGS2,RHOB,S100A6,STAT3,TOP1,VIM
colistin	biologic drug		0	AHCYL1,CD63,CD9,CST3,EPS15L1,ITGB5,LGALS3,PIK3R4,QDPR,STAT3
AMPK	complex		1.04	ACO2,CAT,CLDN11,CS,FSCN1,GJA1,LDHB,PTGS2,SDHA,SOD1,VIM
aflatoxin B1	chemical - endogenous non-mammalian	Activated	2.429	ABCC1,ACOT9,ACSL3,COL4A3,CUL2,DCTD,EZR,FABP4,FADS2,GJA1,GNAI1,GSTM3,MAP4K4,MCM3,MCM5,MME,MTHFD1L,NDRG1,NOL3,SMC2,TXNRD1
ILF3	transcription regulator		-1.667	ACAT2,CD9,DHCR7,EBP,FADS2,ILF2,LGALS3,MCM5,POLR2E
diclofenac	chemical drug		-0.457	ASNS,BCL2L1,HERPUD1,JUND,LGALS3,PSPH,PTGS2,SLC16A1,SLC38A2
Brd4	kinase		0.632	COL4A1,COL4A2,COL4A3,COL6A3,G6PD,GPI,LGALS3,PECAM1,PGAM1,PKM
bafilomycin A1	chemical drug		0.485	BCL2L1,CD151,CD9,PTGS2,RHOB,TFRC
IFNGR1	transmembrane receptor		0.434	ANKLE2,ATP5F1C,ECH1,FHL3,FSCN1,HCK,HMGA1,HMOX2,ICAM1,LDHB,PRDX3,PSMA1,RUVBL2,TXNDC5
CAB39L	kinase	Activated	2.236	ATP6V1E1,COX17,COX6C,NDUFA4,NDUFV2
ETV4	transcription regulator		0.337	CAV1,JUP,MMP14,PTGS2,VIM
SUMO3	other		0.555	CAV1,CD59,HMGA1,MMP14,PNP
(S)-mevalonic acid	chemical - endogenous mammalian			CAT,CD59
ABCD2	transporter			PTGS2,RELA
APAF1	other			HSPA5,VIM
BTG1	transcription regulator			BCL2L1,PTGS2
CIMO	chemical reagent			BCL2L1,ICAM1
COL4A1	other			BCL2L1,HSPA5
CV 3988	chemical reagent			ICAM1,ITGAV
DIDO1	other			ITGAV,PRDX2
DOHH	enzyme			NME1,PRDX2
IXA4	chemical reagent			HSPA5,SEC24D
Integrin alpha 4 beta 1	complex			BCL2L1,MMP14
KCNK2	ion channel			ICAM1,PECAM1
LIMS2	other			CTNNA1,GJA1
MIA-313	chemical reagent			PTGS2,RELA
MIA-459	chemical reagent			PTGS2,RELA
MKI67	other			MCM4,MCM5
NUS1	enzyme			HSPA5,INPP5K
OPRK1	g-protein coupled receptor			NRP1,PLXND1
P110	group			ABCC1,COL4A1
PFDN5	transcription regulator			PFDN1,PFDN4
PRR34-AS1	other			RAB27A,VIM
SLC27A5	transporter			ACSL4,TFRC
Snhg20	other			LGALS3,PARP1
TAB2	other			CD82,PTGS2
TP53RK	kinase			PSMB5,PSMB7
ZNF207	transcription regulator			RBM3,SF3B3
antrodia camphorata polysaccharide	chemical - endogenous non-mammalian			ASCC1,PYCARD
azetidine	chemical reagent			HSPA5,HSPB8
ferric nitrilotriacetate	chemical toxicant			BCL2L1,PTGS2
lumefantrine	chemical drug			BCL2L1,VIM
octyl gallate	chemical reagent			ADAM10,GPX1
peptide T	biologic drug			ICAM1,ITGAV
zonisamide	chemical drug			SEL1L,SOD1
CCN2	growth factor		0.223	BCL2L1,COL4A2,DAD1,HSD17B7,LIMS1,MIA3,MMP14,P4HA1,PODXL,SDC4
N-cor	group		0.053	ELOVL5,FABP4,FADS2,G6PD,MBNL1,PFKL,PGAM1,PKM,PTGS2,RHOB
kanamycin A	chemical drug		0	AHCYL1,CD63,CD9,CST3,EPS15L1,ITGB5,LGALS3,PIK3R4,QDPR,STAT3
LDLR	transporter		1.342	BCL2L1,CD55,DLD,FADS2,FAM3C,G6PD,GJA1,GPI,HSPA5,ICAM1,LRP1,MIF,MMP14,PFKL,PGM2,PSMA7,PSMB7,PSME2
AHI1	other		0	ELAVL1,HCK,OXCT1,PALM2AKAP2
CDC73	other			GBP1,HMGA1,IGFBP4,LGALS3
CYP2J2	enzyme		0.218	BCL2L1,CD82,ICAM1,NME1
FAT1	other		1.995	PDCD4,PTGS2,STAT3,VIM
MAT1A	enzyme		1.017	ALB,PHB1,SOD1,YWHAZ
SGPP2	phosphatase		-0.152	DNAJA1,HSP90AA1,HSPA5,HSPB8
ammonium chloride	chemical drug		0.762	CD151,CD9,NPC1,TFRC
1'-acetoxychavicol acetate	chemical reagent			BCL2L1,ICAM1,PTGS2
AFAP1-AS1	other			AFAP1,ARHGDIA,RAB10
CDKN2B-AS1	other			ICAM1,PTGS2,RELA
MAFF	transcription regulator			MOGS,STAT3,TXNRD1
PMID 35110406 compound 9	chemical reagent			NUMB,PDCD4,PPP4C
SC144	chemical reagent			MMP14,STAT3,VIM
SIRPA	phosphatase			BCL2L1,CD63,RELA
SURF1	enzyme			CPT2,SDHA,VDAC1
U18666A	chemical reagent			DHCR24,MMP14,NPC1
ZFAS1	other			COL4A1,MMP14,VIM
geranylgeranylacetone	chemical drug			HMGB1,NPC1,STAT3
miR-127-3p (miRNAs w/seed CGGAUCC)	mature microrna			CS,GPD2,SLC25A20
monorden	chemical - endogenous non-mammalian			GSN,HSP90B1,HSPA5
zeranol	chemical - endogenous mammalian			BCL2L1,GSTM3,MAOA
miR-122-5p (miRNAs w/seed GGAGUGU)	mature microrna		-0.732	CS,HMGB1,MECP2,PKM,PRDX2,TTYH3,VIM
JUN	transcription regulator		-1.251	ACAT2,ASNS,BCL2L1,CALM1 (includes others),CAPNS1,CAV1,DARS1,EHD4,EZR,FABP4,FUS,GALNT1,GJA1,GTF2B,HK1,HMGA1,ICAM1,IGFBP4,ITGAV,LGALS3,MOGS,MSH2,MYH9,NDRG1,PTGS2,PTX3,RHOB,S100A10,SF3B3,SLC38A2,SNRPB2,SRSF2,VIM
TRAP1	enzyme		-1.414	AK3,DIABLO,MAVS,MRPL18,PECAM1,PKM,PTGS2,SOD1,TMA16
CTBP1	enzyme		-1.342	CLDN11,DHCR7,FSCN1,JUP,NPC1,TMED4
HYAL1	enzyme		0.816	AP1S2,EPHB2,IGFBP4,PHLDB1,SMARCA4,TUBB
MAP2K5	kinase		1.455	ALDOC,DHCR24,DHCR7,HSD17B7,PTGS2,RDH11
inosine	chemical - endogenous mammalian		0.928	ARPC1B,CD63,DPP4,TSPO,TUBA1A,VIM
heparin	chemical - endogenous mammalian		0.557	ACADVL,CS,EPHB2,ICAM1,IL6ST,MMP14,SDHA,VIM
FGFR1	kinase		0	COL4A1,EIF1AX,EIF5A,HSP90B1,HSPA5,MMP14,PDCD4,PDGFRA,PRKRA,PTGS2,VIM
SIRT1	transcription regulator	Inhibited	-2.175	ADAR,BCL2L1,CAT,CAV1,CD63,CD9,CTBP1,EIF2S2,FABP4,GSTM1,GSTM3,HCK,HSPA5,ICAM1,LGALS3,MAOA,MTHFD1L,MYL6B,NT5E,PARP1,PC,PDGFRA,PHB1,RELA,SDCBP,SEC61A1,STAT3,STRN,UQCRFS1,VIM
CCAR2	peptidase		-1.342	CNN3,KIF1B,RAD50,VDAC1,VPS29
GJA1	transporter			GJA1,ICAM1,PTGES2,PTGS2,VIM
NSUN6	enzyme		1.342	COL4A3,FSCN1,GLS,MARCKS,NDRG1
deoxycholate	chemical - endogenous mammalian		1.158	CAV1,GJA1,GLS,HSPA5,PKM,PTGS2,RELA
SRC	kinase		-0.941	BCL2L1,CAV1,CAVIN1,CTSV,GBP1,GJA1,ICAM1,PTGS2,STAT3,TFPI2,VIM
NF-Y	complex			ALB,CAT,EMC6,HSPA5,MME,MTAP,PGM3,PKM
miR-145-5p (and other miRNAs w/seed UCCAGUU)	mature microrna	Inhibited	-2.053	ACBD3,AHNAK,FSCN1,KRT7,NDUFA4,PODXL,PPP3CA,RAB27A
EGLN	group		0.612	ALDOC,BPNT1,CAVIN1,CSRP2,GPI,HMGCL,MIF,MIX23,NOL3,PFKL,PGAM1,SLC16A3,TPI1
chromium	chemical drug		0	ARHGDIA,CYB5A,G6PD,NUDT16,RSRP1,TSPAN31
Ige	complex	Activated	2.262	ACSL4,ACTN1,BCL2L1,BCR,CARHSP1,CAV1,GSN,ICAM1,ITGAV,KLC1,MARCKSL1,MIF,NAPA,NRP1,PECAM1,PTGS2,PTX3,SNRPD1,SRM,TFRC,TUBB6,VIM,YKT6
CNGA3	ion channel		-1.103	CALR,CAPN1,DERL1,HSPA5
CTSS	peptidase			COL4A1,COL4A2,COL4A3,CTSV
P2RY2	g-protein coupled receptor			BCL2L1,ICAM1,PTGES2,PTGS2
PADI2	enzyme		-0.2	HMGN1,PTGS2,RELA,VIM
mir-144	microrna		-1	ADAM10,PPP6C,RAB14,YWHAZ
DDIT3	transcription regulator		1.224	ASNS,CLPP,DNAJA1,GABARAPL2,GALNT4,HDAC1,HSPA5,NDRG1,SRSF2,STAT3,VIM
reactive oxygen species	chemical toxicant		1.414	ABCC1,ADAM10,ADAM9,BCL2L1,CAT,DHCR24,GLRX,HSPA5,PHB1,PRDX5,PTGS2
atorvastatin	chemical drug		1.256	ABCC1,BCL2L1,CAT,CAV1,CD55,CD59,DHCR24,DHCR7,GJA1,HMGB1,HSD17B7,ICAM1,NRDC,PNPT1,PTGS2,RHOB,SOD1
3,3'-diindolylmethane	chemical drug		-1.756	BCL2L1,HLA-C,MTA2,PTGS2,RELA,TAP2,VIM
NRIP1	transcription regulator		-1.342	ACAA2,ACO2,CPT2,LDHB,PTGS2,PTX3,SLC25A20
arginine	chemical - endogenous mammalian		0.447	ALB,BCL2L1,HSPA5,PARP1,PTGS2
tempol	chemical drug		-0.692	BCL2L1,CAT,ICAM1,PTGS2,RELA
ERK	group		0.868	ACTN1,ADAM10,BCL2L1,CAV1,CTTN,DPYSL2,FABP4,HMGA1,ICAM1,ITGAV,MAP4K4,MMP14,NDRG1,PECAM1,PTGS2,SPTBN1,TUBA1A,VASP
AGTRAP	g-protein coupled receptor			GJA1,PFKL,PKM
PADI4	enzyme			BCL2L1,HSPA5,PYCARD
PPARα-RXRα	complex			AP2A2,APOA2,GOT2
PRDX2	enzyme			ICAM1,PRDX2,PTGS2
caffeic acid	chemical drug			AKR1B1,CAT,PTGS2
carbonyl cyanide p-(trifluoromethoxy)phenylhydrazone	chemical reagent			ASNS,ATP5F1B,PSPH
dantrolene	chemical drug			CAPN1,HSPA5,SDHA
hydrogen sulfide	chemical - endogenous mammalian			BCL2L1,HSPA5,PTGS2
miR-379-5p (and other miRNAs w/seed GGUAGAC)	mature microrna			CS,GPD2,SLC25A20
miR-381-3p (and other miRNAs w/seed AUACAAG)	mature microrna			CS,GPD2,SLC25A20
miR-433-3p (miRNAs w/seed UCAUGAU)	mature microrna			CS,GPD2,SLC25A20
miR-487b-3p (miRNAs w/seed AUCGUAC)	mature microrna			CS,GPD2,SLC25A20
miR-495-3p (and other miRNAs w/seed AACAAAC)	mature microrna			CS,GPD2,SLC25A20
mir-194	microrna			CUL4B,FZD6,RAP2B
montelukast	chemical drug			ANPEP,CD63,RELA
prostaglandin A2	chemical - endogenous non-mammalian			ELAVL1,ICAM1,PTGES2
pyridoxine	chemical - endogenous mammalian			CSNK1A1,FZD6,PTGS2
salubrinal	chemical reagent			CLPP,EIF2S1,HSPA5
CD3 group	group		1.342	ACSL3,ACSL4,LPCAT2,SLC16A3,STAT3,TFRC
methotrexate	chemical drug		1.631	ACAA2,ACADVL,ACSL4,ALB,COL4A1,CTSV,ECH1,ECHS1,EI24,GPI,GSN,HADHA,ICAM1,LRP1,PPIA,PTGS2,S100A11,SOD1
ATF3	transcription regulator		0.948	ASNS,CD82,DCTD,GSN,HSPA5,ICAM1,IMPDH2,MSH2,NUDT5,PSPH,SRI,STAT3
RORC	ligand-dependent nuclear receptor		-1.177	ALDH2,ASNS,CS,DHCR24,GLS,GLUD1,GOT2,GPI,HSD17B7,IDH3B,MDH2,PGAM1,PKM,SLC25A24,TPI1
PRNP	other		1.455	CAT,EIF2S1,GJA1,HSP90B1,HSPA5,LRP1,RELA,SOD1
fluoxetine	chemical drug		0.325	ASAH1,BCL2L1,GNAI1,MECP2,NME1,NME2,S100A10,ZNF326
carbon tetrachloride	chemical toxicant		0.659	ABCC1,APOA2,BCL2L1,CAT,GLUD1,GSTM1,HSP90AA1,ICAM1,JUND,PDGFRA,PECAM1,PTGS2,QDPR,RAB13,RELA,S100A6,SORD,VIM
CLDN6	other			CLDN11,EIF2S1,HSPA5,MOV10
amino acids	chemical - endogenous mammalian			ASNS,ELAVL1,SLC38A2,THOP1
lipofermata	chemical reagent			CALR,CPT2,HSP90B1,HSPA5
nicotinic acetylcholine receptor	complex			ALDOC,ASNS,IL6ST,MAN2A1
CYP1A1	enzyme			ANXA7,BANF1,COX6B1,CTTN,GSTM3,KIF2A,KRT7,PFDN1,SMARCA4
arsenite	chemical toxicant	Activated	2.55	ABCC1,ARL6IP5,CAV1,DHRS1,PRKDC,PTGES2,PTGS2,SLC38A2,TRA2B,TXNRD1
8-bromoguanosine 3',5'-cyclic monophosphate	chemical reagent		0.692	ADAM10,CAV1,HINT1,S100A10,SLC12A4
BMP7	growth factor		1.561	AP2A1,CALD1,CSRP2,DYNC1H1,GJA1,HPCAL1,ICAM1,IGFBP4,ITGAV,KLC1,MAOA,MOGS,MSN,MYO1C,NDRG1,PTPN1,VIM
D-galactosamine	chemical - endogenous mammalian		-0.271	ALB,BCL2L1,ICAM1,JUND,PTGS2,RELA
HDL	complex		1.822	ATP5F1B,HSPA5,ICAM1,ITGAV,OPA1,PTGS2
12-hydroxyeicosatetraenoic acid	chemical - endogenous mammalian			ICAM1,PTGS2
15-E2-isoketal modified phosphatidylethanolamine	chemical reagent			HSPA5,ICAM1
2-(3-hydroxypropoxy)calcitriol	chemical drug			EZR,SLC20A1
2-mercaptoethanol	chemical - endogenous mammalian			HERPUD1,HSPA5
4732491K20Rik	other			ICAM1,PTGS2
AR-A014418	chemical reagent			ANXA7,BCL2L1
CRYGC	other			HSPA5,TOMM20
CTH	enzyme			ASNS,HSPA5
PTGDS	enzyme			BCL2L1,EI24
Pde4d	enzyme			CTSV,PTGS2
TBXA2R	g-protein coupled receptor			ICAM1,PTGS2
TCIM	other			ICAM1,PTGS2
TMTC3	enzyme			FAM3C,VIM
UCP3	transporter			CANX,HSPA5
XPA	other			PTGS2,TOP1
ZBTB46	transcription regulator			PTGS2,STAT3
coconut oil	chemical drug			HP,PTGS2
flavone	chemical - endogenous non-mammalian			BCL2L1,PTGS2
miR-542-3p (miRNAs w/seed GUGACAG)	mature microrna			PTGS2,RPS23
rigosertib	chemical drug			BCL2L1,ELAVL1
triamcinolone hexacetonide	chemical drug			HMGB1,ICAM1
zinc gluconate	chemical drug			DDX19A,PDCD4
PTGS2	enzyme		0.492	BCL2L1,CALR,CST3,EZR,FABP4,ICAM1,ITGAV,LRP1,MMP14,NOP2,PSAP,PTGES2,PTGS2,PYCARD,RPS19,STAB1,TFRC
gefitinib	chemical drug		-1.292	BCL2L1,CTSA,EHD1,FSCN1,GJA1,HSP90B1,MAP4K4,MCM3,NRP2,PDGFRA,PTGS2,RHOB,SLC20A1,SMC2,VIM
NFIC	transcription regulator		-1	ALDH2,FAM3C,GPX1,HMGB1,JUND,PDGFRA,PKM,PLSCR1,PPIA,SDCBP
LIPE	enzyme		0.109	FABP4,GJA1,HSPA5,JUP,PC,PDHA1,PLIN3,PRDX2,PTGS2,SART1,SCARB2,SDC4
PLX5622	chemical drug		-0.556	AP2A2,ARF5,CASP6,CD9,CNTNAP1,COL4A3,GJA1,HSP90AB1,HSPA5,IL6ST,ITGB5,MECP2,MIF,MMP14,MYH10,PGRMC1,RAB3A,RTN4,STAB1
ARNT	transcription regulator		1.387	ALDOC,CAV1,COX6B1,DNAJC2,G6PD,GPI,ITGAV,MYO1C,NDUFS2,PGM2,TFRC,TPI1,VIM
wortmannin	chemical drug		-1.197	ANPEP,BCL2L1,EIF1AX,EZR,G3BP1,ICAM1,ITGB5,M6PR,MMP14,MSN,NT5E,P4HA1,PTGS2,TFRC,TPI1,VIM
IRF4	transcription regulator		-0.954	CANX,DBI,DNASE2,EZR,GBP1,MANF,PLSCR1,PSMA1,PSMA2,RHOB,SMARCA4,SUB1,TMSB10/TMSB4X,TSPAN31,YWHAH
PIK3CA	kinase			ADAM9,CALD1,CSE1L,HSP90AB1,ITGA3,LGALS3,MMP14,PDGFRA,PTGS2,PTX3,RRAS2,SLC16A3,SRP68,THY1,VIM
(+)-catechin	chemical drug			HSPA5,RELA,SLC16A1
14,15-epoxyeicosatrienoic acid	chemical - endogenous mammalian			CD82,FABP4,NME1
ABCC8	transporter			ACADVL,CAT,SOD1
NDUFA13	enzyme			BCL2L1,CTTN,MCM4
NELFCD	other			POLR2B,POLR2E,POLR2H
PSMB8	peptidase			GJA1,PTGS2,RPS3
PSME3	peptidase			PFKL,PKM,TPI1
SLC30A7	transporter			CD55,CD59,NT5E
canrenoate potassium	chemical drug			LGALS3,PTGS2,STRN
glutamyl-Se-methylselenocysteine	chemical - endogenous mammalian			GNAI2,PSMA7,SOD1
mir-181	microrna		-1.6	ICAM1,MECP2,MME,MMP14,MTDH,PTGS2,SPTLC1,VIM
mycophenolic acid	chemical drug	Activated	2.138	ANPEP,CD55,CD59,CD63,GBP1,HSPA5,MME,PTGS2
BAG1	other			BCL2L1,PTGS2,RAB27A,UAP1,VIM
resatorvid	chemical drug		1.4	CAT,ICAM1,MAP4K4,PKM,PTGS2
SH3TC2	other	Activated	2	DHCR24,DHCR7,EBP,HSD17B7
SMTNL1	other		0.849	GJA1,HSP90AB1,MYL1,PTGS2
galactose	chemical - endogenous mammalian		-1.131	ACTN1,CS,CSRP1,VDAC1
pifithrin alpha	chemical reagent		1	BCL2L1,OPA1,PSEN1,RELA
silymarin	chemical drug			BCL2L1,CAT,ICAM1,RELA
xanthine derivative CB002 analog 4	chemical reagent		0	ASAH1,MRPL24,SLFN5,SSR1
eicosapentenoic acid	chemical drug		-0.36	ACADVL,BCL2L1,CAT,ECH1,FADS2,PSMB3,PTGS2,RELA,SLC25A20
glutathione	chemical - endogenous mammalian		-0.456	ABCC1,ALB,BCL2L1,HSPA5,NDRG1,PTGS2,STAT3
mir-133	microrna		-0.592	ARHGDIA,CMTM6,ELAVL1,FSCN1,MMP14,MSN,TPM4
POU5F1	transcription regulator		0.697	ALB,ALDOC,CASP6,CD63,CTSA,CTSV,GM2A,GPI,HEXA,IGF2BP1,IL6ST,NCKAP1,NR2F2,NRP1,PARP1,PDGFRA,PECAM1,PFKL,PHB1,PODXL,PSAP,PYCARD,TWSG1,TXNRD1,VIM,WLS
STAT5B	transcription regulator		-0.084	AHNAK,BCL2L1,CASP6,CD63,CD9,HEXA,JUND,LDHB,MDH2,MMRN1,MTMR11,MYL1,NIBAN2,NOL3,NRP2,NT5E,RELA,RO60,RPA1,RPL38,RPS14,RPS21,RUVBL2,UBE2L6
GLI1	transcription regulator		0.193	ACADVL,AHNAK,BCL2L1,CAV1,CD59,CMPK1,CNIH4,CTTN,DRG2,EZR,H1-0,ITGA3,JUP,MCM4,NR2F2,NUDT4,PDGFRA,PPM1A,PTGS2,QSOX1,RAB8B,RHOB,RPL30,RPL31,RRAS2,S100A11,S100A6,SDC4,SDHA,SEC61A1,SRM,TGOLN2,USP7,VIM
FBXW7	enzyme		0	CS,DNAJA1,ECHS1,FABP4,HMGB1,IVD,RELA,RHOB
HBEGF	growth factor		0.469	GJA1,MYH10,MYH9,NRP1,PKM,PTGS2,SLC16A3,STAT3,VIM
DETA-NONOate	chemical reagent		1.154	ADAM10,BCL2L1,CAT,CAV1,ICAM1,PTGS2
IPMK	kinase		1.633	ABHD12,CAPNS1,CSRP1,HSP90AB1,ITGA3,NT5E
BANF1	other		-0.378	ADAR,CAV1,GBP1,HLA-E,PSME2,PTX3,STAT3
HES3	transcription regulator		-1.342	CNIH4,PC,RBM3,SOD1,TUBA1A
CHROMR	other		1.155	ADAR,CD9,CNP,DDX3X,GBP1,MOV10,PABPC4,PLSCR1,PNPT1,RAB27A,SCARB2,TRIM25
CNR1	g-protein coupled receptor		1.212	CAT,GPX1,NME2,PDGFRA,PECAM1,PLSCR1,PTGS2,S100A6,SLC35B2,SMURF1,SOD1,STAT3
MECP2	transcription regulator		-0.963	AP2A2,APOL2,CYB5A,DPP4,DPYSL2,HSPA5,IVD,NACC2,PLS3,PTGS2,TFPI2,UBE3A,VIM,YWHAB,YWHAZ
IRF5	transcription regulator		1.238	BCL2L1,COL4A1,PLSCR1,PRKRA,PTGS2,RELA,UBE2L6,YWHAE
PIK3R1	kinase		0.594	BCL2L1,HSP90B1,HSPA5,ICAM1,PDGFRA,PDHA1,PKM,PTGS2
CGA	other		-0.563	CTSV,DNAJB11,FKBP2,HERPUD1,HSP90B1,HSPA5,MMP14,PTGS2,SIL1
GCK	kinase			ATP5F1C,CPT2,ECHS1,HADH
L-carnitine	chemical - endogenous mammalian		0	ALB,BCL2L1,CAT,NRP1
LAMP2	other		1.236	COX6B1,ITGA3,ITGAV,M6PR
artesunic acid	chemical drug		0.254	PICALM,PTGS2,VIM,YWHAZ
ferulic acid	chemical - endogenous non-mammalian		1.067	CAT,DPYSL2,GPX1,SOD1
gamma-secretase inhibitor compound E	chemical reagent		-1.987	HSP90AB1,MRPL18,SSBP1,TRA2B
15(S)-HETE	chemical - endogenous mammalian			FABP4,PECAM1,PTGS2
CHEK2	kinase			ADH5,BCL2L1,SDHA
CYB561A3	enzyme			ALDOC,COTL1,TFRC
HBP1	transcription regulator			H1-0,PKM,PTGS2
NELFE	other			POLR2B,POLR2E,POLR2H
NFASC	other			DYNC1LI1,KIF1B,KLC1
PHB2	transcription regulator			GJA1,IL6ST,STAT3
PTGFR	g-protein coupled receptor			FABP4,G6PD,PTGS2
RHOB	enzyme			ICAM1,PTGS2,RHOB
XPO1	transporter			ELAVL1,EWSR1,ICAM1
adenine	chemical - endogenous mammalian			ICAM1,MYH10,MYH9
p85 (pik3r)	group			NDRG1,PTGS2,RELA
salvianolic acid B	chemical - endogenous non-mammalian			HSP90B1,HSPA5,PTGS2
vinorelbine	chemical drug			BCL2L1,HLA-E,LGALS3
NDRG1	kinase		-0.89	APOA2,CAV1,CD82,PARP1,RELA,STAT3,VIM
SOX1	transcription regulator		-1.89	NCKAP1,NRP1,PDGFRA,PECAM1,TWSG1,TXNRD1,WLS
methyl methanesulfonate	chemical toxicant		1.342	ARFGAP3,HERPUD1,HSPA5,MANF,NARS1,VIM
CREB1	transcription regulator		0.38	ARPC3,BCL2L1,CD9,CSRP2,EBP,EDIL3,EHD4,GALNT1,GLS,HERPUD1,HPCAL1,HSPA5,MARCKSL1,MCM5,MRPS18B,MYH10,NDUFA10,NDUFA4,NRP1,NRP2,OCIAD2,PDGFRA,PRCP,PSEN1,PTGS2,RALYL,RBMX,RRAS2,SLC16A1,SRSF10,STAT3,TFRC,THOP1,UPP1,VIM
(+)-terpinen-4-ol	chemical reagent			BCL2L1
(-)-gossypol-enriched cottonseed oil	chemical reagent			BCL2L1
(5Z,13E)-11alpha-hydroxy-9,15-dioxoprost-13-enoic acid	chemical - endogenous mammalian			FABP4
1-(1-glycero)dodeca-1,3,5,7,9-pentaene	chemical toxicant			PTGS2
1-aminoindan	chemical - endogenous mammalian			BCL2L1
1-benzyl-2-phenylbenzimidazole	chemical reagent			BCL2L1
2'-fucosyllactose	chemical - endogenous mammalian			ICAM1
2,2-dichloroacetophenone	chemical reagent			BCL2L1
2-aminoisobutyric acid	chemical - endogenous mammalian			ALB
2-nitrophenyl EGTA	chemical reagent			AHNAK
3',5'-methoxyflavone	chemical reagent			PTGS2
3,4-dihydro-5-[4-(1-piperidinyl)butoxy]-1(2H)-isoquinolinone	chemical reagent			PARP1
3BDO	chemical reagent			LXN
4-(3',5'-dimethoxybenzyloxy)-6-methoxyquinolin-2(1H)-one	chemical reagent			BCL2L1
4-methoxyhonokiol	chemical - endogenous non-mammalian			BCL2L1
5-dimethylamiloride	chemical reagent			PTGS2
5-methoxytryptophan	chemical - endogenous mammalian			PTGS2
6-azidomethyl-1-hydroxy-3,8-dimethoxy-9,10-anthraquinone	chemical reagent			BCL2L1
7,8-dihydroxy-4-methylcoumarin	chemical reagent			BCL2L1
8-hydrocalamenene	chemical reagent			BCL2L1
AB1	chemical drug			BCL2L1
ABCA12	transporter			GBA1
ACOT8	enzyme			CAT
ADCY3	enzyme			NRP1
AFG3L2	peptidase			OPA1
ANK2	other			SPTBN1
AUH-6-96	chemical reagent			BCL2L1
BCR-JAK2	fusion gene/product			BCL2L1
BMS200261	chemical reagent			CD55
BN 50730	chemical reagent			PTGS2
BPDE-II	chemical toxicant			TOP1
BW-755C	chemical drug			JUND
CA-074	chemical reagent			CTSZ
CAV2	other			CAV1
CHCHD6	other			IMMT
CLPTM1L	transporter			BCL2L1
COL10A1	other			HSPA5
CPS49	chemical reagent			BCL2L1
CTD_2245E153	other			PC
CTU1	other			DEK
Cbr2	enzyme			FABP4
Celf1	other			HDAC1
Clathrin	complex			CKAP5
Cytochrome bc1	complex			MAOA
DL-threo-beta-benzyloxyaspartic acid	chemical reagent			PTGS2
E. coli 0111:B4 peptidoglycan	chemical - endogenous non-mammalian			DBI
EAPB0203	chemical reagent			BCL2L1
EDN2	growth factor			PTGS2
EEF1G	translation regulator			VIM
EHD4	enzyme			EHD1
EIF2S2	translation regulator			HDAC1
ERMN	other			CNP
EXTL2	enzyme			SDC4
GMEB2	transcription regulator			ADRM1
GPSM1	other			GNAI3
GSTT1	enzyme			GSTM3
H2BC21	other			RAN
H9 extract	chemical reagent			BCL2L1
HGSNAT	enzyme			ATP5F1C
IL6 receptor	complex			PTGS2
IPCEF1	enzyme			ARF6
Il2 beta gamma receptor	complex			BCL2L1
JOT01006	chemical reagent			BCL2L1
KCTD10	ion channel			RHOB
KDELR1	transporter			HSPA5
KRT19P3	other			COPS7A
KRT3	other			PECAM1
KRT7-AS	other			KRT7
KYT-1	chemical reagent			PTGS2
KYT-36	chemical reagent			PTGS2
L 745337	chemical reagent			PTGS2
LINC00997	other			CUL2
LMF1	other			CANX
LMTK3	kinase			HSPB8
LNCRNA-IUR	other			TFRC
LOC100912227	other			LSM8
LUC7L3	other			PTGS2
LY311727	chemical reagent			PTGS2
M6PR	transporter			NPC1
MAP2K4/7	group			PTGS2
MAPK substrate-4	chemical reagent			BCL2L1
MCM8	enzyme			BCL2L1
MLN7243	chemical drug			RHOB
MPT0B169	chemical reagent			BCL2L1
MPT0G009	chemical reagent			BCL2L1
MTI-101	chemical reagent			VIM
MYADM	other			ICAM1
N-[3-(trifluoromethyl)phenyl]retinamide	chemical reagent			BCL2L1
N-t-Boc-Phe-D-Leu-Phe-D-Leu-Phe	chemical reagent			PTGS2
N4BP3	other			STAT3
NDUFV1	enzyme			PTPN1
NE 100	chemical reagent			HSPA5
NKX1-2	transcription regulator			NR2F2
NUB1	other			NEDD8
OPRL1	g-protein coupled receptor			PPP3CA
PDCD6	other			PEF1
PFDN4	other			PFDN5
PJA1	enzyme			SPTBN1
PLOD1	enzyme			GJA1
PMM2	enzyme			ICAM1
PPP1R9B	enzyme			PPP1CA
PQ7	chemical reagent			GJA1
PRC1	other			PTGS2
PSMD1	other			RELA
PSMD3	other			RELA
PTGR2	enzyme			FABP4
Pad2	other			PTGS2
Pla2g2a	other			PTGS2
RBM25	other			BCL2L1
RCC1	other			RAN
RECTAS	chemical reagent			ELP1
REEP3	other			FKBP10
REEP5	transporter			TOP2B
REG1A	growth factor			BCL2L1
REG4	other			BCL2L1
REXO4	transcription regulator			CRYZ
RGL1	other			PPP1CA
RND2	enzyme			RHOB
RNPS1	other			BCL2L1
RPL34-DT	other			ACAA2
RPL9	other			VIM
RRAS	enzyme			BCL2L1
Rho gdi	group			RHOB
Ro 31-7549	chemical drug			PTGS2
S-methylisothiopseudouronium	chemical reagent			PTGS2
SAIT301	biologic drug			BCL2L1
SC-19220	chemical reagent			ICAM1
SFTA1P	other			TPM4
SGC (family)	group			BCL2L1
SIGLEC9	other			PTGS2
SLC4A7	transporter			SLC16A1
SNHG5	other			ICAM1
SNX9	transporter			ADAM9
SPI-112Me	chemical reagent			BCL2L1
SR-I41315	chemical reagent			ETF1
STOML2	other			OPA1
STRIP2	other			IGF2BP3
STXBP3	transporter			HSPA5
TCEAL7	transcription regulator			BCL2L1
THEM4	enzyme			PTGS2
TL-77	chemical reagent			BCL2L1
TLR4-IN-C34	chemical reagent			HSPA5
TNFAIP8L1	other			STAT3
TRAPPC9	other			BCL2L1
TRNAU1AP	other			GPX1
TRV-AAC/CAC with 3' ACCGGGCGGAAACA	group			FOXK1
TWF2	kinase			CFL1
Timp	group			BCL2L1
Tpl2 kinase inhibitor	chemical drug			PTGS2
UBA6-DT	other			PARP1
USP10	peptidase			IGF2BP1
USP43	peptidase			CTTN
WFDC1	other			ICAM1
WJ9708012	chemical reagent			BCL2L1
acetylapoaranotin	chemical reagent			BCL2L1
acetylaranotin	chemical reagent			BCL2L1
agar	chemical - endogenous non-mammalian			RBM3
aloin	chemical reagent			BCL2L1
alpinetin	chemical reagent			BCL2L1
anti-miR-23a-3p inhibitor	chemical reagent			ACSL4
atractylenolide I	chemical reagent			BCL2L1
barasertib	chemical drug			BCL2L1
beta-glucuronidase	group			PTGS2
bis-T-23	chemical reagent			COL4A1
bisindole-linked pyrrolo[2,1-c][1,4]benzodiazepine 5b	chemical reagent			BCL2L1
bornyl caffeate	chemical reagent			BCL2L1
cardiotoxin III	chemical reagent			BCL2L1
carnitine	chemical - endogenous mammalian			CAPN1
cineole	chemical drug			SOD1
deoxyapoaranotin	chemical reagent			BCL2L1
diacetylbis(4-methylthiosemicarbazonato)copper(II)	chemical reagent			SOD1
dianthus chinensis l. ethanol extract	chemical reagent			BCL2L1
dichlorvos	chemical toxicant			PPIA
direct black 38	chemical reagent			TFRC
farnesiferol C	chemical - endogenous non-mammalian			BCL2L1
flacourtia indica methanol extract	chemical reagent			BCL2L1
fumagillin	chemical - endogenous non-mammalian			CAV1
fungal taxol	chemical reagent			BCL2L1
galiximab	biologic drug			BCL2L1
gypenoside	chemical reagent			BCL2L1
hederagenin	chemical reagent			BCL2L1
heteronemin	chemical reagent			BCL2L1
hydroxyaminoindan	chemical reagent			BCL2L1
indoleacetic acid derivative	chemical reagent			ARF4
iodine-131	chemical drug			BCL2L1
isofagomine	chemical drug			GBA1
korean red ginseng extract	chemical reagent			BCL2L1
lapaquistat	chemical drug			HSPA5
let-7c mimic	chemical reagent			BCL2L1
liriope platyphylla root part extract	chemical reagent			BCL2L1
long-chain alcohol	chemical - endogenous non-mammalian			PTGS2
luffa echinata roxb fruit extract	chemical reagent			BCL2L1
mansonone E	chemical reagent			BCL2L1
melamine	chemical reagent			BCL2L1
methacrylic acid	chemical - endogenous non-mammalian			ICAM1
miR-135a mimic	chemical reagent			BCL2L1
miR-214-5p (miRNAs w/seed GCCUGUC)	mature microrna			RAB14
miR-216b inhibitor	chemical reagent			GALNT1
miR-383-5p (miRNAs w/seed GAUCAGA)	mature microrna			RBM3
miR-454-3p inhibitor	chemical reagent			STAT3
miR-454-3p mimic	chemical reagent			STAT3
miR-4651 (and other miRNAs w/seed GGGGUGG)	mature microrna			BCL2L1
miR-605-5p (miRNAs w/seed AAAUCCC)	mature microrna			SEC24D
miR-616-3p (miRNAs w/seed GUCAUUG)	mature microrna			TFPI2
miR-629-5p (miRNAs w/seed GGGUUUA)	mature microrna			PPWD1
mir-345	microrna			ABCC1
mir-491	microrna			BCL2L1
mir-625	microrna			IGF2BP1
morusin	chemical - endogenous non-mammalian			BCL2L1
myrcene	chemical drug			SOD1
n-6 docosapentaenoic acid	chemical - other			PTGS2
nalidixic acid	chemical drug			DPYSL2
nickel sulfide	chemical reagent			PTGS2
nitidine	chemical reagent			BCL2L1
oxiconazole	chemical drug			PRDX2
p-cuminaldehyde	chemical - endogenous non-mammalian			BCL2L1
pepleomycin	chemical drug			BCL2L1
persea declinata (bl.) kosterm bark methanolic crude extract	chemical reagent			BCL2L1
picolog	chemical reagent			BCL2L1
pien tze huang methanol extract	chemical reagent			BCL2L1
piperazine erastin	chemical reagent			PTGS2
ponatinib	chemical drug			DHCR24
procyanidin B2	chemical - endogenous non-mammalian			PTGS2
procyanidin B2-3'-O-gallate	chemical reagent			BCL2L1
procyanidin B2-3,3'-di-O-gallate	chemical reagent			BCL2L1
pseudolaric acid B	chemical reagent			BCL2L1
pyrotinib	chemical drug			CALML5
raddeanin A	chemical reagent			BCL2L1
rocaglaol	chemical reagent			BCL2L1
solamargine	chemical drug			BCL2L1
spautin-1	chemical reagent			IGF2BP1
subditine	chemical reagent			BCL2L1
sun ginseng extract	chemical reagent			BCL2L1
takinib	chemical drug			MIF
teprotumumab	biologic drug			PTX3
tetraacetyl-phytosphingosine	chemical reagent			BCL2L1
tetracaine	chemical drug			BCL2L1
theaflavin monogallate B	chemical - endogenous non-mammalian			PTGS2
thromboxane A2	chemical - endogenous mammalian			PTGS2
thymidine kinase	group			PRKDC
thymidine phosphorylase	group			MARCKS
tinostamustine	chemical drug			BCL2L1
trilaciclib	chemical drug			CALML5
uncarinic acid E	chemical reagent			BCL2L1
zinc-citrate	chemical reagent			BCL2L1
zuo-jin-wan	chemical drug			BCL2L1
ADAM17	peptidase	Inhibited	-2.164	AHNAK,CAVIN1,DNAJA1,HMGA1,IL6ST,LPP,MYH9,PLIN3,RTN4,VPS16,ZYX
RRAS2	enzyme	Activated	2.111	CAV1,COL6A3,EDIL3,FSCN1,ITGAV,MPZL2,NRP1,PDGFRA,PLSCR1,THY1,ZYX
GW9662	chemical reagent		-0.781	CAV1,CNP,FABP4,G6PD,HSPA5,LXN,PTGS2,RELA,YWHAE
cobalt chloride	chemical reagent		1.596	ALDOC,ANPEP,HSP90AB1,MYH9,NDRG1,P4HA1,PFKL,PKM,PTGS2,SDC4,TFRC,VDAC1
I-BET-151	chemical reagent		-0.277	CHST14,DPP4,HSPA5,NIBAN2,RAB27A
SUMO2	enzyme		0.555	CAV1,CD59,HMGA1,MMP14,PNP
MAPK1	kinase		0.259	ADAR,ANPEP,CAV1,COX17,CPPED1,EHD1,EXOC2,GBP1,GLS,HLA-C,HLA-E,IGF2BP3,ITGAV,JUND,LGALS3,MECP2,NRP1,NT5E,PLSCR1,PSME2,PTGS2,TRIM25,UBE2I,UBE2L6,VIM
palmitic acid	chemical - endogenous mammalian		0.834	BCL2L1,CALR,CS,CTTN,EZR,FABP4,G6PD,HSP90B1,HSPA5,ICAM1,IVD,JUND,PSMA1,PSMB5,PSMC3,PTGS2,PTPN1,RAD23B,RELA,RPS14,SPTLC1,TFRC,USP7
Alpha catenin	group		0.392	BCL2L1,COL6A3,CTSV,IGFBP4,IL6ST,PDGFRA,PTGS2,PTX3,VIM,ZYX
metronidazole	chemical drug		0	AHCYL1,CD63,CD9,CST3,EPS15L1,ITGB5,LGALS3,PIK3R4,QDPR,STAT3
BLACAT1	other			RPS15A,VIM
DDAH1	enzyme			RELA,SOD1
EEF2K	kinase			BCL2L1,VIM
EHD2	other			CAV1,CAVIN1
ELP3	enzyme			DEK,MRPL13
GADD45GIP1	other			CLPP,LONP1
GCS-100	chemical drug			BCL2L1,LGALS3
GW 5074	chemical drug			BCL2L1,PTGS2
HINT1	enzyme			ELOVL5,FADS2
ICI 118,551	chemical reagent			GNAI3,PTGS2
NEDD8	enzyme			ETFA,ETFB
NME2	kinase			LIMS1,PTGS2
NUAK1	kinase			COX6B1,MMP14
PIWIL2	enzyme			BCL2L1,STAT3
PNPLA8	enzyme			HSP90B1,HSPA5
RTN4R	transmembrane receptor			PTGS2,RTN4
SCH79797	chemical reagent			CD55,TFPI2
SRGN	other			M6PR,VIM
TAPBP	transporter			HLA-E,TAP2
TRPC4AP	transporter			NOLC1,NOP56
UACA	other			CAPN1,HSPA5
USP29	peptidase			GOT2,PKM
ampelopsin	chemical drug			HSPA5,RELA
antisense oligonucleotide	biologic drug			GJA1,UBE3A
aplidine	biologic drug			JUND,RELA
carnosol	chemical - endogenous non-mammalian			ICAM1,PTGS2
coumestrol	chemical toxicant			HSP90AB1,HSP90B1
epoxyeicosatrienoic acid analog A	chemical reagent			HSPA5,SOD1
epoxyeicosatrienoic acid analog B	chemical reagent			HSPA5,SOD1
palmitoyl-Cys((RS)-2,3-di(palmitoyloxy)-propyl)-Ala-Gly-OH	chemical reagent			ICAM1,PTGS2
retinaldehyde	chemical - endogenous mammalian			ACSL4,PTGS2
silmitasertib	chemical drug			BCL2L1,STAT3
CEBPA	transcription regulator		-0.864	AKR1B1,ALB,ANPEP,ARL6IP5,ASNS,CTNNA1,DHCR7,FABP4,GBP1,GJA1,GLRX,HDAC1,HMGA1,HP,HSPA5,ICAM1,IGFBP4,ITGB5,KRT7,MBD2,MMRN1,NRP1,PLXND1,PTGS2,PTX3,RIN1,SOD1,UBE2I,VIM
IL33	cytokine		1.474	ARFGAP3,ATP5MJ,ATP5MK,BCL2L1,CD82,EHD1,HCK,ICAM1,KLC1,MIEN1,MIF,MRPL54,NME1,NRP1,NT5E,P4HA1,PDLIM1,PFKL,PGM2,PREB,PRXL2A,RELA,RPS14,SDC4,TPI1,TRPV2,TUBB6
EGLN1	enzyme		0.896	ALB,CAV1,ICAM1,PFKL,PTGS2,SDC4,TPI1
LMNA	other			CFL1,CSTF2,EPB41L3,FABP4,GJA1,HMGA1,JUND,MMP14,MYBBP1A,NPC1,PECAM1,RBMS1,RPS21,SDHA,SFXN1,SLC33A1,SLC38A2,STAB1,THOC1,TOMM20,TOP1
ZAP70	kinase		0.816	CSTF2,EDIL3,ETFA,HSP90AA1,RBM3,UBE2L6
sodium bisulfide	chemical reagent		-0.133	CAT,HSP90AB1,ICAM1,PDCD4,SOD1,TXNRD1
CD36	transmembrane receptor		-0.671	ATP5F1B,COL4A1,HSP90B1,HSPA5,ICAM1,IGFBP4,LRP1,MMP14,PTPN1
NOS2	enzyme		1.048	ADH5,CALML5,COL4A1,DDX3X,FABP4,G6PD,GJA1,MCM5,PC,PLSCR1,PTGS2,RELA,SFXN1,THY1
IFRD1	other		-1	CTSZ,EBP,HK1,PPIA
MAPK11	kinase		0.339	CALR,CAV1,PTGS2,RELA
SLC22A5	transporter		0	ACADVL,HADH,ITGB5,SMURF1
empagliflozin	chemical drug			CTSA,EIF5,MAN2B1,PRCP
fluvoxamine	chemical drug			GNAI2,RPL13A,RPS9,TFPI2
MITF	transcription regulator		0.896	ACO2,AP1G1,AP1S1,AP1S2,AP3D1,ASAH1,ATP6V1C1,CD151,CLCN7,GM2A,ITGA3,LGALS3,MCM4,MCM5,MMP14,QDPR,RAB27A,UPP1
CLDN7	other		0	DPM3,GLS,LGALS3,MLEC,MRPS15,PRSS23,RPL34,RRAS2,TMCO1,UBE2L6
methamphetamine	chemical drug		-1.556	ABCC1,ATP5PB,BCL2L1,CAT,ICAM1,JUND,MAOA,NDUFA4,PLSCR1,PPP3CA,SIGMAR1,SLC25A20
molybdenum disulfide	chemical reagent		-0.302	BST1,COL4A1,COL4A2,HMGA1,JUP,LXN,MGST1,MYH10,MYH9,TFPI2,TPM2
beta-carotene	chemical - endogenous mammalian		0.447	ALB,DBI,FABP4,GJA1,PTGS2
mir-96	microrna		-1.091	JUP,SLC30A7,SLC39A1,SLFN5,VIM
PLAU	peptidase		0.492	BCL2L1,GJA1,HSPA5,ICAM1,ITGAV,ITGB5,VIM
SPDEF	transcription regulator		-0.128	COL4A1,COL4A2,COL6A3,CYFIP1,ITGA3,VASP,VIM
GW501516	chemical drug		0.896	ACAA2,ACSL4,APOA2,CAT,ECH1,HADHA,ICAM1,PTGS2,SOD1
SFMBT1	transcription regulator	Activated	2	LRP1,PGAM1,RPL30,SYMPK
3-methyladenine	chemical toxicant	Activated	2.4	HSP90B1,HSPA5,MTCH2,PTGS2,S100A10,VIM
RASSF1	other	Activated	2.121	CAV1,COL4A1,COL4A2,CRIP2,EPB41L3,GSN,PTGS2,TUBB
nocodazole	chemical reagent	Activated	2.513	CAV1,MAP2K2,PPM1A,PPP1CA,PPP1CC,PPP4C,PTGS2,PTPN1
cerivastatin	chemical drug		1.969	CNP,DBI,GPX1,ICAM1,PTGS2,TIE1,TMSB10/TMSB4X
12-(3-adamantan-1-yl-ureido) dodecanoic acid	chemical reagent		1.929	BCL2L1,CASP6,DAD1,FABP4,PRDX2,PYCARD
NOS3	enzyme		1.982	ADH5,COL4A1,ICAM1,MMP14,PTGS2
lovastatin	chemical drug		1.845	ACAT2,ADAM10,ALB,BCL2L1,CAT,COTL1,DHCR7,DPYSL2,PTGS2,RHOB,SDC4
nicotinic acid	chemical - endogenous mammalian	Activated	2	ELOVL5,G6PD,HMGB1,TECR
HHEX	transcription regulator		-1.993	ITGAV,MYH10,NRP1,TIE1
anandamide	chemical - endogenous mammalian		1.963	HSPA5,PSEN1,PTGS2,TPI1
KMT2D	transcription regulator	Activated	2.546	ANO10,CD55,CRIP2,DHX9,FAH,GALK1,MAVS,NT5E,PRKRA,PSME2,PTGR1,SORD,STAT3,TAP2,TRIQK,TRPV2
ASAH1	enzyme		-1.964	CLDN11,ITGB5,SOD1,TSPO
TP63	transcription regulator	Activated	2.006	ACTL6A,ADRM1,BCL2L1,CAPNS1,CAV1,CD82,COL4A1,COL4A2,COL4A3,COL6A3,CPT2,CTSV,EI24,FSCN1,G6PD,GNAI1,HSP90AA1,ICAM1,ITGA3,KHSRP,KRT7,MAP4K4,MMP14,MPZL2,NT5E,PNPT1,PRPF8,PTGS2,RELA,RIN1,RPA1,THY1,VIM
AREG	growth factor		1.911	BCL2L1,GBP1,PTGS2,PTX3,SSBP1,STX12,TXNRD1
SLC16A2	transporter	Inhibited	-2	MARCKSL1,RBM3,SLC16A1,SLC16A3
TARDBP	transcription regulator	Activated	2.236	ACAT2,ATP13A1,DHCR24,DHCR7,EBP,HLA-E,PRKDC,TSPO
KL	enzyme		1.981	ADAM10,BCL2L1,HSPA5,ICAM1,VIM
torkinib	chemical drug	Inhibited	-2.764	DHCR24,DNA2,GJA1,MCM3,MCM5,PARP1,PTGS2,RFC2,RPA1,SDC4,SMC2
actinomycin D	biologic drug		-1.863	ALB,CAV1,CD55,GPI,HK1,IGFBP4,MAOA,PTGS2,PTX3,RELA,SLC12A4,SLC20A1,TBC1D10A,UBE2D1
NS-398	chemical reagent		-1.863	ICAM1,MMP14,PDCD4,PSMB5,PTGS2,TFPI2,TFRC
ROCK	group		-1.982	CAVIN1,FABP4,ICAM1,LPP
SLC13A1	transporter	Inhibited	-2.449	EEF1G,GFM1,HSPA5,RPN1,SLC16A1,TFG
LIF	cytokine	Activated	2.187	ACAA2,AHNAK,BCL2L1,CD9,CYFIP1,IL6ST,LIMS1,MMP14,PECAM1,PTGS2,PTPN1,SNAP23,STAT3
IL13	cytokine	Activated	2.578	ACADVL,BCL2L1,CASP6,CTSV,DHCR24,DNASE2,EZR,FABP4,FADS2,FLOT1,G6PD,GNAI2,GSN,HK1,ICAM1,MAOA,MMP14,MRPL13,NCAPH,PAPSS1,POLR1G,PTGS2,PYCARD,QSOX1,TFRC
FOXA1	transcription regulator		1.852	ALDOC,ATP5PF,GLS,HADH,HK1,MBNL1,MSH2,MYH9,P4HA1,PALM2AKAP2,PFKL,SDC4,SOD1
SP600125	chemical drug	Inhibited	-2.005	ACAT2,BCL2L1,COL4A1,COL4A2,EIF1AX,HSPA5,ICAM1,ITGA3,ITGB5,PARP1,PDGFRA,PECAM1,PLSCR1,PTGS2,PTX3,RELA,RFC2,VIM
chloroquine	chemical drug	Activated	2.215	BCL2L1,GJA1,GPX1,NT5E,PSEN1
pioglitazone	chemical drug		1.917	APOA2,CAT,CAV1,FABP4,HMGB1,HSPA5,ICAM1,PC,PFKL,PTGS2
hydrocortisone	chemical - endogenous mammalian	Activated	2.138	DDX17,EZR,GBP1,ICAM1,IGFBP4,PTGS2,TUBB,VIM
TFAP2A	transcription regulator	Inhibited	-2.376	BCL2L1,GM2A,MCM5,MMP14,PODXL,PSAP,RPLP0
CISH	other	Inhibited	-2	BCL2L1,PECAM1,PTGS2,SNRPD1
PAX6	transcription regulator		-1.969	ADAM9,ADPRS,CRYZ,KIF1B,MCM3,MTCH1,RO60,SMC2,TMX1,WLS
HFE	transmembrane receptor	Activated	2.433	HP,HSP90AA1,HSP90AB1,HSP90B1,HSPA5,TFRC
mir-182	microrna		-1.941	JUP,SLC30A7,SLC39A1,VIM
SPI1	transcription regulator		1.982	ARID3A,CAT,COX6B1,GPX1,HCK,LBR,MME,NIP7,PRDX2,PRDX5,PTGS2,RELA,RPL18,VIM
nilotinib	chemical drug	Inhibited	-2.4	BCL2L1,BUB3,MCM3,PRKDC,YWHAE,YWHAZ
FFAR3	g-protein coupled receptor	Inhibited	-2	ANPEP,FADS2,GPD2,ICAM1
BRCA1	transcription regulator		1.911	BCL2L1,ELAVL1,EZR,PARP1,PLSCR1,RUVBL2,UBE2I,VIM
HDAC1	transcription regulator		-1.964	FABP4,MBD2,MCM3,MCM5,MME,PTGS2,RHOB,STAT3,USP7
KLF4	transcription regulator	Activated	2.117	ALB,BCL2L1,KRT7,MRPS18B,NCKAP1,NRP1,PDGFRA,PECAM1,PFDN4,TWSG1,TXNRD1,UBE2E3,VIM,WLS,ZNF326
NCOA1	transcription regulator	Inhibited	-2	ACSL4,FABP4,LOC102724594/U2AF1,PTGES2,STRN
Notch	group		1.982	FABP4,RELA,S100A11,SMURF1
POMC	other		1.969	ACSL4,BCR,ICAM1,USP15
TGM2	enzyme		1.897	EHD1,GJA1,GM2A,PLSCR1,SDCBP,SLC16A1,SLC20A1,SLC25A20,SLFN5,TIMM8A
Tcf7	transcription regulator	Inhibited	-2.309	CTTN,DHCR24,GM2A,GPD2,GPX1,LPCAT2,NR2F2,OSBPL8,PARP1,PECAM1,PSAP,RAB4A
docosahexaenoic acid	chemical drug	Inhibited	-2.385	BCL2L1,DPYSL2,FADS2,PSEN1,PTGS2,RELA

## Sheet: Diseases and functions
Categories	Functions	Diseases or Functions Annotation	p-Value	Predicted Activation State	Activation z-score	Molecules	# Molecules
Categories	Functions	Diseases or Functions Annotation	p-Value	Predicted Activation State	Activation z-score	Molecules	# Molecules
Cancer, Organismal Injury and Abnormalities	cancer	Cancer	6.07e-72		-1.244	GTF2B,TMEM11,KIAA1217,RPS24,GTPBP4,AK3,ENPEP,UBE2Z,DDX39A,NPTN,BCR,MRPS18B,LEMD3,CPPED1,ELP1,GBA1,ANO10,CALR,YIF1A,USP15,GBF1,RIN1,NANS,MTAP,ERGIC3,TMEM97,SF3A2,RSU1,TMED1,TPM4,TTC1,MOV10,EIF3I,SELENOM,SNAP23,ACBD3,CUTA,HNRNPAB,FBLIM1,RPL22L1,ZPR1,CKAP5,TMEM167A,EIF3J,S100A11,CYB5R1,EIF1AX,BST1,RDH11,REPS1,SNRPC,SAMM50,TM9SF4,MAVS,RAB3A,PRKRA,MYO6,PACSIN3,ACSL3,RNF114,WASHC4,GCC2,MTCH2,NT5DC2,QNG…	1097
Cancer, Organismal Injury and Abnormalities	nonhematologic malignant neoplasm	Nonhematologic malignant neoplasm	1.46e-71		0.172	GTF2B,TMEM11,KIAA1217,RPS24,GTPBP4,AK3,ENPEP,UBE2Z,DDX39A,NPTN,BCR,MRPS18B,LEMD3,CPPED1,ELP1,GBA1,ANO10,CALR,YIF1A,USP15,GBF1,RIN1,NANS,MTAP,ERGIC3,TMEM97,SF3A2,RSU1,TMED1,TPM4,TTC1,MOV10,EIF3I,SELENOM,SNAP23,ACBD3,CUTA,HNRNPAB,FBLIM1,RPL22L1,ZPR1,CKAP5,TMEM167A,EIF3J,S100A11,CYB5R1,EIF1AX,BST1,RDH11,REPS1,SNRPC,SAMM50,TM9SF4,MAVS,RAB3A,PRKRA,MYO6,PACSIN3,ACSL3,RNF114,WASHC4,GCC2,MTCH2,NT5DC2,QNG…	1084
Cancer, Organismal Injury and Abnormalities	non-hematological solid tumor	Non-hematological solid tumor	1.65e-70		-0.41	GTF2B,TMEM11,KIAA1217,RPS24,GTPBP4,AK3,ENPEP,UBE2Z,DDX39A,NPTN,BCR,MRPS18B,LEMD3,CPPED1,ELP1,GBA1,ANO10,CALR,YIF1A,USP15,GBF1,RIN1,NANS,MTAP,ERGIC3,TMEM97,SF3A2,RSU1,TMED1,TPM4,TTC1,MOV10,EIF3I,SELENOM,SNAP23,ACBD3,CUTA,HNRNPAB,FBLIM1,RPL22L1,ZPR1,CKAP5,TMEM167A,EIF3J,S100A11,CYB5R1,EIF1AX,BST1,RDH11,REPS1,SNRPC,SAMM50,TM9SF4,MAVS,RAB3A,PRKRA,MYO6,PACSIN3,ACSL3,RNF114,WASHC4,GCC2,MTCH2,NT5DC2,QNG…	1085
Cancer, Organismal Injury and Abnormalities	malignant solid tumor	Malignant solid tumor	4.43e-70		0.065	GTF2B,TMEM11,KIAA1217,RPS24,GTPBP4,AK3,ENPEP,UBE2Z,DDX39A,NPTN,BCR,MRPS18B,LEMD3,CPPED1,ELP1,GBA1,ANO10,CALR,YIF1A,USP15,GBF1,RIN1,NANS,MTAP,ERGIC3,TMEM97,SF3A2,RSU1,TMED1,TPM4,TTC1,MOV10,EIF3I,SELENOM,SNAP23,ACBD3,CUTA,HNRNPAB,FBLIM1,RPL22L1,ZPR1,CKAP5,TMEM167A,EIF3J,S100A11,CYB5R1,EIF1AX,BST1,RDH11,REPS1,SNRPC,SAMM50,TM9SF4,MAVS,RAB3A,PRKRA,MYO6,PACSIN3,ACSL3,RNF114,WASHC4,GCC2,MTCH2,NT5DC2,QNG…	1093
Cancer, Organismal Injury and Abnormalities	non-melanoma solid tumor	Non-melanoma solid tumor	3.48e-69		-1.17	GTF2B,TMEM11,KIAA1217,RPS24,GTPBP4,AK3,ENPEP,UBE2Z,DDX39A,NPTN,BCR,MRPS18B,LEMD3,CPPED1,ELP1,GBA1,ANO10,CALR,YIF1A,USP15,GBF1,RIN1,NANS,MTAP,ERGIC3,TMEM97,SF3A2,RSU1,TMED1,TPM4,TTC1,MOV10,EIF3I,SELENOM,SNAP23,ACBD3,CUTA,HNRNPAB,FBLIM1,RPL22L1,ZPR1,CKAP5,TMEM167A,EIF3J,S100A11,CYB5R1,EIF1AX,BST1,RDH11,REPS1,SNRPC,SAMM50,TM9SF4,MAVS,RAB3A,PRKRA,MYO6,PACSIN3,ACSL3,RNF114,WASHC4,GCC2,MTCH2,NT5DC2,QNG…	1081
Cancer, Organismal Injury and Abnormalities	non-central nervous system malignant neoplasm	Non-central nervous system malignant neoplasm	6.71e-68		-0.466	GTF2B,TMEM11,KIAA1217,RPS24,GTPBP4,AK3,ENPEP,UBE2Z,DDX39A,NPTN,BCR,MRPS18B,LEMD3,CPPED1,ELP1,GBA1,ANO10,CALR,YIF1A,USP15,GBF1,RIN1,NANS,MTAP,ERGIC3,TMEM97,SF3A2,RSU1,TMED1,TPM4,TTC1,MOV10,EIF3I,SELENOM,SNAP23,ACBD3,CUTA,HNRNPAB,FBLIM1,RPL22L1,ZPR1,CKAP5,TMEM167A,EIF3J,S100A11,CYB5R1,EIF1AX,BST1,RDH11,REPS1,SNRPC,SAMM50,TM9SF4,MAVS,RAB3A,PRKRA,MYO6,PACSIN3,ACSL3,RNF114,WASHC4,GCC2,MTCH2,NT5DC2,QNG…	1088
Cancer, Organismal Injury and Abnormalities	tumorigenesis	Tumorigenesis of tissue	6.39e-67		-0.687	GTF2B,TMEM11,KIAA1217,RPS24,GTPBP4,AK3,ENPEP,UBE2Z,DDX39A,NPTN,BCR,MRPS18B,LEMD3,ELP1,GBA1,ANO10,CALR,YIF1A,USP15,GBF1,RIN1,NANS,MTAP,ERGIC3,TMEM97,SF3A2,RSU1,TMED1,TPM4,TTC1,MOV10,EIF3I,SELENOM,SNAP23,ACBD3,CUTA,HNRNPAB,FBLIM1,RPL22L1,ZPR1,CKAP5,TMEM167A,EIF3J,S100A11,CYB5R1,EIF1AX,BST1,RDH11,REPS1,SNRPC,SAMM50,TM9SF4,MAVS,RAB3A,PRKRA,MYO6,PACSIN3,ACSL3,RNF114,WASHC4,GCC2,MTCH2,NT5DC2,QNG1,EHD1,…	1074
Cancer, Organismal Injury and Abnormalities	neoplasia	Epithelial neoplasm	1.68e-65		-0.465	GTF2B,TMEM11,KIAA1217,RPS24,GTPBP4,AK3,ENPEP,UBE2Z,DDX39A,NPTN,BCR,MRPS18B,LEMD3,ELP1,GBA1,ANO10,CALR,YIF1A,USP15,GBF1,RIN1,NANS,MTAP,ERGIC3,TMEM97,SF3A2,RSU1,TMED1,TPM4,TTC1,MOV10,EIF3I,SELENOM,SNAP23,ACBD3,CUTA,HNRNPAB,FBLIM1,RPL22L1,ZPR1,CKAP5,TMEM167A,EIF3J,S100A11,CYB5R1,EIF1AX,BST1,RDH11,REPS1,SNRPC,SAMM50,TM9SF4,MAVS,RAB3A,PRKRA,MYO6,PACSIN3,ACSL3,RNF114,WASHC4,GCC2,MTCH2,NT5DC2,QNG1,EHD1,…	1071
Cancer, Organismal Injury and Abnormalities	carcinoma	Carcinoma	7.95e-65		-0.529	GTF2B,TMEM11,KIAA1217,RPS24,GTPBP4,AK3,ENPEP,UBE2Z,DDX39A,NPTN,BCR,MRPS18B,LEMD3,ELP1,GBA1,ANO10,CALR,YIF1A,USP15,GBF1,RIN1,NANS,MTAP,ERGIC3,TMEM97,SF3A2,RSU1,TMED1,TPM4,TTC1,MOV10,EIF3I,SELENOM,SNAP23,ACBD3,CUTA,HNRNPAB,FBLIM1,RPL22L1,ZPR1,CKAP5,TMEM167A,EIF3J,S100A11,CYB5R1,EIF1AX,BST1,RDH11,REPS1,SNRPC,SAMM50,TM9SF4,MAVS,RAB3A,PRKRA,MYO6,PACSIN3,ACSL3,RNF114,WASHC4,GCC2,MTCH2,NT5DC2,QNG1,EHD1,…	1069
Cancer, Organismal Injury and Abnormalities	extracranial solid tumor	Extracranial solid tumor	8.17e-65		-0.383	GTF2B,TMEM11,KIAA1217,RPS24,GTPBP4,AK3,ENPEP,UBE2Z,DDX39A,NPTN,BCR,MRPS18B,LEMD3,CPPED1,ELP1,GBA1,ANO10,CALR,YIF1A,USP15,GBF1,RIN1,NANS,MTAP,ERGIC3,TMEM97,SF3A2,RSU1,TMED1,TPM4,TTC1,MOV10,EIF3I,SELENOM,SNAP23,ACBD3,CUTA,HNRNPAB,FBLIM1,RPL22L1,ZPR1,CKAP5,TMEM167A,EIF3J,S100A11,CYB5R1,EIF1AX,BST1,RDH11,REPS1,SNRPC,SAMM50,TM9SF4,MAVS,RAB3A,PRKRA,MYO6,PACSIN3,ACSL3,RNF114,WASHC4,GCC2,MTCH2,NT5DC2,QNG…	1086
Cancer, Organismal Injury and Abnormalities	extrapancreatic malignant tumor	Extrapancreatic malignant tumor	1.96e-50		-0.697	GTF2B,TMEM11,KIAA1217,RPS24,GTPBP4,AK3,ENPEP,UBE2Z,DDX39A,NPTN,BCR,MRPS18B,LEMD3,CPPED1,ELP1,GBA1,ANO10,CALR,YIF1A,USP15,GBF1,RIN1,NANS,MTAP,ERGIC3,TMEM97,SF3A2,RSU1,TMED1,TPM4,TTC1,MOV10,EIF3I,SELENOM,SNAP23,ACBD3,CUTA,HNRNPAB,FBLIM1,RPL22L1,ZPR1,CKAP5,TMEM167A,EIF3J,S100A11,CYB5R1,EIF1AX,BST1,RDH11,REPS1,SNRPC,SAMM50,TM9SF4,MAVS,RAB3A,PRKRA,MYO6,PACSIN3,ACSL3,RNF114,WASHC4,GCC2,MTCH2,NT5DC2,QNG…	1050
Cancer, Organismal Injury and Abnormalities	head and neck neoplasia	Head and neck tumor	2.22e-50		1.518	GTF2B,TMEM11,KIAA1217,RPS24,GTPBP4,AK3,ENPEP,UBE2Z,DDX39A,NPTN,BCR,LEMD3,CPPED1,ELP1,ANO10,CALR,YIF1A,USP15,GBF1,RIN1,MTAP,ERGIC3,SF3A2,RSU1,TMED1,TPM4,TTC1,MOV10,EIF3I,SELENOM,ACBD3,HNRNPAB,FBLIM1,RPL22L1,ZPR1,CKAP5,TMEM167A,EIF3J,S100A11,CYB5R1,EIF1AX,BST1,RDH11,REPS1,SNRPC,SAMM50,TM9SF4,RAB3A,PRKRA,MYO6,PACSIN3,ACSL3,RNF114,WASHC4,GCC2,MTCH2,NT5DC2,EHD1,EIF4H,SLC16A3,MYO1C,STAT3,NRM,STARD3NL,H…	967
Cancer, Organismal Injury and Abnormalities	head and neck cancer	Head and neck cancer	1.02e-45		1.065	GTF2B,TMEM11,KIAA1217,RPS24,GTPBP4,AK3,ENPEP,UBE2Z,NPTN,BCR,LEMD3,ELP1,ANO10,CALR,YIF1A,USP15,GBF1,RIN1,MTAP,ERGIC3,SF3A2,RSU1,TMED1,TPM4,TTC1,MOV10,EIF3I,SELENOM,ACBD3,HNRNPAB,FBLIM1,RPL22L1,ZPR1,CKAP5,TMEM167A,EIF3J,S100A11,CYB5R1,EIF1AX,BST1,RDH11,REPS1,SNRPC,TM9SF4,RAB3A,PRKRA,MYO6,PACSIN3,ACSL3,RNF114,WASHC4,GCC2,MTCH2,NT5DC2,EHD1,EIF4H,SLC16A3,MYO1C,STAT3,NRM,HMOX2,MARCKSL1,SRSF10,ATP5F1B,F…	918
Cancer, Organismal Injury and Abnormalities	cancer	Cancer of secretory structure	4.82e-44	Increased	2.262	TMEM11,KIAA1217,RPS24,AK3,ENPEP,UBE2Z,DDX39A,NPTN,BCR,LEMD3,ELP1,ANO10,CALR,YIF1A,USP15,GBF1,RIN1,NANS,MTAP,ERGIC3,SF3A2,TMED1,TPM4,TTC1,MOV10,EIF3I,SELENOM,ACBD3,HNRNPAB,FBLIM1,RPL22L1,ZPR1,CKAP5,TMEM167A,EIF3J,S100A11,CYB5R1,EIF1AX,BST1,RDH11,REPS1,SNRPC,TM9SF4,RAB3A,PRKRA,MYO6,PACSIN3,ACSL3,RNF114,WASHC4,GCC2,MTCH2,NT5DC2,EHD1,EIF4H,MRPS27,SLC16A3,MYO1C,STAT3,NRM,HMOX2,MARCKSL1,SRSF10,ATP5F1B,…	920
Cancer, Endocrine System Disorders, Organismal Injury and Abnormalities	nonpituitary endocrine tumor	Nonpituitary endocrine tumor	5.59e-42		0.168	TMEM11,KIAA1217,RPS24,AK3,ENPEP,UBE2Z,BCR,LEMD3,CPPED1,ELP1,ANO10,CALR,YIF1A,USP15,GBF1,RIN1,MTAP,ERGIC3,SF3A2,TMED1,TPM4,TTC1,MOV10,EIF3I,SELENOM,ACBD3,HNRNPAB,FBLIM1,RPL22L1,ZPR1,CKAP5,TMEM167A,EIF3J,S100A11,CYB5R1,EIF1AX,BST1,RDH11,REPS1,SNRPC,TM9SF4,MAVS,RAB3A,PRKRA,MYO6,PACSIN3,ACSL3,RNF114,WASHC4,GCC2,MTCH2,NT5DC2,EHD1,EIF4H,SLC16A3,MYO1C,STAT3,NRM,HMOX2,MARCKSL1,SRSF10,ATP5F1B,FUS,GGCT,IGF…	867
Cancer, Endocrine System Disorders, Organismal Injury and Abnormalities	epithelial thyroid cancer	Thyroid carcinoma	1.2e-41			TMEM11,KIAA1217,RPS24,AK3,ENPEP,UBE2Z,BCR,LEMD3,ELP1,ANO10,CALR,YIF1A,USP15,GBF1,RIN1,MTAP,ERGIC3,SF3A2,TMED1,TPM4,TTC1,MOV10,EIF3I,SELENOM,ACBD3,HNRNPAB,FBLIM1,RPL22L1,ZPR1,CKAP5,TMEM167A,EIF3J,S100A11,CYB5R1,EIF1AX,BST1,RDH11,REPS1,SNRPC,TM9SF4,RAB3A,PRKRA,MYO6,PACSIN3,ACSL3,RNF114,WASHC4,GCC2,MTCH2,NT5DC2,EHD1,EIF4H,SLC16A3,MYO1C,STAT3,NRM,HMOX2,MARCKSL1,SRSF10,ATP5F1B,FUS,GGCT,IGF2BP3,DAD1,CC…	851
Cancer, Endocrine System Disorders, Organismal Injury and Abnormalities	thyroid gland tumor	Thyroid gland tumor	6.43e-41			TMEM11,KIAA1217,RPS24,AK3,ENPEP,UBE2Z,BCR,LEMD3,CPPED1,ELP1,ANO10,CALR,YIF1A,USP15,GBF1,RIN1,MTAP,ERGIC3,SF3A2,TMED1,TPM4,TTC1,MOV10,EIF3I,SELENOM,ACBD3,HNRNPAB,FBLIM1,RPL22L1,ZPR1,CKAP5,TMEM167A,EIF3J,S100A11,CYB5R1,EIF1AX,BST1,RDH11,REPS1,SNRPC,TM9SF4,RAB3A,PRKRA,MYO6,PACSIN3,ACSL3,RNF114,WASHC4,GCC2,MTCH2,NT5DC2,EHD1,EIF4H,SLC16A3,MYO1C,STAT3,NRM,HMOX2,MARCKSL1,SRSF10,ATP5F1B,FUS,GGCT,IGF2BP3,…	852
Cancer, Organismal Injury and Abnormalities	head and neck carcinoma	Head and neck carcinoma	1.12e-40		0.294	GTF2B,TMEM11,KIAA1217,RPS24,AK3,ENPEP,UBE2Z,NPTN,BCR,LEMD3,ELP1,ANO10,CALR,YIF1A,USP15,GBF1,RIN1,MTAP,ERGIC3,SF3A2,TMED1,TPM4,TTC1,MOV10,EIF3I,SELENOM,ACBD3,HNRNPAB,FBLIM1,RPL22L1,ZPR1,CKAP5,TMEM167A,EIF3J,S100A11,CYB5R1,EIF1AX,BST1,RDH11,REPS1,SNRPC,TM9SF4,RAB3A,PRKRA,MYO6,PACSIN3,ACSL3,RNF114,WASHC4,GCC2,MTCH2,NT5DC2,EHD1,EIF4H,SLC16A3,MYO1C,STAT3,NRM,HMOX2,MARCKSL1,SRSF10,ATP5F1B,FUS,GGCT,IGF2…	884
Organismal Injury and Abnormalities	abdominal lesion	Abdominal lesion	2e-40		-0.188	GTF2B,TMEM11,KIAA1217,RPS24,GTPBP4,AK3,ENPEP,DDX39A,NPTN,BCR,MRPS18B,LEMD3,ELP1,GBA1,ANO10,CALR,YIF1A,USP15,GBF1,RIN1,NANS,MTAP,ERGIC3,TMEM97,SF3A2,RSU1,TMED1,TPM4,TTC1,MOV10,EIF3I,SELENOM,SNAP23,ACBD3,CUTA,HNRNPAB,FBLIM1,RPL22L1,ZPR1,CKAP5,TMEM167A,EIF3J,S100A11,CYB5R1,EIF1AX,BST1,RDH11,REPS1,SNRPC,SAMM50,TM9SF4,MAVS,RAB3A,PRKRA,MYO6,PACSIN3,ACSL3,RNF114,WASHC4,GCC2,MTCH2,NT5DC2,QNG1,EHD1,EIF4H,…	1008
Cancer, Organismal Injury and Abnormalities	neck neoplasm	Neck neoplasm	2.38e-40			GTF2B,TMEM11,KIAA1217,RPS24,AK3,ENPEP,UBE2Z,BCR,LEMD3,CPPED1,ELP1,ANO10,CALR,YIF1A,USP15,GBF1,RIN1,MTAP,ERGIC3,SF3A2,TMED1,TPM4,TTC1,MOV10,EIF3I,SELENOM,ACBD3,HNRNPAB,FBLIM1,RPL22L1,ZPR1,CKAP5,TMEM167A,EIF3J,S100A11,CYB5R1,EIF1AX,BST1,RDH11,REPS1,SNRPC,TM9SF4,RAB3A,PRKRA,MYO6,PACSIN3,ACSL3,RNF114,WASHC4,GCC2,MTCH2,NT5DC2,EHD1,EIF4H,SLC16A3,MYO1C,STAT3,NRM,HMOX2,MARCKSL1,SRSF10,ATP5F1B,FUS,GGCT,IG…	856
Cancer, Organismal Injury and Abnormalities	abdominal neoplasm	Abdominal neoplasm	6.43e-40		0.015	GTF2B,TMEM11,KIAA1217,RPS24,GTPBP4,AK3,ENPEP,DDX39A,NPTN,BCR,MRPS18B,LEMD3,ELP1,GBA1,ANO10,CALR,YIF1A,USP15,GBF1,RIN1,NANS,MTAP,ERGIC3,TMEM97,SF3A2,RSU1,TMED1,TPM4,TTC1,MOV10,EIF3I,SELENOM,SNAP23,ACBD3,CUTA,HNRNPAB,FBLIM1,RPL22L1,ZPR1,CKAP5,TMEM167A,EIF3J,S100A11,CYB5R1,EIF1AX,BST1,RDH11,REPS1,SNRPC,SAMM50,TM9SF4,MAVS,RAB3A,PRKRA,MYO6,PACSIN3,ACSL3,RNF114,WASHC4,GCC2,MTCH2,NT5DC2,QNG1,EHD1,EIF4H,…	1005
Cancer, Organismal Injury and Abnormalities	abdominal cancer	Abdominal cancer	1.1e-39		-0.783	GTF2B,TMEM11,KIAA1217,RPS24,GTPBP4,AK3,ENPEP,DDX39A,NPTN,BCR,MRPS18B,LEMD3,ELP1,GBA1,ANO10,CALR,YIF1A,USP15,GBF1,RIN1,NANS,MTAP,ERGIC3,TMEM97,SF3A2,RSU1,TMED1,TPM4,TTC1,MOV10,EIF3I,SELENOM,SNAP23,ACBD3,CUTA,HNRNPAB,FBLIM1,RPL22L1,ZPR1,CKAP5,TMEM167A,EIF3J,S100A11,CYB5R1,EIF1AX,BST1,RDH11,REPS1,SNRPC,SAMM50,TM9SF4,MAVS,RAB3A,PRKRA,MYO6,PACSIN3,ACSL3,RNF114,WASHC4,GCC2,MTCH2,NT5DC2,QNG1,EHD1,EIF4H,…	998
Cancer, Endocrine System Disorders, Organismal Injury and Abnormalities	endocrine carcinoma	Endocrine carcinoma	3.34e-39			TMEM11,KIAA1217,RPS24,AK3,ENPEP,UBE2Z,BCR,LEMD3,ELP1,ANO10,CALR,YIF1A,USP15,GBF1,RIN1,MTAP,ERGIC3,SF3A2,TMED1,TPM4,TTC1,MOV10,EIF3I,SELENOM,ACBD3,HNRNPAB,FBLIM1,RPL22L1,ZPR1,CKAP5,TMEM167A,EIF3J,S100A11,CYB5R1,EIF1AX,BST1,RDH11,REPS1,SNRPC,TM9SF4,MAVS,RAB3A,PRKRA,MYO6,PACSIN3,ACSL3,RNF114,WASHC4,GCC2,MTCH2,NT5DC2,EHD1,EIF4H,SLC16A3,MYO1C,STAT3,NRM,HMOX2,MARCKSL1,SRSF10,ATP5F1B,FUS,GGCT,IGF2BP3,DA…	877
Cancer, Endocrine System Disorders, Organismal Injury and Abnormalities	endocrine gland tumor	Endocrine gland tumor	7.05e-39		-0.146	TMEM11,KIAA1217,RPS24,AK3,ENPEP,UBE2Z,BCR,LEMD3,CPPED1,ELP1,ANO10,CALR,YIF1A,USP15,GBF1,RIN1,MTAP,ERGIC3,SF3A2,TMED1,TPM4,TTC1,MOV10,EIF3I,SELENOM,ACBD3,HNRNPAB,FBLIM1,RPL22L1,ZPR1,CKAP5,TMEM167A,EIF3J,S100A11,CYB5R1,EIF1AX,BST1,RDH11,REPS1,SNRPC,TM9SF4,MAVS,RAB3A,PRKRA,MYO6,PACSIN3,ACSL3,RNF114,WASHC4,GCC2,MTCH2,NT5DC2,EHD1,EIF4H,SLC16A3,MYO1C,STAT3,NRM,HMOX2,MARCKSL1,SRSF10,ATP5F1B,FUS,GGCT,IGF…	887
Cancer, Organismal Injury and Abnormalities	intraabdominal organ tumor	Intraabdominal organ tumor	3.76e-37		-0.024	GTF2B,TMEM11,KIAA1217,RPS24,GTPBP4,AK3,ENPEP,DDX39A,NPTN,BCR,MRPS18B,LEMD3,ELP1,GBA1,ANO10,CALR,YIF1A,USP15,GBF1,RIN1,NANS,MTAP,ERGIC3,TMEM97,SF3A2,RSU1,TMED1,TPM4,TTC1,MOV10,EIF3I,SELENOM,SNAP23,ACBD3,CUTA,HNRNPAB,FBLIM1,ZPR1,CKAP5,TMEM167A,EIF3J,S100A11,CYB5R1,EIF1AX,BST1,RDH11,REPS1,SNRPC,SAMM50,TM9SF4,MAVS,RAB3A,PRKRA,MYO6,PACSIN3,ACSL3,RNF114,WASHC4,GCC2,MTCH2,NT5DC2,QNG1,EHD1,EIF4H,MRPS27,S…	989
Cancer, Organismal Injury and Abnormalities	abdominal carcinoma	Abdominal carcinoma	6.98e-37		-0.874	GTF2B,TMEM11,KIAA1217,RPS24,GTPBP4,AK3,ENPEP,DDX39A,NPTN,BCR,MRPS18B,LEMD3,ELP1,GBA1,ANO10,YIF1A,USP15,GBF1,RIN1,NANS,MTAP,ERGIC3,TMEM97,SF3A2,RSU1,TMED1,TPM4,TTC1,MOV10,EIF3I,SELENOM,SNAP23,ACBD3,CUTA,HNRNPAB,FBLIM1,ZPR1,CKAP5,TMEM167A,EIF3J,S100A11,CYB5R1,EIF1AX,BST1,RDH11,REPS1,SNRPC,SAMM50,TM9SF4,MAVS,RAB3A,PRKRA,MYO6,PACSIN3,ACSL3,RNF114,WASHC4,GCC2,MTCH2,NT5DC2,QNG1,EHD1,MRPS27,SLC16A3,RAB4…	972
Cancer, Organismal Injury and Abnormalities	adenocarcinoma	Adenocarcinoma	3.92e-36		-0.599	GTF2B,TMEM11,KIAA1217,RPS24,GTPBP4,AK3,ENPEP,DDX39A,NPTN,BCR,MRPS18B,LEMD3,ELP1,ANO10,YIF1A,USP15,GBF1,RIN1,NANS,MTAP,ERGIC3,TMEM97,SF3A2,RSU1,TPM4,TTC1,MOV10,EIF3I,SELENOM,SNAP23,ACBD3,CUTA,HNRNPAB,FBLIM1,RPL22L1,ZPR1,CKAP5,TMEM167A,EIF3J,S100A11,CYB5R1,EIF1AX,BST1,RDH11,REPS1,SNRPC,SAMM50,TM9SF4,MAVS,PRKRA,MYO6,PACSIN3,ACSL3,RNF114,WASHC4,GCC2,MTCH2,NT5DC2,EHD1,MRPS27,SLC16A3,RAB43,MYO1C,STAT3,…	949
Infectious Diseases, Organismal Injury and Abnormalities	infection	Viral Infection	6.02e-35	Increased	5.28	NUP133,PPP1R8,VPS18,ANPEP,HNRNPL,USP7,PES1,ZYX,ARGLU1,SMU1,CSE1L,TUBA1A,HP,HMGB1,EIF3E,AFG3L2,DDX39A,SCARB2,PSMA2,UBE2Z,PSIP1,BCR,SLC25A20,CD9,PSMA1,PTX3,GABARAPL2,TBC1D10A,HSP90B1,MYL6B,ACTN1,USP15,GBF1,NRP1,NANS,HLA-C,DNAJA1,TMEM106B,ACTR2,NDRG1,GPX1,NMT1,MOV10,EIF3I,SNAP23,RPL38,FBLIM1,RPS4Y1,PRDX2,ANKRD30A,CTBP1,TPMT,SUB1,LMAN2,SNRPC,ELOVL5,PPP3CA,SAMM50,TM9SF2,DEK,MAVS,NUMB,RAB3A,PARP1,RPL18…	299
Cancer, Organismal Injury and Abnormalities	formation	Formation of solid tumor	1.62e-33		-0.41	GTF2B,TMEM11,KIAA1217,RPS24,GTPBP4,AK3,ENPEP,UBE2Z,DDX39A,NPTN,BCR,MRPS18B,LEMD3,CPPED1,ELP1,ANO10,CALR,YIF1A,USP15,GBF1,RIN1,MTAP,ERGIC3,TMEM97,SF3A2,RSU1,TMED1,TPM4,TTC1,MOV10,EIF3I,SELENOM,ACBD3,CUTA,FBLIM1,RPL22L1,ZPR1,CKAP5,EIF3J,S100A11,CYB5R1,EIF1AX,BST1,REPS1,SNRPC,SAMM50,TM9SF4,MAVS,RAB3A,PRKRA,MYO6,PACSIN3,ACSL3,WASHC4,GCC2,MTCH2,NT5DC2,EHD1,MRPS27,SLC16A3,RAB43,MYO1C,STAT3,STARD3NL,MAR…	930
Cancer, Organismal Injury and Abnormalities	generation	Generation of tumor	2.83e-32		-0.614	GTF2B,TMEM11,KIAA1217,RPS24,GTPBP4,AK3,ENPEP,UBE2Z,DDX39A,NPTN,BCR,MRPS18B,LEMD3,CPPED1,ELP1,ANO10,CALR,YIF1A,USP15,GBF1,RIN1,MTAP,ERGIC3,TMEM97,SF3A2,RSU1,TMED1,TPM4,TTC1,MOV10,EIF3I,SELENOM,ACBD3,CUTA,FBLIM1,RPL22L1,ZPR1,CKAP5,EIF3J,S100A11,CYB5R1,EIF1AX,BST1,REPS1,SNRPC,SAMM50,TM9SF4,RAB3A,PRKRA,MYO6,PACSIN3,ACSL3,WASHC4,GCC2,MTCH2,NT5DC2,EHD1,MRPS27,SLC16A3,RAB43,MYO1C,STAT3,STARD3NL,MARCKSL1…	912
Cancer, Gastrointestinal Disease, Organismal Injury and Abnormalities	digestive system cancer	Digestive system cancer	3.68e-32		-0.791	GTF2B,KIAA1217,RPS24,GTPBP4,AK3,ENPEP,UBE2Z,DDX39A,NPTN,BCR,MRPS18B,LEMD3,ELP1,GBA1,ANO10,CALR,YIF1A,USP15,GBF1,RIN1,NANS,MTAP,ERGIC3,TMEM97,SF3A2,RSU1,TMED1,TPM4,TTC1,MOV10,EIF3I,SELENOM,SNAP23,ACBD3,CUTA,HNRNPAB,FBLIM1,ZPR1,CKAP5,TMEM167A,EIF3J,S100A11,CYB5R1,EIF1AX,BST1,RDH11,REPS1,SNRPC,SAMM50,TM9SF4,MAVS,RAB3A,PRKRA,MYO6,PACSIN3,ACSL3,RNF114,WASHC4,GCC2,MTCH2,NT5DC2,EHD1,EIF4H,MRPS27,SLC16A3…	938
Cancer, Organismal Injury and Abnormalities	abdominal adenocarcinoma	Abdominal adenocarcinoma	4.01e-32		-0.711	GTF2B,TMEM11,KIAA1217,RPS24,GTPBP4,AK3,ENPEP,DDX39A,NPTN,BCR,MRPS18B,LEMD3,ELP1,ANO10,YIF1A,USP15,GBF1,RIN1,NANS,MTAP,ERGIC3,TMEM97,SF3A2,RSU1,TPM4,TTC1,MOV10,EIF3I,SELENOM,SNAP23,ACBD3,CUTA,HNRNPAB,FBLIM1,ZPR1,CKAP5,TMEM167A,EIF3J,S100A11,CYB5R1,EIF1AX,BST1,RDH11,REPS1,SNRPC,SAMM50,TM9SF4,MAVS,PRKRA,MYO6,PACSIN3,ACSL3,RNF114,WASHC4,GCC2,MTCH2,NT5DC2,EHD1,MRPS27,SLC16A3,RAB43,MYO1C,STAT3,NRM,HMOX…	925
Cancer, Gastrointestinal Disease, Organismal Injury and Abnormalities	digestive organ tumor	Digestive organ tumor	1.61e-31		-0.341	GTF2B,KIAA1217,RPS24,GTPBP4,AK3,ENPEP,UBE2Z,DDX39A,NPTN,BCR,MRPS18B,LEMD3,ELP1,GBA1,ANO10,CALR,YIF1A,USP15,GBF1,RIN1,NANS,MTAP,ERGIC3,TMEM97,SF3A2,RSU1,TMED1,TPM4,TTC1,MOV10,EIF3I,SELENOM,SNAP23,ACBD3,CUTA,HNRNPAB,FBLIM1,ZPR1,CKAP5,TMEM167A,EIF3J,S100A11,CYB5R1,EIF1AX,BST1,RDH11,REPS1,SNRPC,SAMM50,TM9SF4,MAVS,RAB3A,PRKRA,MYO6,PACSIN3,ACSL3,RNF114,WASHC4,GCC2,MTCH2,NT5DC2,EHD1,EIF4H,MRPS27,SLC16A3…	946
Cell Death and Survival, Organismal Injury and Abnormalities	necrosis	Necrosis	4.51e-31	Decreased	-2.811	GNA11,RPS24,ANPEP,SMARCA4,GMDS,MTCH1,RPA1,BCR,ELP1,GBA1,CALR,MTA2,GSN,NRP1,APRT,GPX1,TMEM109,EIF3B,EIF3I,SNAP23,CKAP5,S100A11,CYB5R1,EIF1AX,PPP3CA,TM9SF4,UBE3A,MAVS,PARP1,PRKRA,MYO6,PTGS2,CHMP5,AFAP1,MTCH2,SLK,STAT3,CAT,HMOX2,ATP5F1B,DHCR7,RPS29,COL4A1,FUS,SOD1,UBE2V1,IGF2BP3,STK38,PLXND1,RPLP0,PICALM,CHD4,NACC2,CD55,CSNK1A1,MBOAT7,TUBB6,SMARCA5,YWHAH,RPS15A,NOL3,TRIAP1,NAE1,MRPL30,EHD4,PRKDC,HSP…	392
Hereditary Disorder, Neurological Disease, Organismal Injury and Abnormalities	familial neurological disorder	Familial neurological disorder	4.62e-29		-1.369	DNA2,NUP133,MIA3,DPAGT1,SMARCA4,USP7,NUP88,SMU1,TUBA1A,NDUFA8,HP,EIF3E,AFG3L2,COX17,SCARB2,PSMA2,WDR1,PSMB2,MRPL39,MME,DARS1,LEMD3,HSP90B1,SORD,ACTN1,ELP1,ANO10,GBA1,CALR,TARS1,GBF1,GSN,PDLIM7,YIF1B,NANS,EIF3K,AIFM1,ATP5MK,DNAJA1,ATP5MJ,NDRG1,TSFM,SLC16A1,TMEM70,CNPY3,ARMC9,TPI1,PRDX2,DHX30,CTBP1,CTNNA1,OSBPL8,NARS1,NAGPA,SUB1,REPS1,UBA6,LPP,ELOVL5,PPP3CA,NME1,UBE3A,ACSL4,RAB3A,PARP1,GFM1,PRKRA,T…	308
Molecular Transport, Protein Trafficking	transport	Transport of protein	7.4e-29		1.042	EXOC2,PPM1A,VPS18,EHD1,MIA3,TSPO,IPO9,GUK1,TNPO1,CCDC22,MYH9,TUBA1A,STAT3,AP3D1,KLC1,TOMM20,TIMM8A,VPS41,LRP1,XPO7,JUP,SOD1,SCFD1,ARL6IP5,TMED2,CALR,NOLC1,RAB13,KIF1B,ARFIP1,EIF2D,PICALM,RHOB,ELAVL1,ARF6,TOMM7,YWHAZ,NME2,RAB3GAP2,DNAJA1,NAPA,YWHAH,CFL1,GAPVD1,CALCRL,WLS,RAB1A,PSAP,ARF5,CTSA,ZPR1,RAB10,RAN,HSP90AA1,SMURF1,M6PR,PSEN1,ASPSCR1,AP1G1,LMAN2L,VPS16,RAB4A,CTTN,LMAN2,PPP3CA,SAMM50,IPO7,HO…	87
Protein Synthesis	metabolism	Metabolism of protein	2.21e-27		0.652	CNBP,EIF3G,CTSV,LSM14A,RPS24,GTPBP4,SMARCA4,CST3,HNRNPL,FXR1,USP7,PSMF1,CUL2,EIF3E,AFG3L2,GSPT1,UBE2Z,BCR,MRPL39,RPL19,RPL30,MME,DARS1,TBC1D10A,HSP90B1,EZR,RTN4,GBA1,CAPRIN1,CALR,NOLC1,USP9X,RPS9,GSN,EIF3H,EIF3K,BCL2L1,LONP1,TOMM7,RBX1,CTSZ,EIF2S1,THOP1,TSFM,RBMX,EIF3B,THY1,EIF3I,VIM,PEPD,CFL1,RPL38,GIGYF2,RPS4Y1,CKAP5,CCT5,CCAR2,SMURF1,SF3B3,MAP4K4,EIF1AX,SERINC1,IGF2BP1,CAPN1,VPS35,UBA6,RPS14,P…	180
Cancer, Organismal Injury and Abnormalities	genitourinary tumor	Genitourinary tumor	4.32e-26		0.221	TMEM11,KIAA1217,RPS24,GTPBP4,AK3,ENPEP,DDX39A,NPTN,BCR,MRPS18B,LEMD3,ELP1,GBA1,ANO10,CALR,USP15,GBF1,RIN1,NANS,MTAP,TMEM97,SF3A2,RSU1,TPM4,TTC1,MOV10,EIF3I,ACBD3,CUTA,RPL22L1,CKAP5,TMEM167A,S100A11,EIF1AX,BST1,RDH11,REPS1,SNRPC,SAMM50,MAVS,RAB3A,PRKRA,MYO6,ACSL3,WASHC4,GCC2,MTCH2,NT5DC2,QNG1,MRPS27,SLC16A3,RAB43,MYO1C,STAT3,NRM,MARCKSL1,SRSF10,FUS,GGCT,UBE2V1,IGF2BP3,DAD1,CDC42EP1,PICALM,CHD4,CYP…	812
Cancer, Gastrointestinal Disease, Organismal Injury and Abnormalities	gastrointestinal carcinoma	Gastrointestinal carcinoma	1.68e-24		-0.831	GTF2B,KIAA1217,RPS24,GTPBP4,AK3,ENPEP,UBE2Z,DDX39A,NPTN,BCR,MRPS18B,LEMD3,ELP1,ANO10,YIF1A,USP15,GBF1,RIN1,NANS,MTAP,ERGIC3,TMEM97,SF3A2,RSU1,TPM4,TTC1,MOV10,EIF3I,SELENOM,SNAP23,ACBD3,FBLIM1,ZPR1,CKAP5,TMEM167A,EIF3J,S100A11,CYB5R1,BST1,RDH11,REPS1,SAMM50,TM9SF4,MAVS,PRKRA,MYO6,PACSIN3,ACSL3,RNF114,WASHC4,GCC2,NT5DC2,EHD1,MRPS27,SLC16A3,MYO1C,STAT3,NRM,HMOX2,MARCKSL1,ATP5F1B,FUS,GGCT,UBE2V1,IGF2…	840
Cancer, Gastrointestinal Disease, Organismal Injury and Abnormalities	neoplasia	Gastrointestinal tumor	2.05e-24		-0.247	GTF2B,KIAA1217,RPS24,GTPBP4,AK3,ENPEP,UBE2Z,DDX39A,NPTN,BCR,MRPS18B,LEMD3,ELP1,ANO10,CALR,YIF1A,USP15,GBF1,RIN1,NANS,MTAP,ERGIC3,TMEM97,SF3A2,RSU1,TPM4,TTC1,MOV10,EIF3I,SELENOM,SNAP23,ACBD3,FBLIM1,ZPR1,CKAP5,TMEM167A,EIF3J,S100A11,CYB5R1,EIF1AX,BST1,RDH11,REPS1,SAMM50,TM9SF4,MAVS,RAB3A,PRKRA,MYO6,PACSIN3,ACSL3,RNF114,WASHC4,GCC2,NT5DC2,EHD1,EIF4H,MRPS27,SLC16A3,MYO1C,STAT3,NRM,HMOX2,MARCKSL1,ATP5…	867
Cancer, Organismal Injury and Abnormalities	urogenital cancer	Urogenital cancer	2.09e-24		0.105	TMEM11,KIAA1217,RPS24,GTPBP4,AK3,ENPEP,DDX39A,NPTN,BCR,MRPS18B,LEMD3,ELP1,GBA1,ANO10,CALR,USP15,GBF1,RIN1,NANS,MTAP,TMEM97,SF3A2,RSU1,TPM4,TTC1,MOV10,EIF3I,ACBD3,CUTA,RPL22L1,CKAP5,TMEM167A,S100A11,EIF1AX,BST1,RDH11,REPS1,SNRPC,SAMM50,MAVS,RAB3A,PRKRA,MYO6,ACSL3,WASHC4,GCC2,MTCH2,NT5DC2,QNG1,MRPS27,SLC16A3,RAB43,MYO1C,STAT3,NRM,MARCKSL1,SRSF10,FUS,GGCT,UBE2V1,IGF2BP3,DAD1,CDC42EP1,PICALM,CHD4,CYP…	798
Cancer, Gastrointestinal Disease, Organismal Injury and Abnormalities	gastrointestinal tract cancer	Gastrointestinal tract cancer	2.57e-24		-0.246	GTF2B,KIAA1217,RPS24,GTPBP4,AK3,ENPEP,UBE2Z,DDX39A,NPTN,BCR,MRPS18B,LEMD3,ELP1,ANO10,CALR,YIF1A,USP15,GBF1,RIN1,NANS,MTAP,ERGIC3,TMEM97,SF3A2,RSU1,TPM4,TTC1,MOV10,EIF3I,SELENOM,SNAP23,ACBD3,FBLIM1,ZPR1,CKAP5,TMEM167A,EIF3J,S100A11,CYB5R1,BST1,RDH11,REPS1,SAMM50,TM9SF4,MAVS,RAB3A,PRKRA,MYO6,PACSIN3,ACSL3,RNF114,WASHC4,GCC2,NT5DC2,EHD1,EIF4H,MRPS27,SLC16A3,MYO1C,STAT3,NRM,HMOX2,MARCKSL1,ATP5F1B,FUS…	864
Cancer, Organismal Injury and Abnormalities	malignant genitourinary solid tumor	Malignant genitourinary solid tumor	5.41e-24		0.105	TMEM11,KIAA1217,RPS24,GTPBP4,AK3,ENPEP,DDX39A,NPTN,BCR,MRPS18B,LEMD3,ELP1,GBA1,ANO10,CALR,USP15,GBF1,RIN1,NANS,MTAP,TMEM97,SF3A2,RSU1,TPM4,TTC1,MOV10,EIF3I,ACBD3,CUTA,RPL22L1,CKAP5,TMEM167A,S100A11,EIF1AX,BST1,RDH11,REPS1,SNRPC,SAMM50,MAVS,RAB3A,PRKRA,MYO6,ACSL3,WASHC4,GCC2,MTCH2,NT5DC2,QNG1,MRPS27,SLC16A3,RAB43,MYO1C,STAT3,NRM,MARCKSL1,SRSF10,FUS,GGCT,UBE2V1,IGF2BP3,DAD1,CDC42EP1,PICALM,CHD4,CYP…	796
Hereditary Disorder, Neurological Disease, Organismal Injury and Abnormalities	familial encephalopathy	Familial encephalopathy	1.11e-23		-0.882	SMARCA4,USP7,SMU1,TUBA1A,NDUFA8,HP,EIF3E,AFG3L2,COX17,SCARB2,WDR1,PSMB2,MRPL39,MME,DARS1,LEMD3,ACTN1,ELP1,ANO10,GBA1,CALR,TARS1,PDLIM7,YIF1B,NANS,EIF3K,AIFM1,ATP5MK,DNAJA1,ATP5MJ,NDRG1,TSFM,SLC16A1,TMEM70,CNPY3,ARMC9,TPI1,PRDX2,CTNNA1,OSBPL8,NARS1,SUB1,REPS1,UBA6,LPP,ELOVL5,PPP3CA,NME1,UBE3A,ACSL4,RAB3A,PARP1,GFM1,PRKRA,TFG,PTGS2,TACO1,SDC4,WASHC4,LDHB,DNAJC13,ZC3H14,TECR,BICD2,DDX3X,MPRIP,CSRP2,…	247
Hereditary Disorder, Neurological Disease, Organismal Injury and Abnormalities	familial central nervous system disease	Familial central nervous system disease	1.64e-23		-0.765	SMARCA4,USP7,SMU1,TUBA1A,NDUFA8,HP,EIF3E,AFG3L2,COX17,SCARB2,WDR1,PSMB2,MRPL39,MME,DARS1,LEMD3,ACTN1,ELP1,ANO10,GBA1,CALR,TARS1,PDLIM7,YIF1B,NANS,EIF3K,AIFM1,ATP5MK,DNAJA1,ATP5MJ,NDRG1,TSFM,SLC16A1,TMEM70,CNPY3,ARMC9,TPI1,PRDX2,CTNNA1,OSBPL8,NARS1,SUB1,REPS1,UBA6,LPP,ELOVL5,PPP3CA,NME1,UBE3A,ACSL4,RAB3A,PARP1,GFM1,PRKRA,TFG,PTGS2,TACO1,SDC4,WASHC4,LDHB,TMEM126A,DNAJC13,ZC3H14,TECR,BICD2,DDX3X,MPR…	253
Cell Death and Survival	survival	Cell survival	1.68e-23	Increased	3.476	LSM6,PPP1R8,GTPBP4,SMARCA4,USP7,PES1,AK3,SMU1,CSE1L,LUC7L3,EIF3E,HMGB1,RPA1,LRP1,WDR1,PSIP1,BCR,CD9,PSMA1,FERMT2,HSP90B1,JUP,CALR,USP15,NRP1,AIFM1,ATP5MK,DNAJA1,TMEM106B,ACTR2,RUVBL1,NDRG1,TFPI2,GPX1,SLC16A1,SNAP23,IMMT,RPL38,PRDX2,CKAP5,CTBP1,TPMT,SNRPC,TM9SF3,PPP3CA,NME1,PARP1,PTGS2,LOC102724594/U2AF1,ADPGK,BANF1,HSP90AB1,ACTL6A,EMC7,CDK11B,PRKACB,DDX3X,STAT3,CAT,HMOX2,ADRM1,ACTN4,MTDH,ATP5F1B,…	249
Cancer, Cell Death and Survival, Organismal Injury and Abnormalities, Tumor Morphology	cell death	Cell death of osteosarcoma cells	1.78e-23	Decreased	-3.395	EIF3G,RPL13A,NAPA,SNRPD1,RPS24,RPL37A,PSMB5,EIF3B,PHF5A,SF3A1,NUP88,RPS19,CSE1L,RPL9,PSMA7,RPL38,EIF3E,RPS15A,FAU,SNRPA1,PRPF8,RPS4Y1,RPL31,PSMB3,RAN,RPS21,RPL19,SF3B3,RPS29,PUF60,RPS18,EIF3L,NUP160,SON,RPS14,RPS3,POLR2H,RPLP0,UBE2I,EIF3F,NUP214,ARCN1	42
Cancer, Organismal Injury and Abnormalities	frequency	Frequency of tumor	1.87e-23		-0.553	GTF2B,TMEM11,KIAA1217,RPS24,GTPBP4,AK3,ENPEP,DDX39A,BCR,MRPS18B,LEMD3,ELP1,ANO10,CALR,YIF1A,USP15,GBF1,RIN1,MTAP,ERGIC3,TMEM97,SF3A2,RSU1,TPM4,TTC1,MOV10,EIF3I,SELENOM,ACBD3,CUTA,FBLIM1,RPL22L1,CKAP5,EIF3J,S100A11,CYB5R1,EIF1AX,BST1,REPS1,SNRPC,SAMM50,TM9SF4,MAVS,PRKRA,MYO6,PACSIN3,ACSL3,WASHC4,GCC2,NT5DC2,EHD1,MRPS27,SLC16A3,RAB43,MYO1C,STAT3,MARCKSL1,ATP5F1B,FUS,GGCT,UBE2V1,IGF2BP3,DAD1,MMGT1,C…	811
Cell Death and Survival, Organismal Injury and Abnormalities	cell death	Cell death of tumor cell lines	2.2e-23	Decreased	-2.207	TACC1,AKR1B1,GNA11,RPS24,MTCH1,GMDS,CSE1L,TUBA1A,LUC7L3,HMGB1,RPA1,LRP1,PSIP1,BCR,MME,JUP,CALR,MTA2,GSN,PDLIM7,NRP1,CS,MEAK7,AIFM1,EI24,TMEM106B,NDRG1,GPX1,THY1,EIF3I,IMMT,ARHGDIA,RPS4Y1,PRDX2,CKAP5,S100A11,CTBP1,CTNNA1,CYB5R1,OSBPL8,EIF1AX,ELOVL5,NME1,DEK,TM9SF4,UBE3A,ACSL4,MAVS,NUMB,PARP1,PRKRA,MYO6,PTGS2,SDC4,CHMP5,HSP90AB1,AFAP1,MMP14,CCT2,PRKACB,DDX3X,STAT3,CAT,ADRM1,ACTN4,APMAP,MTDH,DHCR7,T…	259
Cancer, Organismal Injury and Abnormalities	development	Development of malignant tumor	5.06e-23		-0.218	GTF2B,TMEM11,KIAA1217,RPS24,GTPBP4,AK3,ENPEP,DDX39A,BCR,MRPS18B,LEMD3,ELP1,ANO10,YIF1A,USP15,GBF1,RIN1,MTAP,ERGIC3,TMEM97,SF3A2,RSU1,TPM4,TTC1,MOV10,EIF3I,SELENOM,ACBD3,CUTA,FBLIM1,RPL22L1,CKAP5,EIF3J,S100A11,CYB5R1,EIF1AX,BST1,REPS1,SNRPC,SAMM50,TM9SF4,PRKRA,MYO6,PACSIN3,ACSL3,WASHC4,GCC2,NT5DC2,EHD1,MRPS27,SLC16A3,RAB43,MYO1C,STAT3,MARCKSL1,ATP5F1B,FUS,GGCT,UBE2V1,IGF2BP3,DAD1,MMGT1,CDC42EP1,PI…	801
Infectious Diseases, Organismal Injury and Abnormalities	replication	Replication of virus	5.88e-23	Increased	2.221	EIF3G,PPP1R8,ANPEP,CST3,HNRNPL,USP7,PES1,SMU1,CSE1L,HMGB1,EIF3E,CWC15,DDX39A,PSIP1,PSMA1,PTX3,HSP90B1,CAPRIN1,G3BP1,USP15,GBF1,ADAR,COPB1,BCL2L1,LONP1,RBX1,EIF2S1,DNAJA1,MOV10,SF3A1,VIM,SNAP23,PPP4C,PRPF8,GIGYF2,OXSR1,SIGMAR1,PRDX2,SMURF1,CTBP1,MAP4K4,ITGB5,RPS14,SART1,DEK,MAVS,NUMB,PARP1,CLUH,PTGS2,PLIN3,MAP2K2,KPNA6,LOC102724594/U2AF1,BANF1,CHMP5,TAOK2,HSP90AB1,NEDD8,NUP214,RPL13A,SNRPD1,UFD1,N…	115
Cell Death and Survival	cell viability	Cell viability	1.1e-22	Increased	3.513	LSM6,PPP1R8,GTPBP4,SMARCA4,USP7,PES1,AK3,SMU1,CSE1L,LUC7L3,EIF3E,HMGB1,RPA1,LRP1,WDR1,PSIP1,BCR,CD9,PSMA1,FERMT2,HSP90B1,CALR,USP15,NRP1,AIFM1,ATP5MK,DNAJA1,TMEM106B,ACTR2,RUVBL1,NDRG1,GPX1,SLC16A1,SNAP23,IMMT,RPL38,PRDX2,CKAP5,CTBP1,TPMT,SNRPC,TM9SF3,PPP3CA,NME1,PARP1,PTGS2,LOC102724594/U2AF1,ADPGK,HSP90AB1,ACTL6A,EMC7,CDK11B,PRKACB,STAT3,CAT,HMOX2,ADRM1,ACTN4,MTDH,ATP5F1B,PDCD4,SELENOH,ARPC3,PD…	239
Cancer, Organismal Injury and Abnormalities	tumorigenesis	Tumorigenesis of epithelial neoplasm	1.76e-22		-0.011	GTF2B,TMEM11,KIAA1217,RPS24,GTPBP4,AK3,ENPEP,DDX39A,BCR,MRPS18B,LEMD3,ELP1,ANO10,CALR,YIF1A,USP15,GBF1,RIN1,MTAP,ERGIC3,TMEM97,SF3A2,RSU1,TPM4,TTC1,MOV10,EIF3I,SELENOM,ACBD3,CUTA,FBLIM1,RPL22L1,CKAP5,EIF3J,S100A11,CYB5R1,EIF1AX,BST1,REPS1,SNRPC,SAMM50,TM9SF4,MAVS,PRKRA,MYO6,PACSIN3,ACSL3,WASHC4,GCC2,NT5DC2,EHD1,MRPS27,SLC16A3,RAB43,MYO1C,STAT3,MARCKSL1,ATP5F1B,FUS,GGCT,UBE2V1,IGF2BP3,DAD1,MMGT1,C…	801
Organismal Injury and Abnormalities, Organismal Survival	organismal death	Organismal death	2.38e-22	Decreased	-7.093	DNA2,PPP1R8,GNA11,MIA3,RPS24,DPAGT1,HNRNPL,SMARCA4,USP7,TWSG1,PES1,CSE1L,SUPV3L1,HP,HMGB1,COX17,NAA50,SCARB2,LRP1,PSIP1,WDR1,BCR,CD9,PTX3,KPNA1,FERMT2,MME,LEMD3,HSP90B1,JUP,ELP1,SMC2,GBA1,CALR,MTA2,EPB41L3,GSN,NRP1,ZC3H15,CS,SORBS2,AIFM1,MTAP,H1-0,APRT,EBP,EI24,DNAJA1,TMEM106B,RUVBL1,NDRG1,GPX1,SLC16A1,CNPY3,DNASE2,MAN2A1,SNAP23,HNRNPAB,ARHGDIA,FBLIM1,ZPR1,RAB10,CKAP5,S100A11,CTBP1,VASP,TPMT,SUB1…	347
Cancer, Organismal Injury and Abnormalities	incidence	Incidence of tumor	2.6e-22		-0.432	GTF2B,TMEM11,KIAA1217,RPS24,GTPBP4,AK3,ENPEP,DDX39A,BCR,MRPS18B,LEMD3,ELP1,ANO10,CALR,YIF1A,USP15,GBF1,RIN1,MTAP,ERGIC3,TMEM97,SF3A2,RSU1,TPM4,TTC1,MOV10,EIF3I,SELENOM,ACBD3,CUTA,FBLIM1,RPL22L1,CKAP5,EIF3J,S100A11,CYB5R1,EIF1AX,BST1,REPS1,SNRPC,SAMM50,TM9SF4,MAVS,PRKRA,MYO6,PACSIN3,ACSL3,WASHC4,GCC2,NT5DC2,EHD1,MRPS27,SLC16A3,RAB43,MYO1C,STAT3,MARCKSL1,ATP5F1B,FUS,GGCT,UBE2V1,IGF2BP3,DAD1,MMGT1,C…	824
Cell Death and Survival	apoptosis	Apoptosis	3.16e-22	Decreased	-3.076	TACC1,AKR1B1,GNA11,RPS24,ANPEP,SMARCA4,USP7,TWSG1,GMDS,MTCH1,CSE1L,SUPV3L1,TUBA1A,LUC7L3,HMGB1,SCARB2,UBE2Z,RPA1,LRP1,PSIP1,BCR,CD9,KPNA1,MME,HSP90B1,JUP,ELP1,GBA1,CALR,MTA2,NOLC1,GSN,PDLIM7,NRP1,CS,AIFM1,EI24,DNAJA1,NDRG1,GPX1,TFPI2,TMEM109,EIF3B,THY1,EIF3I,DNASE2,MAN2A1,IMMT,PEPD,ARHGDIA,FBLIM1,PRDX2,ZPR1,CKAP5,S100A11,CTBP1,CTNNA1,OSBPL8,VASP,SUB1,PPP3CA,NME1,DEK,TM9SF4,ACSL4,MAVS,NUMB,PARP1,P…	355
Cancer, Organismal Injury and Abnormalities	development	Development of carcinoma	6.75e-22		0.246	GTF2B,TMEM11,KIAA1217,RPS24,GTPBP4,AK3,ENPEP,DDX39A,BCR,MRPS18B,LEMD3,ELP1,ANO10,YIF1A,USP15,GBF1,RIN1,MTAP,ERGIC3,TMEM97,SF3A2,RSU1,TPM4,TTC1,MOV10,EIF3I,SELENOM,ACBD3,CUTA,FBLIM1,RPL22L1,CKAP5,EIF3J,S100A11,CYB5R1,EIF1AX,BST1,REPS1,SNRPC,SAMM50,TM9SF4,PRKRA,MYO6,PACSIN3,ACSL3,WASHC4,GCC2,NT5DC2,EHD1,MRPS27,SLC16A3,RAB43,MYO1C,STAT3,MARCKSL1,ATP5F1B,FUS,GGCT,UBE2V1,IGF2BP3,DAD1,MMGT1,CDC42EP1,PI…	791
Gene Expression, Protein Synthesis	translation	Translation of RNA	2.16e-21	Decreased	-2.483	EIF3G,RPL13A,LSM14A,RPS24,FXR1,PABPC4,EIF4H,DDX3X,NCBP2,GSPT1,EIF3E,CYFIP1,MRPL39,RPL19,RPL30,RPS29,DARS1,IGF2BP3,EIF3L,CAPRIN1,EIF5,CALR,NOLC1,RPS9,EIF3H,EIF3K,ELAVL1,EIF3F,ETF1,EIF2S1,RBM4,EIF3B,EIF3I,EPRS1,EIF2S2,LARP1,RPL38,GIGYF2,EIF2B1,RPS4Y1,EIF1AX,IGF2BP1,RRBP1,PPP1CA,RBM3,RPS14,RPS3,BZW1,RPS23,EIF2B4	50
Cancer, Gastrointestinal Disease, Organismal Injury and Abnormalities	intestinal carcinoma	Intestinal carcinoma	2.26e-21		-1.154	GTF2B,KIAA1217,RPS24,GTPBP4,AK3,ENPEP,DDX39A,NPTN,BCR,MRPS18B,LEMD3,ELP1,ANO10,YIF1A,USP15,GBF1,RIN1,NANS,MTAP,ERGIC3,TMEM97,SF3A2,TPM4,TTC1,MOV10,EIF3I,SELENOM,SNAP23,ACBD3,FBLIM1,ZPR1,CKAP5,TMEM167A,EIF3J,S100A11,CYB5R1,BST1,RDH11,REPS1,SAMM50,TM9SF4,MAVS,MYO6,PACSIN3,RNF114,WASHC4,GCC2,NT5DC2,EHD1,MRPS27,SLC16A3,MYO1C,STAT3,NRM,HMOX2,MARCKSL1,FUS,GGCT,UBE2V1,IGF2BP3,MMGT1,CDC42EP1,PICALM,CHD4,…	782
Cancer, Gastrointestinal Disease, Organismal Injury and Abnormalities	intestinal tumor	Intestinal tumor	2.7e-21		-0.167	GTF2B,KIAA1217,RPS24,GTPBP4,AK3,ENPEP,DDX39A,NPTN,BCR,MRPS18B,LEMD3,ELP1,ANO10,CALR,YIF1A,USP15,GBF1,RIN1,NANS,MTAP,ERGIC3,TMEM97,SF3A2,TPM4,TTC1,MOV10,EIF3I,SELENOM,SNAP23,ACBD3,FBLIM1,ZPR1,CKAP5,TMEM167A,EIF3J,S100A11,CYB5R1,EIF1AX,BST1,RDH11,REPS1,SAMM50,TM9SF4,MAVS,RAB3A,MYO6,PACSIN3,RNF114,WASHC4,GCC2,NT5DC2,EHD1,EIF4H,MRPS27,SLC16A3,MYO1C,STAT3,NRM,HMOX2,MARCKSL1,FUS,GGCT,UBE2V1,IGF2BP3,MMG…	812
Cancer, Gastrointestinal Disease, Organismal Injury and Abnormalities	large intestine carcinoma	Large intestine carcinoma	2.87e-21		-1.067	GTF2B,KIAA1217,RPS24,GTPBP4,AK3,ENPEP,DDX39A,NPTN,BCR,MRPS18B,LEMD3,ELP1,ANO10,YIF1A,USP15,GBF1,RIN1,NANS,MTAP,ERGIC3,TMEM97,SF3A2,TPM4,TTC1,MOV10,EIF3I,SELENOM,SNAP23,ACBD3,FBLIM1,ZPR1,CKAP5,TMEM167A,EIF3J,S100A11,CYB5R1,BST1,RDH11,REPS1,SAMM50,TM9SF4,MAVS,MYO6,PACSIN3,RNF114,WASHC4,GCC2,NT5DC2,EHD1,MRPS27,SLC16A3,MYO1C,STAT3,NRM,HMOX2,MARCKSL1,FUS,GGCT,UBE2V1,IGF2BP3,MMGT1,CDC42EP1,PICALM,CHD4,…	781
Cancer, Gastrointestinal Disease, Organismal Injury and Abnormalities	large intestine neoplasm	Large intestine neoplasm	4.57e-21		0.733	GTF2B,KIAA1217,RPS24,GTPBP4,AK3,ENPEP,DDX39A,NPTN,BCR,MRPS18B,LEMD3,ELP1,ANO10,CALR,YIF1A,USP15,GBF1,RIN1,NANS,MTAP,ERGIC3,TMEM97,SF3A2,TPM4,TTC1,MOV10,EIF3I,SELENOM,SNAP23,ACBD3,FBLIM1,ZPR1,CKAP5,TMEM167A,EIF3J,S100A11,CYB5R1,BST1,RDH11,REPS1,SAMM50,TM9SF4,MAVS,RAB3A,MYO6,PACSIN3,RNF114,WASHC4,GCC2,NT5DC2,EHD1,EIF4H,MRPS27,SLC16A3,MYO1C,STAT3,NRM,HMOX2,MARCKSL1,FUS,GGCT,UBE2V1,IGF2BP3,MMGT1,STK3…	810
Cancer, Gastrointestinal Disease, Organismal Injury and Abnormalities	intestinal cancer	Intestinal cancer	4.64e-21		0	GTF2B,KIAA1217,RPS24,GTPBP4,AK3,ENPEP,DDX39A,NPTN,BCR,MRPS18B,LEMD3,ELP1,ANO10,CALR,YIF1A,USP15,GBF1,RIN1,NANS,MTAP,ERGIC3,TMEM97,SF3A2,TPM4,TTC1,MOV10,EIF3I,SELENOM,SNAP23,ACBD3,FBLIM1,ZPR1,CKAP5,TMEM167A,EIF3J,S100A11,CYB5R1,BST1,RDH11,REPS1,SAMM50,TM9SF4,MAVS,RAB3A,MYO6,PACSIN3,RNF114,WASHC4,GCC2,NT5DC2,EHD1,EIF4H,MRPS27,SLC16A3,MYO1C,STAT3,NRM,HMOX2,MARCKSL1,FUS,GGCT,UBE2V1,IGF2BP3,MMGT1,STK3…	808
Cancer, Gastrointestinal Disease, Organismal Injury and Abnormalities	malignant neoplasm of large intestine	Malignant neoplasm of large intestine	5.63e-21		0.135	GTF2B,KIAA1217,RPS24,GTPBP4,AK3,ENPEP,DDX39A,NPTN,BCR,MRPS18B,LEMD3,ELP1,ANO10,CALR,YIF1A,USP15,GBF1,RIN1,NANS,MTAP,ERGIC3,TMEM97,SF3A2,TPM4,TTC1,MOV10,EIF3I,SELENOM,SNAP23,ACBD3,FBLIM1,ZPR1,CKAP5,TMEM167A,EIF3J,S100A11,CYB5R1,BST1,RDH11,REPS1,SAMM50,TM9SF4,MAVS,RAB3A,MYO6,PACSIN3,RNF114,WASHC4,GCC2,NT5DC2,EHD1,EIF4H,MRPS27,SLC16A3,MYO1C,STAT3,NRM,HMOX2,MARCKSL1,FUS,GGCT,UBE2V1,IGF2BP3,MMGT1,STK3…	807
Cancer, Gastrointestinal Disease, Organismal Injury and Abnormalities	gastrointestinal adenocarcinoma	Gastrointestinal adenocarcinoma	1.03e-20			GTF2B,KIAA1217,RPS24,GTPBP4,AK3,ENPEP,DDX39A,NPTN,BCR,MRPS18B,LEMD3,ELP1,ANO10,YIF1A,USP15,GBF1,RIN1,NANS,MTAP,ERGIC3,TMEM97,SF3A2,RSU1,TPM4,TTC1,MOV10,EIF3I,SELENOM,SNAP23,ACBD3,FBLIM1,ZPR1,CKAP5,TMEM167A,EIF3J,S100A11,CYB5R1,BST1,RDH11,REPS1,SAMM50,TM9SF4,MAVS,PRKRA,MYO6,PACSIN3,ACSL3,RNF114,WASHC4,GCC2,NT5DC2,EHD1,MRPS27,SLC16A3,MYO1C,STAT3,NRM,HMOX2,MARCKSL1,ATP5F1B,FUS,GGCT,UBE2V1,IGF2BP3,DA…	796
Infectious Diseases, Organismal Injury and Abnormalities	replication	Replication of RNA virus	1.11e-20	Increased	2.605	EIF3G,PPP1R8,ANPEP,CST3,HNRNPL,PES1,SMU1,CSE1L,HMGB1,EIF3E,CWC15,DDX39A,PSIP1,PSMA1,PTX3,CAPRIN1,G3BP1,USP15,GBF1,COPB1,ADAR,BCL2L1,LONP1,RBX1,EIF2S1,DNAJA1,MOV10,SF3A1,PPP4C,PRPF8,GIGYF2,OXSR1,SIGMAR1,PRDX2,SMURF1,CTBP1,MAP4K4,ITGB5,RPS14,SART1,DEK,MAVS,NUMB,PARP1,CLUH,PTGS2,PLIN3,MAP2K2,LOC102724594/U2AF1,BANF1,TAOK2,HSP90AB1,NEDD8,NUP214,RPL13A,SNRPD1,UFD1,NUP153,DDX3X,STAT3,FAU,DDX42,PIK3R4,X…	103
Neurological Disease, Organismal Injury and Abnormalities, Skeletal and Muscular Disorders	neuromuscular disease	Neuromuscular disease	2.14e-20			NDUFA10,AP1S1,ATP5PB,DPAGT1,CST3,PKM,HMGN1,TSPO,CNP,CSE1L,TUBA1A,NDUFA8,HP,EIF3E,AFG3L2,COX17,TOMM20,SCARB2,PSMA2,S100A10,BCR,MRPL39,ATP5F1C,DARS1,HSP90B1,EZR,ACTN1,RTN4,GBA1,CALR,NDUFA4,CLDN11,TAP2,PDLIM7,ADAR,OPA1,EIF3K,BCL2L1,LONP1,AIFM1,RPL15,YWHAZ,PDLIM1,ATP5MK,DNAJA1,ATP5MJ,NAPA,NDRG1,MRPL18,TSFM,PODXL,THY1,TMEM70,DARS2,FAH,VIM,SPTBN1,TPI1,ARHGEF7,SEC11A,GIGYF2,SIGMAR1,CPT2,PRDX2,RAN,UQCRFS…	178
Gene Expression, Protein Synthesis	translation	Translation of mRNA	2.44e-20	Decreased	-2.483	EIF3G,RPL13A,LSM14A,RPS24,FXR1,PABPC4,EIF4H,DDX3X,NCBP2,EIF3E,CYFIP1,MRPL39,RPL19,RPL30,RPS29,DARS1,IGF2BP3,EIF3L,CAPRIN1,EIF5,CALR,NOLC1,RPS9,EIF3H,EIF3K,ELAVL1,EIF3F,EIF2S1,RBM4,EIF3B,EIF3I,EPRS1,EIF2S2,LARP1,RPL38,GIGYF2,EIF2B1,RPS4Y1,EIF1AX,IGF2BP1,RRBP1,PPP1CA,RBM3,RPS14,RPS3,BZW1,RPS23,EIF2B4	48
Cancer, Gastrointestinal Disease, Organismal Injury and Abnormalities	intestinal adenocarcinoma	Intestinal adenocarcinoma	4.87e-20			GTF2B,KIAA1217,RPS24,GTPBP4,AK3,ENPEP,DDX39A,NPTN,BCR,MRPS18B,LEMD3,ELP1,ANO10,YIF1A,USP15,GBF1,RIN1,NANS,MTAP,ERGIC3,TMEM97,SF3A2,TPM4,TTC1,MOV10,EIF3I,SELENOM,SNAP23,ACBD3,FBLIM1,ZPR1,CKAP5,TMEM167A,EIF3J,S100A11,CYB5R1,BST1,RDH11,REPS1,SAMM50,TM9SF4,MAVS,MYO6,PACSIN3,RNF114,WASHC4,GCC2,NT5DC2,EHD1,SLC16A3,MRPS27,MYO1C,STAT3,NRM,HMOX2,MARCKSL1,FUS,GGCT,UBE2V1,IGF2BP3,MMGT1,CDC42EP1,PICALM,CHD4,…	772
Developmental Disorder, Organismal Injury and Abnormalities, Organismal Survival	organismal death	Death of embryo	4.98e-20	Decreased	-5.047	DNA2,GNA11,PPP1R8,DPAGT1,SMARCA4,HNRNPL,USP7,PES1,RPS19,CSE1L,COX17,WDR1,FERMT2,LEMD3,HSP90B1,JUP,SMC2,RTN4,COPS3,MTA2,NRP1,ADAR,OPA1,BCL2L1,AIFM1,LIMS1,MTAP,SEC24C,RUVBL1,NDRG1,DNASE2,MAN2A1,SNAP23,ARHGEF7,CALCRL,PPP4C,ZPR1,RAB10,CKAP5,AP1G1,RAD50,CAPN1,DBI,UBA6,TXNRD1,NUMB,PARP1,GFM1,PRKRA,SRRT,HSP90AB1,ACTL6A,PNPT1,ITGAV,PGAM1,PHB1,ZFR,SEL1L,FLII,PRKACB,DDX3X,MYH9,STAT3,B3GAT3,VPS41,MARCKSL1,H…	116
Cancer, Gastrointestinal Disease, Organismal Injury and Abnormalities	large intestine adenocarcinoma	Large intestine adenocarcinoma	6.11e-20			GTF2B,KIAA1217,RPS24,GTPBP4,AK3,ENPEP,DDX39A,NPTN,BCR,MRPS18B,LEMD3,ELP1,ANO10,YIF1A,USP15,GBF1,RIN1,NANS,MTAP,ERGIC3,TMEM97,SF3A2,TPM4,TTC1,MOV10,EIF3I,SELENOM,SNAP23,ACBD3,FBLIM1,ZPR1,CKAP5,TMEM167A,EIF3J,S100A11,CYB5R1,BST1,RDH11,REPS1,SAMM50,TM9SF4,MAVS,MYO6,PACSIN3,RNF114,WASHC4,GCC2,NT5DC2,EHD1,MRPS27,SLC16A3,MYO1C,STAT3,NRM,HMOX2,MARCKSL1,FUS,GGCT,UBE2V1,IGF2BP3,MMGT1,CDC42EP1,PICALM,CHD4,…	771
Cancer, Organismal Injury and Abnormalities	breast or colorectal cancer	Breast or colorectal cancer	6.17e-20		0.914	DNA2,GTF2B,GNA11,KIAA1217,MIA3,RPS24,GTPBP4,ANPEP,HNRNPL,SMARCA4,USP7,AK3,AFG3L2,NAA50,DDX39A,PSMA2,RPA1,BCR,NUDT16,GABARAPL2,LEMD3,SORD,ELP1,SMC2,GBA1,ANO10,CALR,MTA2,YIF1A,USP15,GBF1,RIN1,TAP2,GSN,NRP1,ZC3H15,NANS,SORBS2,MTAP,ERGIC3,TMEM97,SF3A2,DNAJA1,RUVBL1,TPM4,TTC1,GPX1,EIF3B,MOV10,EIF3I,SELENOM,ACBD3,FBLIM1,CKAP5,C7orf50,TMEM167A,EIF3J,CYB5R1,EIF1AX,BST1,NAGPA,REPS1,DBI,PPP3CA,SAMM50,TM9SF…	658
Infectious Diseases, Organismal Injury and Abnormalities	infection	Infection of cells	4.12e-19	Increased	5.814	NDUFA10,EIF3G,NUP133,ANPEP,FXR1,ZYX,ARGLU1,PSMA7,HMGB1,AFG3L2,PSMA2,UBE2Z,PSIP1,BCR,PSMA1,GABARAPL2,TBC1D10A,HSP90B1,UAP1,AP2B1,G3BP1,GBF1,EIF3H,COPB1,NANS,CTSZ,DPM1,TMEM106B,ACTR2,GM2A,SLC20A1,NMT1,SF3A1,EIF3I,VIM,SPTBN1,SDF4,GAPVD1,PRPF8,SNRPA1,FBLIM1,ANKRD30A,RTN3,UQCRFS1,CTBP1,LMAN2,SUB1,SNRPC,SAMM50,TM9SF2,RAB3A,PARP1,RPL18,CMAS,PACSIN3,SRRT,AP2A1,LSM3,NUP214,PFKL,NPC1,THOC2,TECR,NOP56,FLII,…	128
Molecular Transport	transport	Transport of molecule	4.3e-19		1.807	NUP133,GNA11,VPS18,ACAT2,MIA3,HNRNPL,TUBA1A,HP,COX17,SLC39A1,DDX39A,SCARB2,LRP1,SLC25A20,CISD1,SLC2A14,JUP,DPYSL2,ANO10,CALR,NOLC1,GBF1,TAP2,GSN,DNAJA1,SLC16A1,SNAP23,ACBD3,ATP13A1,HNRNPAB,ZPR1,RAB10,CKAP5,CYB5R1,OSBPL8,LMAN2,LRP10,PPP3CA,SAMM50,ACSL4,MAVS,RAB3A,CMTM6,PARP1,MYO6,PTGS2,APOA2,ACSL3,ARFGAP1,CHMP5,HSP90AB1,EHD1,DDX3X,GNAI3,SLC16A3,MYH9,PTGES2,MYO1C,STAT3,CAT,HMOX2,ACTN2,MTDH,ATP5F1B,…	221
Cellular Function and Maintenance	endocytosis	Endocytosis	7.17e-19	Increased	2.549	AP1S1,VPS18,PKM,SMARCA4,HP,HMGB1,SCARB2,S100A10,LRP1,PTX3,EZR,AP2B1,ACTN1,DPYSL2,CALR,MTA2,GSN,PDLIM7,NANS,BCL2L1,AP2S1,PECAM1,ACTR2,NDRG1,SYNJ2BP,CD82,VIM,SNAP23,GAPVD1,CKAP5,RPS21,CD151,SF3B3,AP1G1,CTBP1,ITGB5,LMAN2,REPS1,PPP3CA,MBNL1,NME1,SART1,PYCARD,CMAS,MYO6,PACSIN3,APOA2,MAP1S,AP2A1,ARFGAP1,ATP6V1D,NPC1,ITGAV,RPL13A,EHD1,DDX3X,MYH9,CD63,RAB15,CYFIP1,VPS41,ACTN4,APMAP,TFRC,ATP5F1B,MICALL1,A…	108
Protein Synthesis	translation	Translation	2.21e-18		-1.637	CNBP,EIF3G,NPC1,RPL13A,LSM14A,RPS24,FXR1,SMARCA4,PABPC4,EIF4H,DDX3X,NCBP2,GSPT1,EIF3E,CYFIP1,MRPL39,RPL19,RPL30,RPS29,PDCD4,DARS1,FUS,EIF5A,IGF2BP3,EIF3L,CAPRIN1,EIF5,CALR,NOLC1,RPS9,EIF3H,EIF3K,ELAVL1,EIF3F,ETF1,EIF2S1,RBM4,TSFM,EIF3B,BPNT1,EIF3I,EPRS1,EIF2S2,LARP1,RPL38,RPS15A,GIGYF2,EIF2B1,RPS4Y1,CKAP5,EIF1AX,IGF2BP1,PPP1CA,RRBP1,RBM3,RPS14,RPS3,BZW1,DKC1,PRKRA,GFM1,HSPA5,RPS23,EIF2B4,DHX9	65
RNA Post-Transcriptional Modification	processing	Processing of RNA	2.34e-18		-0.458	SNRPB2,LSM2,CDK11B,PPP1R8,LSM6,NOP56,SNRNP40,SART3,SNRPD1,RPS24,HNRNPL,PABPC4,PES1,CSTF3,RPS19,SMU1,LUC7L3,IMP3,CWC15,DDX39A,ZNF326,SRSF10,RPL14,RSRP1,FUS,LSM8,TRMT112,NOLC1,SF3A2,THOC1,INTS1,MECP2,RPS27,PPIH,RBM17,RBM4,RBMX,STRAP,PHF5A,SF3A1,SNRNP200,DDX39B,UTP15,SNRPA1,PRPF8,NOL3,HNRNPH3,XRN2,WDR12,CCAR2,SF3B3,DDX17,RBMS1,SRSF2,SNRPC,KHSRP,RBM3,SAP18,MBNL1,SON,SART1,SNRPD2,DKC1,LOC102724594/U2A…	69
Protein Synthesis	translation	Translation of protein	4.53e-18		-1.859	CNBP,EIF3G,RPL13A,LSM14A,RPS24,FXR1,SMARCA4,PABPC4,EIF4H,DDX3X,NCBP2,GSPT1,EIF3E,CYFIP1,MRPL39,RPL19,RPL30,RPS29,PDCD4,DARS1,FUS,EIF5A,IGF2BP3,EIF3L,CAPRIN1,EIF5,CALR,NOLC1,RPS9,EIF3H,EIF3K,ELAVL1,EIF3F,ETF1,EIF2S1,RBM4,EIF3B,BPNT1,EIF3I,EPRS1,EIF2S2,LARP1,RPL38,GIGYF2,EIF2B1,RPS4Y1,CKAP5,EIF1AX,IGF2BP1,PPP1CA,RRBP1,RBM3,RPS14,RPS3,BZW1,DKC1,PRKRA,HSPA5,RPS23,EIF2B4,DHX9	61
Protein Synthesis	expression	Expression of protein	1.8e-17		-1.703	CNBP,EIF3G,RPL13A,LSM14A,RPS24,FXR1,SMARCA4,PABPC4,EIF4H,DDX3X,STAT3,NCBP2,GSPT1,EIF3E,CYFIP1,ADRM1,BCR,MRPL39,RPL19,RPL30,RPS29,PDCD4,DARS1,FUS,EIF5A,SOD1,IGF2BP3,EIF3L,CAPRIN1,EIF5,CALR,NOLC1,RPS9,EIF3H,EIF3K,ELAVL1,MYBBP1A,EIF3F,ETF1,EIF2S1,HCK,RBM4,THY1,EIF3B,BPNT1,EIF3I,EPRS1,EIF2S2,LARP1,RPL38,GIGYF2,EIF2B1,RPS4Y1,CKAP5,EIF1AX,IGF2BP1,PPP1CA,RRBP1,RBM3,RPS14,RPS3,BZW1,CAV1,DKC1,PRKRA,HSPA5,…	70
Infectious Diseases, Organismal Injury and Abnormalities	infection	Infection by RNA virus	2.09e-17	Increased	5.351	NDUFA10,EIF3G,NUP133,ANPEP,PKM,FXR1,TSPO,ZYX,ARGLU1,TUBA1A,PSMA7,HMGB1,AFG3L2,PSMA2,UBE2Z,PSIP1,BCR,SLC25A20,CD9,PSMA1,PTX3,GABARAPL2,RSRP1,TBC1D10A,HSP90B1,UAP1,AP2B1,G3BP1,GBF1,NANS,EIF3H,ADAR,COPB1,HLA-C,BCL2L1,SLC27A3,YWHAZ,CTSZ,DPM1,TMEM106B,ACTR2,GM2A,GPX1,NMT1,SF3A1,EIF3I,SPTBN1,SDF4,CFL1,GAPVD1,PRPF8,SNRPA1,FBLIM1,SIGMAR1,ANKRD30A,NT5E,UQCRFS1,RTN3,CTBP1,HLA-E,LMAN2,SUB1,SNRPC,PPP3CA,SAMM…	174
Gene Expression	expression	Expression of mRNA	2.74e-17		-1.665	EIF3G,RPL13A,LSM14A,RPS24,FXR1,HMGN1,SMARCA4,PABPC4,EIF4H,DDX3X,NCBP2,HMGB1,EIF3E,CYFIP1,DDX39A,MRPL39,RPL19,RPL30,REXO2,RPS29,DARS1,IGF2BP3,EIF3L,CAPRIN1,EIF5,CALR,NOLC1,RPS9,EIF3H,EIF3K,ELAVL1,EIF3F,EIF2S1,RBM4,EIF3B,EIF3I,EPRS1,EIF2S2,LARP1,RPL38,GIGYF2,EIF2B1,RPS4Y1,EIF1AX,IGF2BP1,RRBP1,PPP1CA,RBM3,RPS14,RPS3,BZW1,RPS23,EIF2B4,DHX9	54
Neurological Disease, Organismal Injury and Abnormalities, Psychological Disorders	disorder of basal ganglia	Disorder of basal ganglia	4.41e-17		-0.698	NDUFA10,AP1S1,ATP5PB,SH3PXD2B,PKM,HMGN1,TSPO,CNP,CSE1L,TUBA1A,NDUFA8,HP,EIF3E,COX17,TOMM20,SCARB2,S100A10,BCR,ATP5F1C,EZR,ACTN1,RTN4,GBA1,NDUFA4,CLDN11,PDLIM7,ADAR,EIF3K,BCL2L1,AIFM1,RPL15,YWHAZ,PDLIM1,ATP5MK,DNAJA1,ATP5MJ,GLT8D1,NAPA,NDRG1,PODXL,THY1,VIM,SPTBN1,TPI1,ARHGEF7,SEC11A,GIGYF2,SIGMAR1,PRDX2,RAN,INF2,UQCRFS1,NDUFV2,OSBPL8,HLA-E,VPS35,SUB1,REPS1,LPP,SAP18,PPP3CA,RALYL,NME1,COX6C,RAB3A,N…	144
Cell Death and Survival	cell viability	Cell viability of tumor cell lines	5.59e-17	Increased	3.825	LSM6,PPP1R8,GTPBP4,SMARCA4,PKM,USP7,PES1,AK3,SMU1,CSE1L,LUC7L3,HMGB1,EIF3E,INPP5K,ADPRS,RPA1,LANCL2,WDR1,BCR,PSMA1,FERMT2,HSP90B1,CALR,COPS3,USP15,NRP1,EIF3H,BCL2L1,AIFM1,LIMS1,EWSR1,EIF2S1,ATP5MK,PPP1CC,DNAJA1,RUVBL1,GPX1,SF3A1,CD82,SNRNP200,IMMT,RPL38,PPP4C,PRPF8,SNRPA1,PRDX2,RAN,CKAP5,CD151,ASNS,PLPP1,SF3B3,CTBP1,IGF2BP1,NOP2,CAPN1,TPMT,S100A6,SNRPC,TM9SF3,ABCC1,PYCARD,SNRPD2,PARP1,PTGS2,RAB32…	164
Cellular Function and Maintenance	engulfment	Engulfment of cells	6.05e-17		1.839	ANPEP,PKM,SMARCA4,HP,HMGB1,SCARB2,S100A10,LRP1,BCR,PTX3,EZR,AP2B1,ACTN1,DPYSL2,CALR,MTA2,GSN,NANS,AP2S1,PECAM1,ACTR2,NDRG1,SYNJ2BP,VIM,SNAP23,GAPVD1,CKAP5,RPS21,CD151,SF3B3,ITGB5,LMAN2,PPP3CA,MBNL1,NME1,SART1,PYCARD,TM9SF4,CMAS,APOA2,MAP1S,AP2A1,ARFGAP1,RAB27A,ATP6V1D,ITGAV,RPL13A,PIP4P2,EHD1,DDX3X,MYH9,CD63,CYFIP1,CAT,ACTN4,APMAP,ARPC3,SOD1,PTPN1,MANF,PICALM,RHOB,SLC35B2,STT3A,ARF6,NME2,FLOT1,YW…	96
Cancer, Organismal Injury and Abnormalities	genitourinary carcinoma	Genitourinary carcinoma	7.21e-17		-0.378	DNA2,TMEM11,KIAA1217,MIA3,RPS24,ANPEP,GTPBP4,SMARCA4,HNRNPL,USP7,MTCH1,GMDS,AK3,ARGLU1,ENPEP,AFG3L2,CALU,NAA50,SLC39A1,DDX39A,SCARB2,RPA1,NPTN,BCR,MRPL39,MRPS18B,GABARAPL2,LEMD3,GIT2,ELP1,SMC2,ANO10,MTA2,USP15,GBF1,RIN1,GSN,NRP1,ZC3H15,SORBS2,HLA-C,MTAP,TMEM97,SF3A2,DNAJA1,RUVBL1,RSU1,TTC1,GPX1,MOV10,EIF3I,TXNL1,CUTA,RFC2,CKAP5,C7orf50,TMEM167A,S100A11,EIF1AX,BST1,RDH11,NAGPA,REPS1,SNRPC,LPP,LRP1…	725
Cancer, Organismal Injury and Abnormalities	upper abdominal cancer	Upper abdominal cancer	1.39e-16		-0.932	DNA2,GTF2B,GNA11,KIAA1217,MIA3,RPS24,ANPEP,SMARCA4,HNRNPL,USP7,AK3,ARGLU1,ENPEP,AFG3L2,CALU,NAA50,DDX39A,PSMA2,RPA1,NPTN,BCR,MRPL39,GABARAPL2,LEMD3,GIT2,SORD,ELP1,SMC2,GBA1,ANO10,MTA2,YIF1A,USP15,GBF1,RIN1,GSN,NRP1,NANS,SORBS2,HLA-C,ERGIC3,TMEM97,SF3A2,DNAJA1,RSU1,TMED1,TPM4,TTC1,GPX1,EIF3I,SELENOM,ACBD3,TXNL1,CUTA,RFC2,HNRNPAB,CKAP5,C7orf50,EIF3J,S100A11,EIF1AX,BST1,SERINC1,NAGPA,REPS1,DBI,SNRPC…	708
Cardiovascular Disease, Neurological Disease, Organismal Injury and Abnormalities, Skeletal and Muscular Disorders	cardiomyopathy	Cardiomyopathy	4.11e-16		1.742	EIF3G,ACOX3,CTSV,GNA11,ANPEP,HADHA,SMARCA4,CST3,ZYX,TUBA1A,HP,JUND,SCARB2,LRP1,ARID3A,QSOX1,PTX3,HSPB6,MME,CPPED1,JUP,RTN4,CALR,MTHFD1L,GSN,ADAR,BCL2L1,LONP1,AIFM1,LIMS1,YWHAZ,PECAM1,CALM1 (includes others),MYDGF,PPIH,TPM4,SLC20A1,TSFM,GPX1,TMEM70,VIM,SPTBN1,TPI1,CALCRL,SEC11A,ARHGDIA,CISD2,CPT2,NT5E,TXNRD2,EIF3J,CD151,CTNNA1,AP1G1,MAP4K4,BST1,VASP,MYL12B,S100A6,HMGCL,ABCC1,PPP3CA,MBNL1,EDIL3,RPS…	158
Immunological Disease, Inflammatory Disease, Organismal Injury and Abnormalities	immune mediated inflammatory disease	Immune mediated inflammatory disease	8.86e-16		1.134	NUP133,PPP1R8,RPS24,DPAGT1,USP7,ZYX,TUBA1A,HP,HMGB1,EIF3E,PSMB2,CD9,MME,RPS18,HSP90B1,JUP,GIT2,ACTN1,DPYSL2,GBA1,CALR,MTA2,EPB41L3,USP15,TAP2,GSN,NRP1,HLA-C,MTAP,RUVBL1,GPX1,DNASE2,MAN2A1,TPI1,HNRNPAB,RPS4Y1,PRDX2,RAB10,S100A11,LPP,PPP3CA,DEK,ACSL4,MAVS,NUMB,PARP1,PRKRA,TFG,MYO6,PTGS2,ACSL3,SDC4,CHMP5,ACTL6A,MMP14,LDHB,PFKL,MYH9,MYO1C,STAT3,SLFN5,NRM,CAT,FZD6,ACTN4,CNN3,DIAPH2,COL4A1,PDCD4,FABP4,…	198
Cancer, Gastrointestinal Disease, Organismal Injury and Abnormalities	hepato-pancreato-biliary cancer	Hepato-pancreato-biliary cancer	8.98e-16		-0.081	DNA2,GTF2B,KIAA1217,MIA3,RPS24,ANPEP,HNRNPL,SMARCA4,USP7,ARGLU1,CALU,NAA50,DDX39A,PSMA2,RPA1,BCR,NPTN,MRPL39,LEMD3,SORD,SMC2,GBA1,ANO10,MTA2,USP15,GBF1,TAP2,GSN,NRP1,NANS,HLA-C,ERGIC3,DNAJA1,TMED1,TTC1,GPX1,EIF3I,SELENOM,ACBD3,TXNL1,CUTA,RFC2,HNRNPAB,CKAP5,C7orf50,TMEM167A,S100A11,EIF1AX,BST1,SERINC1,REPS1,DBI,SNRPC,LPP,PPP3CA,TM9SF4,MAVS,PARP1,CMTM6,GFM1,PRKRA,MYO6,CLUH,PTGS2,DPY19L1,QPCTL,ACSL3…	583
Hereditary Disorder, Organismal Injury and Abnormalities, Psychological Disorders	familial psychiatric disease	Familial psychiatric disease	1e-15			NDUFA10,AP1S1,ATP5PB,CST3,PKM,HMGN1,TSPO,CNP,USP7,TUBA1A,NDUFA8,HP,EIF3E,COX17,TOMM20,SCARB2,ATP5F1C,MATR3,TBCD,EZR,ACO2,ACTN1,GBA1,NDUFA4,CLDN11,PDLIM7,YIF1B,ADAR,OPA1,EIF3K,BCL2L1,AIFM1,YWHAZ,PDLIM1,ATP5MK,DNAJA1,ATP5MJ,GLT8D1,NAPA,NDRG1,MRPL18,PODXL,SPTBN1,TPI1,ARHGEF7,SEC11A,GIGYF2,SIGMAR1,PRDX2,UQCRFS1,NDUFV2,CCT5,DHX30,OSBPL8,NARS1,HLA-E,NAGPA,CAPN1,VPS35,SUB1,REPS1,LPP,SAP18,PPP3CA,RALYL,N…	151
Cell Death and Survival, Organismal Injury and Abnormalities	apoptosis	Apoptosis of tumor cell lines	1.64e-15	Decreased	-2.196	TACC1,AKR1B1,GNA11,RPS24,MTCH1,GMDS,CSE1L,TUBA1A,LUC7L3,HMGB1,RPA1,LRP1,PSIP1,MME,JUP,CALR,MTA2,GSN,PDLIM7,NRP1,CS,AIFM1,NDRG1,GPX1,THY1,EIF3I,IMMT,ARHGDIA,CKAP5,S100A11,CTBP1,OSBPL8,NME1,TM9SF4,ACSL4,MAVS,NUMB,PARP1,PRKRA,MYO6,PTGS2,SDC4,CHMP5,HSP90AB1,MMP14,CCT2,PRKACB,STAT3,CAT,ACTN4,MTDH,TTYH3,COL4A1,PDCD4,PDGFRA,SOD1,UBE2V1,IGF2BP3,STK38,MANF,RPLP0,RHOB,COL4A2,NACC2,CD55,ELAVL1,CSNK1A1,CD59,…	200
RNA Post-Transcriptional Modification	splicing	Splicing of RNA	1.68e-15		-0.747	SNRPB2,LSM2,PPP1R8,LSM6,SART3,SNRNP40,SNRPD1,HNRNPL,SMU1,LUC7L3,CWC15,DDX39A,ZNF326,SRSF10,RSRP1,FUS,LSM8,SF3A2,MECP2,PPIH,RBM17,RBM4,RBMX,SF3A1,STRAP,PHF5A,SNRNP200,DDX39B,SNRPA1,PRPF8,NOL3,HNRNPH3,CCAR2,SF3B3,DDX17,SRSF2,SNRPC,KHSRP,SAP18,MBNL1,SON,SART1,SNRPD2,LOC102724594/U2AF1,LSM3,DHX9,TRA2B,AHNAK	48
Hereditary Disorder, Neurological Disease, Organismal Injury and Abnormalities	autosomal recessive neurological disorder	Autosomal recessive neurological disorder	2.02e-15			NDUFA10,MIA3,DPAGT1,CNP,NUP88,TUBA1A,AFG3L2,INPP5K,ADPRS,SCARB2,PSMA2,EEF1D,PSMB2,MDH2,ASCC1,TBCD,MME,DARS1,HSP90B1,ACO2,SORD,ELP1,ANO10,GBA1,CALR,NDUFA4,TARS1,YIF1B,ADAR,COPB1,NANS,OPA1,BCL2L1,LONP1,ATP5MK,GM2A,NDRG1,TSFM,PODXL,TMEM70,CNPY3,FAH,ARMC9,CISD2,SIGMAR1,IER3IP1,NDUFV2,CCT5,ASNS,PLAA,NARS1,CAPN1,REPS1,SIL1,NDUFS2,TMCO1,GFM1,PRKRA,TFG,MYO6,SLC17A5,TACO1,WASHC4,HK1,NUP214,TMEM126A,PSPH,P…	127
Neurological Disease, Organismal Injury and Abnormalities	motor dysfunction or movement disorder	Motor dysfunction or movement disorder	2.29e-15	Decreased	-2.526	NDUFA10,CTSV,AP1S1,ATP5PB,SH3PXD2B,PKM,HMGN1,TSPO,CNP,PSMF1,TWSG1,CSE1L,TUBA1A,NDUFA8,HP,EIF3E,AFG3L2,COX17,TOMM20,SCARB2,S100A10,LRP1,BCR,ATP5F1C,MME,EZR,ACTN1,RTN4,ANO10,GBA1,NDUFA4,EPB41L3,CLDN11,PDLIM7,NRP1,YIF1B,OPA1,EIF3K,BCL2L1,AIFM1,RPL15,YWHAZ,PDLIM1,ATP5MK,DNAJA1,TMEM106B,ATP5MJ,NAPA,NDRG1,PODXL,THY1,DARS2,VIM,SPTBN1,TPI1,ARHGEF7,SEC11A,GIGYF2,SIGMAR1,PRDX2,RAN,INF2,UQCRFS1,NDUFV2,DHX30…	185
Protein Synthesis	synthesis	Synthesis of protein	3.11e-15		-0.632	CNBP,EIF3G,NPC1,RPL13A,LSM14A,RPS24,SMARCA4,HNRNPL,FXR1,PABPC4,EIF4H,DDX3X,STAT3,EIF3E,NCBP2,GSPT1,CYFIP1,ADRM1,BCR,MRPL39,HDAC1,RPL19,RPL30,RPS29,PDCD4,DARS1,FUS,EIF5A,SOD1,HSPB8,IGF2BP3,COL4A3,EIF3L,CAPRIN1,EIF5,CALR,NOLC1,RPS9,GSN,EIF3H,EIF3K,ELAVL1,MYBBP1A,EIF3F,ETF1,EIF2S1,HCK,RBM4,TSFM,EIF3B,THY1,BPNT1,EIF3I,VIM,EPRS1,EIF2S2,LARP1,DDX39B,RPL38,RPS15A,GIGYF2,EIF2B1,RPS4Y1,CKAP5,PRKDC,MAP4K4,…	86
Neurological Disease, Organismal Injury and Abnormalities	movement disorder	Movement Disorders	3.23e-15	Decreased	-2.131	NDUFA10,CTSV,AP1S1,ATP5PB,SH3PXD2B,PKM,HMGN1,TSPO,CNP,PSMF1,TWSG1,CSE1L,TUBA1A,NDUFA8,HP,EIF3E,AFG3L2,COX17,TOMM20,SCARB2,S100A10,LRP1,BCR,ATP5F1C,MME,EZR,ACTN1,RTN4,ANO10,GBA1,NDUFA4,EPB41L3,CLDN11,PDLIM7,NRP1,YIF1B,OPA1,EIF3K,BCL2L1,AIFM1,RPL15,YWHAZ,PDLIM1,ATP5MK,DNAJA1,TMEM106B,ATP5MJ,NAPA,NDRG1,PODXL,THY1,DARS2,VIM,SPTBN1,TPI1,ARHGEF7,SEC11A,GIGYF2,SIGMAR1,PRDX2,RAN,INF2,UQCRFS1,NDUFV2,DHX30…	183
Cancer, Organismal Injury and Abnormalities, Reproductive System Disease	breast or gynecological cancer	Breast or gynecological cancer	5.1e-15		1.982	DNA2,TMEM11,KIAA1217,RPS24,GTPBP4,ANPEP,HNRNPL,SMARCA4,USP7,GMDS,MTCH1,AK3,ARGLU1,ENPEP,AFG3L2,NAA50,DDX39A,SCARB2,BCR,MRPL39,MRPS18B,GABARAPL2,LEMD3,MYL6B,SORD,ELP1,GBA1,ANO10,CALR,MTA2,USP15,GBF1,GSN,NRP1,ZC3H15,NANS,SORBS2,MTAP,TMEM97,SF3A2,DNAJA1,RUVBL1,RSU1,TPM4,TTC1,EIF3B,MOV10,EIF3I,ACBD3,TXNL1,CUTA,CKAP5,C7orf50,TMEM167A,EIF1AX,BST1,REPS1,SNRPC,LPP,LRP10,PPP3CA,UBE3A,MAVS,PARP1,CMTM6,GFM1…	633
Cancer, Cell Death and Survival, Organismal Injury and Abnormalities, Tumor Morphology	cell death	Cell death of cancer cells	6.79e-15	Decreased	-2.586	EXOC2,EIF3G,ITGAV,RPL13A,SNRPD1,RPS24,ANPEP,RPL37A,SMARCA4,PSMB5,NFIC,RPS19,NUP88,CSE1L,STAT3,PSMA7,HMGB1,EIF3E,FAU,CAT,HDAC1,RPL19,RPS29,PUF60,RPS18,SOD1,HSPB8,EIF3L,NUP160,RTN4,RPLP0,BCL2L1,AIFM1,EIF3F,NME2,CD59,NAPA,NDRG1,EIF3B,SLC16A1,SF3A1,PHF5A,DPP4,RPL9,RPL38,PRPF8,SNRPA1,RPS15A,PNP,RPS4Y1,RPL31,RAN,PSMB3,MIF,RPS21,SF3B3,ALB,SON,IL6ST,RPS14,RPS3,RELA,CASP6,POLR2H,PARP1,UBE2I,PTGS2,HSP90AB1…	71
Infectious Diseases, Organismal Injury and Abnormalities	infection	Infection of tumor cell lines	7.7e-15	Increased	4.941	NDUFA10,EIF3G,NUP133,THOC2,TECR,NOP56,FLII,CCT2,BICD2,NUP153,ARPC1B,DDX3X,ARGLU1,SSR3,HMGB1,FAU,STARD3NL,UBE2Z,TIMM8A,VPS41,BCR,FHL3,HDAC1,TFRC,ATP5F1B,GABARAPL2,DYNC1H1,ARPC3,TBC1D10A,HSP90B1,UAP1,AP2B1,NUP160,SCFD1,RAB8B,G3BP1,TMED2,GBF1,PICALM,LARS1,EIF3H,CD55,COPB1,NANS,STT3A,ARF6,ETF1,CTSZ,SPCS3,DPM1,TMEM106B,ACTR2,GM2A,NMT1,ADAM10,PSME2,EIF3I,VIM,SPTBN1,DPP4,SDF4,SSR1,PGRMC2,GAPVD1,WASF2,AN…	87
Cancer, Organismal Injury and Abnormalities	breast or pancreatic cancer	Breast or pancreatic cancer	1.18e-14	Increased	2.396	DNA2,MIA3,RPS24,GTPBP4,ANPEP,HNRNPL,SMARCA4,USP7,GMDS,AK3,ENPEP,CALU,NAA50,DDX39A,PSMA2,RPA1,BCR,NPTN,MRPL39,GABARAPL2,LEMD3,SORD,ELP1,GBA1,ANO10,CALR,MTA2,USP15,GBF1,GSN,NRP1,NANS,MTAP,TMEM97,SF3A2,DNAJA1,RSU1,TPM4,TTC1,EIF3B,MOV10,ACBD3,TXNL1,CUTA,HNRNPAB,CKAP5,TMEM167A,S100A11,EIF1AX,BST1,SERINC1,REPS1,LPP,PPP3CA,TM9SF4,UBE3A,PARP1,PRKRA,FDX1,MYO6,CLUH,PTGS2,DPY19L1,TAOK2,TMEM126A,MTCH2,EHD1,S…	528
Cancer, Cell Death and Survival, Organismal Injury and Abnormalities, Tumor Morphology	cell death	Cell death of tumor cells	1.29e-14	Decreased	-2.22	EXOC2,EIF3G,ITGAV,RPL13A,SNRPD1,RPS24,ANPEP,RPL37A,SMARCA4,PSMB5,NFIC,RPS19,NUP88,CSE1L,STAT3,PSMA7,HMGB1,EIF3E,FAU,CAT,HDAC1,DHCR7,RPL19,RPS29,PUF60,RPS18,SOD1,HSPB8,EIF3L,NUP160,RTN4,NOLC1,RPLP0,RHOB,NRP1,BCL2L1,AIFM1,EIF3F,NME2,CD59,THOC1,NAPA,NDRG1,EIF3B,SLC16A1,SF3A1,PHF5A,DPP4,RPL9,RPL38,PRPF8,SNRPA1,RPS15A,PNP,RPS4Y1,RPL31,RAN,PSMB3,MIF,RPS21,PRKDC,SF3B3,ALB,RAD50,SON,IL6ST,RPS14,RPS3,RELA…	79
Cellular Response to Therapeutics	sensitivity	Sensitivity of tumor cell lines	1.78e-14		-0.94	PSMD3,PPP1R8,VPS18,NOP56,EHD1,RPS24,PKM,USP7,TNPO1,CUL2,MYH9,CSTF3,AAMDC,ADPRS,ACTN2,VPS41,MARCKSL1,PSMB2,PSMA1,EMC6,GPI,ARMC6,MMGT1,CAPRIN1,COPS3,USP15,CHD4,RHOB,SLC35B2,CS,ADAR,BCL2L1,EWSR1,RBX1,TOP1,HCK,VDAC1,HECTD1,NDRG1,SEC62,COASY,SLC16A1,PC,NELFB,RALY,VIM,DPP4,IMMT,TRIP13,CFL1,DDX39B,UTP15,TRIAP1,HNRNPAB,SIGMAR1,CANX,RAN,MAP7D1,PRKDC,CUL4B,CLPP,G6PD,VPS16,IGF2BP1,RAD50,CTTN,TRIM25,VPS45,RB…	83
Cancer, Organismal Injury and Abnormalities	breast or gastric cancer	Breast or gastric cancer	2.17e-14		0.647	DNA2,GNA11,KIAA1217,RPS24,GTPBP4,ANPEP,HNRNPL,SMARCA4,USP7,GMDS,AK3,ENPEP,AFG3L2,NAA50,DDX39A,PSMA2,RPA1,BCR,GABARAPL2,LEMD3,GIT2,SORD,ELP1,SMC2,GBA1,ANO10,CALR,MTA2,YIF1A,USP15,GBF1,RIN1,GSN,NRP1,NANS,SORBS2,MTAP,TMEM97,SF3A2,DNAJA1,RSU1,TPM4,TTC1,EIF3B,MOV10,ACBD3,CUTA,CKAP5,C7orf50,TMEM167A,EIF3J,EIF1AX,NAGPA,REPS1,LPP,PPP3CA,SAMM50,UBE3A,PARP1,CMTM6,GFM1,PRKRA,FDX1,MYO6,CLUH,PACSIN3,PTGS2,ACS…	586
Cardiovascular Disease, Neurological Disease, Organismal Injury and Abnormalities, Skeletal and Muscular Disorders	calcification	Calcification of aortic valve	2.5e-14			EIF3G,REEP5,ANPEP,CST3,EIF4H,HP,QSOX1,RPS29,FUS,CPPED1,GSTM3,MGST1,EIF5,CALR,CHD4,CBR3,PGRMC1,YWHAZ,CALM1 (includes others),PPIH,TPM4,SLC20A1,COASY,SPTBN1,VIM,RPS15A,ARHGDIA,ADH5,PSAP,CANX,HSP90AA1,EIF3J,CD151,AP1G1,MAP4K4,BST1,TUBB,MYL12B,HMGCL,MYH10,PRSS23,EDIL3,CASP6,DYSF,SNRPD2,APOA2,SRRT,BANF1,HSP90AB1,NEDD8,AHNAK	51
Cellular Assembly and Organization, Cellular Function and Maintenance	organization	Organization of cytoplasm	3.1e-14	Increased	2.174	TACC1,TMEM11,VPS18,MIA3,ANPEP,TUBA1A,HMGB1,AFG3L2,CALU,DNMBP,SCARB2,LRP1,WDR1,BCR,NPTN,CD9,PTX3,KPNA1,JUP,ACTN1,DPYSL2,GBA1,CALR,EPB41L3,GBF1,RIN1,GSN,PDLIM7,NRP1,SORBS2,DNAJA1,TMEM106B,ACTR2,RSU1,NDRG1,SYNJ2BP,THY1,MAN2A1,ARHGDIA,PHPT1,ZPR1,RAB10,CKAP5,S100A11,BST1,NAGPA,VASP,UBA6,HMGCL,PPP3CA,NME1,UBE3A,ACSL4,MAVS,NUMB,RAB3A,PARP1,MYO6,CLUH,PTGS2,MAP1S,PRPF40A,SDC4,CHMP5,WASHC4,TAOK2,HSP90AB1,A…	222
Cancer, Cell Death and Survival, Organismal Injury and Abnormalities	cell death	Cell death of tumor	3.35e-14	Decreased	-2.095	EXOC2,EIF3G,ITGAV,RPL13A,SNRPD1,RPS24,ANPEP,RPL37A,SMARCA4,PSMB5,NFIC,RPS19,NUP88,CSE1L,STAT3,PSMA7,EIF3E,HMGB1,FAU,CAT,HDAC1,DHCR7,RPL19,RPS29,PUF60,RPS18,SOD1,HSPB8,EIF3L,NUP160,RTN4,NOLC1,RPLP0,NRP1,RHOB,BCL2L1,AIFM1,EIF3F,NME2,CD59,THOC1,NAPA,NDRG1,EIF3B,SLC16A1,SF3A1,PHF5A,DPP4,RPL9,RPL38,PRPF8,SNRPA1,RPS15A,PNP,RPS4Y1,RPL31,RAN,PSMB3,MIF,RPS21,PRKDC,FSCN1,SF3B3,ALB,RAD50,SON,IL6ST,RPS14,RPS…	80
Protein Degradation, Protein Synthesis	catabolism	Catabolism of protein	4.01e-14	Increased	2.026	CTSV,GTPBP4,CST3,PSMF1,USP7,CUL2,AFG3L2,UBE2Z,MME,TBC1D10A,HSP90B1,EZR,RTN4,GBA1,CALR,USP9X,GSN,BCL2L1,LONP1,TOMM7,RBX1,CTSZ,THOP1,RBMX,PEPD,CFL1,CCAR2,SMURF1,CCT5,SF3B3,CAPN1,VPS35,UBA6,PYCARD,UBE3A,CMTM6,PRKRA,APOA2,SDC4,PTTG1IP,NEDD8,NRDC,MMP14,GIPC1,PHB1,UFD1,SEL1L,PSMB5,CCT2,IPO9,SLC16A3,MYH9,PDCL3,IST1,CAT,ADRM1,DIAPH2,ADAM9,FAF1,DERL1,SOD1,XPNPEP1,AAK1,DAD1,DDRGK1,STT3B,GJA1,FLOT1,SPCS3,TH…	102
Cellular Response to Therapeutics	sensitivity	Sensitivity of cells	4.51e-14		-1.289	PSMD3,PPP1R8,HINT1,VPS18,NOP56,EHD1,RPS24,PKM,HMGN1,USP7,TNPO1,CUL2,MYH9,CSTF3,AAMDC,ADPRS,ACTN2,VPS41,MARCKSL1,PSMB2,PSMA1,EMC6,GPI,ARMC6,MMGT1,CAPRIN1,COPS3,USP15,CHD4,RHOB,SLC35B2,CS,ADAR,ELAVL1,BCL2L1,EWSR1,RBX1,MSH2,TOP1,HCK,VDAC1,HECTD1,NDRG1,GPX1,SEC62,COASY,SLC16A1,PC,PRDX3,NELFB,RALY,VIM,DPP4,IMMT,TRIP13,CFL1,DDX39B,UTP15,TRIAP1,HNRNPAB,SIGMAR1,RO60,CANX,PNP,PRDX2,RAN,MAP7D1,PRKDC,CUL4B,…	95
Cancer, Organismal Injury and Abnormalities, Reproductive System Disease	mammary tumor	Mammary tumor	5.5e-14		0.149	AKR1B1,VPS18,RPS24,GTPBP4,ANPEP,SMARCA4,USP7,ZYX,CSE1L,SUPV3L1,TUBA1A,HP,EIF3E,NAA50,FKBP2,LRP1,PSIP1,WDR1,BCR,CD9,QSOX1,REXO2,KPNA1,GABARAPL2,FERMT2,CISD1,LEMD3,HSP90B1,JUP,SORD,ELP1,DPYSL2,GBA1,ANO10,CALR,MTA2,NOLC1,GSN,NANS,EIF3K,AIFM1,MCM4,MTAP,TMEM97,EBP,SF3A2,EI24,EIF3B,MOV10,SLC16A1,CNPY3,ACBD3,PEPD,TPI1,ATP13A1,ARHGDIA,RAB10,ANKRD30A,CKAP5,TMEM167A,CTNNA1,EIF1AX,TGOLN2,VASP,REPS1,ELOVL5,P…	360
Cancer, Gastrointestinal Disease, Organismal Injury and Abnormalities	hepatobiliary neoplasm	Hepatobiliary neoplasm	6.18e-14		-0.114	DNA2,GTF2B,KIAA1217,MIA3,RPS24,GTPBP4,ANPEP,SMARCA4,USP7,ARGLU1,CALU,NAA50,DDX39A,BCR,LEMD3,SORD,SMC2,GBA1,ANO10,MTA2,USP15,TAP2,PLBD2,GSN,SORBS2,HLA-C,ERGIC3,DNAJA1,RUVBL1,TMED1,TTC1,GPX1,EIF3I,SELENOM,ACBD3,TXNL1,CUTA,RFC2,HNRNPAB,CKAP5,C7orf50,TMEM167A,EIF1AX,SERINC1,NAGPA,REPS1,DBI,SNRPC,LPP,PPP3CA,TM9SF4,UBE3A,MAVS,PARP1,CMTM6,GFM1,PRKRA,MYO6,PTGS2,DPY19L1,QPCTL,ACSL3,WASHC4,TAOK2,AFAP1,GCC2…	541
Infectious Diseases, Organismal Injury and Abnormalities	replication	Replication of Influenza A virus	7.05e-14	Increased	2.947	EIF3G,RPL13A,ANPEP,NUP153,CSE1L,SMU1,FAU,PSMA1,DDX42,PTX3,PIK3R4,XPNPEP1,EIF3L,EPHB2,CAPRIN1,KIF2A,COPB1,ADAR,LONP1,GBP1,ITGA3,HECTD1,STAB1,MOV10,SF3A1,SMARCA5,LARP1,PRPF8,OXSR1,SIGMAR1,RTRAF,HSP90AA1,MAN2B1,FSCN1,TRPV2,MAP4K4,VPS16,TUBB,SON,RPS14,ATP6V1G1,DEK,RELA,RPSA,RUVBL2,POLR2H,NUMB,PARP1,CLUH,MAP2K2,TAOK2,AHCYL1,DHX9,NUP214,ARCN1,HERPUD1	56
Cancer, Organismal Injury and Abnormalities	pelvic tumor	Pelvic tumor	7.27e-14		1.97	DNA2,TMEM11,GNA11,KIAA1217,MIA3,RPS24,ANPEP,GTPBP4,SMARCA4,HNRNPL,USP7,MTCH1,GMDS,AK3,ARGLU1,ENPEP,AFG3L2,CALU,NAA50,SLC39A1,DDX39A,SCARB2,RPA1,NPTN,BCR,MRPL39,MRPS18B,LEMD3,GIT2,MYL6B,ELP1,SMC2,CALR,USP15,GBF1,RIN1,GSN,NRP1,ZC3H15,SORBS2,HLA-C,MTAP,DNAJA1,RUVBL1,RSU1,TPM4,TTC1,GPX1,EIF3B,MOV10,EIF3I,TXNL1,CUTA,RFC2,RPL22L1,CKAP5,C7orf50,EIF1AX,BST1,RDH11,NAGPA,REPS1,SNRPC,LPP,LRP10,PPP3CA,SAMM50…	685
Hereditary Disorder, Organismal Injury and Abnormalities, Skeletal and Muscular Disorders	myopathy	Autosomal recessive myopathy	8.08e-14			NDUFA10,TMEM126A,ACOX3,PNPT1,HINT1,CAVIN1,DPAGT1,FXR1,PSMB5,TUBA1A,MYL1,AFG3L2,INPP5K,CAT,PSMA2,ASCC1,DYNC1H1,MME,DARS1,HSP90B1,JUP,TRIP4,CALR,NDUFA4,KIF1B,MTHFD1L,FKBP10,ADAR,PTCD3,OPA1,CNTNAP1,LONP1,NDUFC2,ATP5MK,DLD,NDRG1,TUBB6,ASAH1,TSFM,TMEM70,FAH,DPM3,SIGMAR1,CANX,ABHD16A,SFXN1,NDUFV2,CCT5,ECHS1,PLAA,COL6A3,CAPN1,SDHA,RPS14,DYSF,NDUFS2,TMX2,SQOR,GFM1,TFG,HSPA5,TACO1,HK1,AHNAK	64
Gene Expression	expression	Initiation of expression of mRNA	8.19e-14			EIF2S1,EIF1AX,EIF3G,RBM4,EIF3L,EIF3B,EIF4H,EIF3I,DDX3X,EIF5,BZW1,LARP1,EIF2S2,EIF3E,NCBP2,EIF2B1,EIF3H,EIF3K,EIF2B4,EIF3F,REXO2	21
Cellular Development, Cellular Growth and Proliferation	cell proliferation	Cell proliferation of tumor cell lines	8.93e-14	Increased	5.512	TACC1,GTPBP4,SMARCA4,HNRNPL,USP7,CSE1L,EIF3E,HMGB1,NAA50,LRP1,PSMB2,CD9,FERMT2,CISD1,JUP,ACTN1,CALR,MTA2,EPB41L3,RIN1,RPS9,NRP1,ZC3H15,MTAP,ATP5MK,DNAJA1,RSU1,NDRG1,TPM4,TFPI2,GPX1,MOV10,SLC16A1,EIF3I,CMC2,IMMT,RPL22L1,PRDX2,S100A11,CTBP1,TPMT,UBA6,ELOVL5,NME1,DEK,UBE3A,ACSL4,NUMB,CMTM6,PARP1,PTGS2,SDC4,AFAP1,MMP14,PSPH,CDK11B,EIF4H,PRKACB,DDX3X,SLC16A3,MYH9,AASDHPPT,MYO1C,STAT3,SLFN5,CAT,ADRM1,A…	274
Infectious Diseases, Organismal Injury and Abnormalities	infection	Infection by HIV-1	9.09e-14	Increased	4.04	NDUFA10,NUP133,THOC2,TECR,FXR1,FLII,CCT2,BICD2,NUP153,MAN1A1,DDX3X,ZYX,ARGLU1,TUBA1A,SSR3,PSMA7,HMGB1,AFG3L2,STARD3NL,PSMA2,UBE2Z,TIMM8A,SNRPA,PSIP1,BCR,FHL3,PSMA1,HDAC1,ATP5F1B,GABARAPL2,TBC1D10A,UAP1,NUP160,SCFD1,TMED2,LARS1,EIF3H,HLA-C,STT3A,ARF6,ETF1,CTSZ,SPCS3,DPM1,GM2A,RBM17,STAB1,COASY,NMT1,ADAM10,SF3A1,PSME2,TOP2B,SPTBN1,DPP4,SDF4,SSR1,PGRMC2,GAPVD1,PRPF8,SNRPA1,ELOC,FBLIM1,ANKRD30A,RTN3,…	91
Cardiovascular Disease, Neurological Disease, Organismal Injury and Abnormalities, Skeletal and Muscular Disorders	left ventricular dysfunction	Left ventricular dysfunction	9.9e-14		1.309	EIF3G,CTSV,REEP5,ANPEP,CST3,SMARCA4,EIF4H,HP,ACTN2,QSOX1,PTX3,RPS29,MME,FUS,CPPED1,GSTM3,HSPB8,JUP,MGST1,EIF5,CALR,CHD4,CBR3,ELAVL1,PGRMC1,YWHAZ,CALM1 (includes others),PPIH,TPM4,SLC20A1,SRI,COASY,GPX1,PRDX3,VIM,SPTBN1,DPP4,RPS15A,NOL3,ARHGDIA,ADH5,CANX,PSAP,CPT2,CTSA,NT5E,HSP90AA1,EIF3J,CD151,CAPNS1,AP1G1,MAP4K4,BST1,TUBB,MYL12B,HMGCL,MYH10,MBNL1,PPP3CA,PRSS23,EDIL3,CASP6,DYSF,SNRPD2,CAV1,APOA2,…	71
Cellular Movement	cell movement	Cell movement	1.35e-13	Increased	2.627	AKR1B1,GNA11,VPS18,MIA3,GTPBP4,DPAGT1,ANPEP,SH3PXD2B,HNRNPL,SMARCA4,ZYX,CSE1L,TUBA1A,HP,EIF3E,HMGB1,CALU,DNMBP,LRP1,BCR,CD9,PTX3,FERMT2,MME,HSP90B1,JUP,GIT2,SORD,ACTN1,DPYSL2,GBA1,CALR,MTA2,TARS1,USP15,MAPRE2,GBF1,RIN1,GSN,NRP1,ZC3H15,DSTN,MEAK7,MTAP,DNAJA1,ACTR2,RUVBL1,RSU1,NDRG1,SYNJ2BP,TPM4,TFPI2,THY1,SLC16A1,EIF3I,SNAP23,IMMT,TPI1,HNRNPAB,ARHGDIA,FBLIM1,RPL22L1,PRDX2,S100A11,CTBP1,CTNNA1,NARS…	311
Cancer, Gastrointestinal Disease, Hepatic System Disease, Organismal Injury and Abnormalities	hepatobiliary system cancer	Hepatobiliary system cancer	1.83e-13		-0.492	DNA2,GTF2B,KIAA1217,MIA3,RPS24,ANPEP,SMARCA4,USP7,ARGLU1,CALU,NAA50,DDX39A,BCR,LEMD3,SORD,SMC2,GBA1,MTA2,USP15,TAP2,GSN,HLA-C,ERGIC3,DNAJA1,TMED1,TTC1,GPX1,EIF3I,SELENOM,ACBD3,TXNL1,CUTA,RFC2,HNRNPAB,CKAP5,C7orf50,TMEM167A,EIF1AX,SERINC1,REPS1,DBI,SNRPC,LPP,PPP3CA,TM9SF4,MAVS,PARP1,CMTM6,GFM1,PRKRA,MYO6,PTGS2,QPCTL,ACSL3,WASHC4,TAOK2,AFAP1,GCC2,PFKL,MTCH2,EHD1,RAB43,SLK,MYO1C,STAT3,CAT,SRSF10,ATP…	491
Cardiovascular Disease, Neurological Disease, Organismal Injury and Abnormalities, Skeletal and Muscular Disorders	myocardial dysfunction	Myocardial dysfunction	2.54e-13		1.751	EIF3G,CTSV,REEP5,ANPEP,CST3,SMARCA4,EIF4H,TUBA1A,HP,ACTN2,MARCKSL1,QSOX1,PTX3,HSPB6,RPS29,MME,FUS,CPPED1,GSTM3,JUP,HSPB8,MGST1,EIF5,CALR,CHD4,CBR3,ELAVL1,PGRMC1,YWHAZ,CALM1 (includes others),MYDGF,PPIH,TPM4,SLC20A1,GPX1,SRI,COASY,PRDX3,VIM,SPTBN1,DPP4,RPS15A,NOL3,ARHGDIA,ADH5,PSAP,CANX,CPT2,CTSA,NT5E,HSP90AA1,EIF3J,CAPNS1,CD151,AP1G1,MAP4K4,BST1,TUBB,MYL12B,HMGCL,MYH10,PPP3CA,MBNL1,PRSS23,EDIL3,D…	75
Cardiovascular Disease, Organismal Injury and Abnormalities	left heart disease	Left heart disease	2.8e-13		0.613	EIF3G,CTSV,REEP5,ANPEP,CST3,SMARCA4,YWHAE,EIF4H,HP,ACTN2,QSOX1,PTX3,ADAM9,RPS29,MME,FUS,CPPED1,GSTM3,JUP,HSPB8,MGST1,EIF5,CALR,CHD4,CBR3,ELAVL1,PGRMC1,YWHAZ,GJA1,CALM1 (includes others),PPIH,GALNT1,TPM4,SLC20A1,GPX1,SRI,COASY,PRDX3,VIM,SPTBN1,DPP4,RPS15A,NOL3,ARHGDIA,ADH5,PSAP,CANX,CPT2,CTSA,NT5E,HSP90AA1,EIF3J,CAPNS1,CD151,AP1G1,MAP4K4,BST1,TUBB,MYL12B,HMGCL,MYH10,PPP3CA,MBNL1,PRSS23,EDIL3,DYSF,…	77
Cardiovascular Disease, Neurological Disease, Organismal Injury and Abnormalities, Skeletal and Muscular Disorders	ventricular dysfunction	Ventricular dysfunction	2.92e-13		1.394	EIF3G,CTSV,REEP5,ANPEP,CST3,SMARCA4,EIF4H,TUBA1A,HP,ACTN2,QSOX1,PTX3,RPS29,MME,FUS,CPPED1,GSTM3,HSPB8,JUP,MGST1,EIF5,CALR,CHD4,CBR3,ELAVL1,PGRMC1,YWHAZ,CALM1 (includes others),PPIH,TPM4,SLC20A1,SRI,COASY,GPX1,PRDX3,VIM,SPTBN1,DPP4,RPS15A,NOL3,ARHGDIA,ADH5,CANX,PSAP,CPT2,CTSA,NT5E,HSP90AA1,EIF3J,CD151,CAPNS1,AP1G1,MAP4K4,BST1,TUBB,MYL12B,HMGCL,MYH10,MBNL1,PPP3CA,PRSS23,EDIL3,CASP6,DYSF,SNRPD2,CAV1…	72
Cancer, Organismal Injury and Abnormalities, Reproductive System Disease	breast or ovarian cancer	Breast or ovarian cancer	3.23e-13			RPS24,GTPBP4,ANPEP,SMARCA4,USP7,GMDS,AK3,ENPEP,NAA50,DDX39A,BCR,GABARAPL2,LEMD3,SORD,ELP1,GBA1,ANO10,CALR,MTA2,USP15,GBF1,GSN,NRP1,NANS,MTAP,TMEM97,SF3A2,DNAJA1,RSU1,TPM4,TTC1,EIF3B,MOV10,ACBD3,CUTA,CKAP5,TMEM167A,EIF1AX,REPS1,PPP3CA,UBE3A,PARP1,PRKRA,FDX1,MYO6,CLUH,PTGS2,TAOK2,MTCH2,SLC16A3,SLK,STAT3,SLFN5,CAT,DHCR7,COL4A1,FUS,SOD1,GGCT,IGF2BP3,PLXND1,CDC42EP1,RPLP0,CHD4,NACC2,RRP12,CALD1,CSNK1A…	430
RNA Post-Transcriptional Modification	splicing	Splicing of mRNA	3.27e-13		-1.067	SF3A2,SNRPB2,LSM2,PPP1R8,LSM6,MECP2,PPIH,RBM4,RBM17,SART3,SNRPD1,RBMX,HNRNPL,SF3A1,STRAP,PHF5A,SNRNP200,SMU1,DDX39B,SNRPA1,PRPF8,CWC15,DDX39A,HNRNPH3,SRSF10,SF3B3,DDX17,RSRP1,SRSF2,LSM8,SNRPC,SAP18,MBNL1,SART1,SNRPD2,LSM3,DHX9,TRA2B	38
Cardiovascular Disease, Organismal Injury and Abnormalities	left ventricular heart disease	Left ventricular heart disease	3.64e-13		0.613	EIF3G,CTSV,REEP5,ANPEP,SMARCA4,CST3,YWHAE,EIF4H,HP,ACTN2,QSOX1,PTX3,ADAM9,RPS29,MME,FUS,CPPED1,GSTM3,JUP,HSPB8,MGST1,EIF5,CALR,CHD4,CBR3,ELAVL1,PGRMC1,YWHAZ,CALM1 (includes others),PPIH,GALNT1,TPM4,SLC20A1,GPX1,SRI,COASY,PRDX3,VIM,SPTBN1,DPP4,RPS15A,NOL3,ARHGDIA,ADH5,PSAP,CANX,CPT2,CTSA,NT5E,HSP90AA1,EIF3J,CAPNS1,CD151,AP1G1,MAP4K4,BST1,TUBB,MYL12B,HMGCL,MYH10,PPP3CA,MBNL1,PRSS23,EDIL3,DYSF,CASP6…	76
Cancer, Organismal Injury and Abnormalities, Reproductive System Disease	breast cancer	Breast cancer	3.75e-13			AKR1B1,VPS18,RPS24,ANPEP,GTPBP4,SMARCA4,USP7,ZYX,CSE1L,TUBA1A,HP,EIF3E,FKBP2,NAA50,LRP1,WDR1,PSIP1,BCR,CD9,QSOX1,REXO2,GABARAPL2,KPNA1,FERMT2,LEMD3,HSP90B1,SORD,DPYSL2,ELP1,ANO10,GBA1,CALR,MTA2,NOLC1,GSN,NANS,EIF3K,AIFM1,MCM4,MTAP,TMEM97,EBP,SF3A2,EI24,EIF3B,MOV10,SLC16A1,CNPY3,ACBD3,PEPD,TPI1,ARHGDIA,ATP13A1,CKAP5,ANKRD30A,TMEM167A,CTNNA1,EIF1AX,TGOLN2,VASP,REPS1,ELOVL5,PPP3CA,NME1,UBE3A,NUMB,PA…	346
Gene Expression, Protein Synthesis	translation	Initiation of translation of mRNA	4.38e-13			EIF2S1,EIF1AX,EIF3G,RBM4,EIF3L,EIF3B,EIF4H,EIF3I,DDX3X,EIF5,BZW1,EIF2S2,LARP1,EIF3E,NCBP2,EIF2B1,EIF3H,EIF3K,EIF2B4,EIF3F	20
Cardiovascular Disease, Organismal Injury and Abnormalities	abnormal aortic valve physiology	Abnormal aortic valve physiology	5.23e-13			CTSV,EIF3G,REEP5,ANPEP,CST3,EIF4H,HP,QSOX1,RPS29,FUS,CPPED1,GSTM3,MGST1,EIF5,CALR,CHD4,CBR3,PGRMC1,YWHAZ,CALM1 (includes others),PPIH,GALNT1,TPM4,SLC20A1,COASY,VIM,SPTBN1,RPS15A,ARHGDIA,ADH5,CANX,PSAP,HSP90AA1,EIF3J,CD151,AP1G1,MAP4K4,BST1,TUBB,MYL12B,HMGCL,MYH10,PRSS23,EDIL3,DYSF,CASP6,SNRPD2,PTGS2,APOA2,SRRT,BANF1,HSP90AB1,NEDD8,ICAM1,AHNAK	55
Cancer, Organismal Injury and Abnormalities	pelvic cancer	Pelvic cancer	5.92e-13		1.314	DNA2,TMEM11,KIAA1217,MIA3,RPS24,ANPEP,GTPBP4,SMARCA4,HNRNPL,USP7,MTCH1,GMDS,AK3,ARGLU1,ENPEP,AFG3L2,CALU,NAA50,SLC39A1,DDX39A,SCARB2,RPA1,NPTN,BCR,MRPL39,MRPS18B,LEMD3,GIT2,MYL6B,ELP1,SMC2,CALR,USP15,GBF1,RIN1,GSN,NRP1,ZC3H15,SORBS2,HLA-C,MTAP,DNAJA1,RUVBL1,RSU1,TPM4,TTC1,GPX1,EIF3B,MOV10,EIF3I,TXNL1,CUTA,RFC2,RPL22L1,CKAP5,C7orf50,EIF1AX,BST1,RDH11,NAGPA,REPS1,SNRPC,LPP,LRP10,PPP3CA,SAMM50,UBE3A…	673
Cancer, Organismal Injury and Abnormalities	multiple cancers	Multiple cancers	6.24e-13			RPS24,GTPBP4,ANPEP,SMARCA4,USP7,GMDS,AK3,ENPEP,NAA50,DDX39A,PSMA2,BCR,GABARAPL2,LEMD3,SORD,ELP1,ANO10,GBA1,CALR,MTA2,USP15,GBF1,GSN,NRP1,NANS,MTAP,TMEM97,SF3A2,DNAJA1,RSU1,TPM4,TTC1,EIF3B,MOV10,ACBD3,CUTA,CKAP5,TMEM167A,EIF1AX,REPS1,PPP3CA,UBE3A,PARP1,PRKRA,FDX1,MYO6,CLUH,PTGS2,TAOK2,MTCH2,SLC16A3,SLK,STAT3,SLFN5,CAT,DHCR7,COL4A1,FUS,SOD1,GGCT,IGF2BP3,PLXND1,CDC42EP1,RPLP0,CHD4,NACC2,RRP12,CALD1,…	438
Cardiovascular Disease, Organismal Injury and Abnormalities	abnormality	Abnormality of left ventricle	6.71e-13		0.613	EIF3G,CTSV,REEP5,ANPEP,CST3,SMARCA4,YWHAE,EIF4H,HP,ACTN2,QSOX1,PTX3,ADAM9,RPS29,MME,FUS,CPPED1,GSTM3,JUP,HSPB8,MGST1,EIF5,CALR,CHD4,CBR3,ELAVL1,PGRMC1,YWHAZ,CALM1 (includes others),PPIH,GALNT1,TPM4,SLC20A1,GPX1,SRI,COASY,PRDX3,VIM,SPTBN1,DPP4,RPS15A,NOL3,ARHGDIA,ADH5,PSAP,CANX,CPT2,CTSA,NT5E,HSP90AA1,EIF3J,CAPNS1,CD151,AP1G1,MAP4K4,BST1,TUBB,MYL12B,HMGCL,MYH10,PPP3CA,MBNL1,PRSS23,EDIL3,DYSF,CASP6…	76
Cardiovascular Disease, Organismal Injury and Abnormalities	organismal abnormalities	Organismal abnormalities of semilunar valve	7.45e-13			EIF3G,CTSV,REEP5,ANPEP,CST3,EIF4H,STAT3,HP,QSOX1,ADAM9,RPS29,FUS,CPPED1,GSTM3,MGST1,EIF5,CALR,CHD4,CBR3,PGRMC1,YWHAZ,GJA1,CALM1 (includes others),PPIH,GALNT1,TPM4,SLC20A1,COASY,VIM,SPTBN1,RPS15A,ARHGDIA,ADH5,CANX,PSAP,HSP90AA1,EIF3J,CD151,AP1G1,MAP4K4,BST1,TUBB,MYL12B,HMGCL,MYH10,PRSS23,EDIL3,DYSF,CASP6,SNRPD2,PTGS2,APOA2,SRRT,BANF1,HSP90AB1,NEDD8,ICAM1,AHNAK	58
Hereditary Disorder, Organismal Injury and Abnormalities, Skeletal and Muscular Disorders	hereditary myopathy	Hereditary myopathy	1.49e-12			NDUFA10,CNBP,DNA2,ACOX3,CAVIN1,DPAGT1,FXR1,TUBA1A,MYL1,AFG3L2,INPP5K,PSMA2,MRPL39,ASCC1,MATR3,TBCD,MME,DARS1,HSP90B1,JUP,ELP1,ANO10,CALR,NDUFA4,GBF1,MTHFD1L,GSN,ADAR,HLA-C,OPA1,BCL2L1,LONP1,AIFM1,ATP5MK,PLS3,RSU1,NDRG1,MRPL18,TPM4,TSFM,SLC16A1,TMEM70,DARS2,FAH,CFL1,SIGMAR1,INF2,TXNRD2,NDUFV2,CCT5,S100A11,PLAA,SSBP1,CAPN1,MBNL1,RPS14,NDUFS2,GFM1,TFG,TACO1,HK1,AHNAK,TMEM126A,PNPT1,HINT1,ZFR,PSMB5,B…	117
Cardiovascular Disease, Organismal Injury and Abnormalities	aortic valve disease	Aortic valve disease	2.29e-12			EIF3G,CTSV,REEP5,ANPEP,CST3,EIF4H,HP,QSOX1,ADAM9,RPS29,FUS,CPPED1,GSTM3,MGST1,EIF5,CALR,CHD4,CBR3,PGRMC1,YWHAZ,CALM1 (includes others),PPIH,GALNT1,TPM4,SLC20A1,COASY,VIM,SPTBN1,RPS15A,ARHGDIA,ADH5,CANX,PSAP,HSP90AA1,EIF3J,CD151,AP1G1,MAP4K4,BST1,TUBB,MYL12B,HMGCL,MYH10,PRSS23,EDIL3,DYSF,CASP6,SNRPD2,PTGS2,APOA2,SRRT,BANF1,HSP90AB1,NEDD8,ICAM1,AHNAK	56
RNA Post-Transcriptional Modification	processing	Processing of mRNA	3.12e-12		-1.067	SF3A2,SNRPB2,LSM2,CDK11B,PPP1R8,LSM6,MECP2,PPIH,RBM4,RBM17,SART3,SNRPD1,RBMX,HNRNPL,SF3A1,STRAP,PHF5A,CSTF3,SNRNP200,SMU1,DDX39B,SNRPA1,PRPF8,CWC15,DDX39A,HNRNPH3,SRSF10,SF3B3,DDX17,RSRP1,SRSF2,LSM8,SNRPC,SAP18,MBNL1,SON,SART1,SNRPD2,LOC102724594/U2AF1,AHCYL1,LSM3,DHX9,TRA2B	43
Cardiovascular Disease, Organismal Injury and Abnormalities	dysfunction	Dysfunction of heart	3.66e-12		1.044	EIF3G,CTSV,REEP5,ANPEP,CST3,SMARCA4,EIF4H,TUBA1A,HP,ACTN2,QSOX1,PTX3,RPS29,MME,FUS,CPPED1,GSTM3,JUP,HSPB8,MGST1,EIF5,CALR,CHD4,CBR3,ELAVL1,PGRMC1,YWHAZ,CALM1 (includes others),PPIH,TPM4,SLC20A1,GPX1,SRI,COASY,PRDX3,VIM,SPTBN1,DPP4,RPS15A,NOL3,ARHGDIA,ADH5,ALDH2,PSAP,CANX,CPT2,CTSA,NT5E,HSP90AA1,EIF3J,CAPNS1,CD151,AP1G1,MAP4K4,BST1,TUBB,MYL12B,HMGCL,MYH10,PPP3CA,MBNL1,PRSS23,EDIL3,DYSF,CASP6,SNRPD…	73
Organismal Injury and Abnormalities	calcinosis	Calcinosis	4.34e-12			EIF3G,REEP5,ANPEP,CST3,EIF4H,HP,QSOX1,RPS29,FUS,CPPED1,GSTM3,MGST1,EIF5,CALR,CHD4,CBR3,PGRMC1,YWHAZ,CALM1 (includes others),PPIH,TPM4,SLC20A1,COASY,VIM,SPTBN1,RPS15A,ARHGDIA,ADH5,CANX,PSAP,NT5E,HSP90AA1,EIF3J,CD151,AP1G1,MAP4K4,BST1,TUBB,MYL12B,HMGCL,MYH10,PRSS23,EDIL3,DYSF,CASP6,SNRPD2,MAVS,PTGS2,APOA2,SRRT,BANF1,HSP90AB1,NEDD8,AHNAK	54
Protein Synthesis	translation	Initiation of translation of protein	5.21e-12			EIF2S1,EIF1AX,EIF3G,RBM4,EIF3L,EIF3B,EIF4H,EIF3I,DDX3X,EIF5,BZW1,EIF2S2,LARP1,EIF3E,NCBP2,EIF2B1,EIF3H,EIF3K,EIF2B4,EIF3F	20
Neurological Disease, Organismal Injury and Abnormalities	leukoencephalopathy	Leukoencephalopathy	5.69e-12			NDUFA10,ATP5MK,PRORP,PNPT1,DLD,TMEM106B,TSFM,CNP,FAH,DARS2,EPRS1,SCO1,EIF2B1,PSAP,MRPL39,NDUFV2,ECHS1,ALB,COL4A1,SSBP1,DARS1,SDHA,PDHA1,NDUFA4,CAV1,NDUFS2,CLDN11,SQOR,GFM1,PTGS2,TACO1,ADAR,PTCD3,OPA1,STT3A,LONP1,AIFM1,EIF2B4,NDUFC2	39
Cancer, Gastrointestinal Disease, Organismal Injury and Abnormalities	hepatobiliary carcinoma	Hepatobiliary carcinoma	6.94e-12		-0.563	DNA2,GTF2B,KIAA1217,MIA3,RPS24,ANPEP,SMARCA4,USP7,ARGLU1,CALU,NAA50,BCR,LEMD3,SORD,SMC2,GBA1,MTA2,USP15,TAP2,GSN,HLA-C,ERGIC3,DNAJA1,TMED1,TTC1,GPX1,EIF3I,SELENOM,ACBD3,CUTA,TXNL1,RFC2,HNRNPAB,CKAP5,C7orf50,TMEM167A,SERINC1,REPS1,DBI,SNRPC,LPP,PPP3CA,TM9SF4,MAVS,PARP1,CMTM6,GFM1,PRKRA,MYO6,PTGS2,QPCTL,ACSL3,WASHC4,TAOK2,AFAP1,GCC2,PFKL,MTCH2,EHD1,RAB43,SLK,MYO1C,STAT3,CAT,SRSF10,ATP5F1B,DHCR7,RPS…	470
Cellular Movement	migration	Migration of cells	7.75e-12	Increased	2.064	GNA11,VPS18,MIA3,ANPEP,GTPBP4,SH3PXD2B,DPAGT1,SMARCA4,HNRNPL,ZYX,CSE1L,TUBA1A,HP,EIF3E,HMGB1,CALU,LRP1,BCR,CD9,PTX3,FERMT2,MME,HSP90B1,JUP,GIT2,ACTN1,DPYSL2,GBA1,CALR,MTA2,TARS1,USP15,MAPRE2,GBF1,RIN1,GSN,NRP1,ZC3H15,MEAK7,MTAP,DNAJA1,RUVBL1,RSU1,NDRG1,SYNJ2BP,TPM4,TFPI2,THY1,SLC16A1,EIF3I,SNAP23,ARHGDIA,FBLIM1,RPL22L1,PRDX2,S100A11,CTBP1,CTNNA1,OSBPL8,NARS1,BST1,VASP,LPP,HMGCL,PPP3CA,NME1,DEK,AC…	280
Cancer, Organismal Injury and Abnormalities	genitourinary adenocarcinoma	Genitourinary adenocarcinoma	8.16e-12			DNA2,TMEM11,KIAA1217,MIA3,RPS24,GTPBP4,ANPEP,HNRNPL,SMARCA4,USP7,GMDS,MTCH1,AK3,ARGLU1,ENPEP,AFG3L2,CALU,NAA50,SLC39A1,DDX39A,SCARB2,RPA1,BCR,NPTN,MRPL39,MRPS18B,GABARAPL2,LEMD3,GIT2,ELP1,MTA2,USP15,GBF1,RIN1,GSN,NRP1,ZC3H15,SORBS2,HLA-C,DNAJA1,RUVBL1,RSU1,TTC1,GPX1,MOV10,EIF3I,TXNL1,CUTA,RFC2,CKAP5,C7orf50,S100A11,EIF1AX,BST1,RDH11,NAGPA,REPS1,SNRPC,LPP,LRP10,PPP3CA,SAMM50,UBE3A,PARP1,CMTM6,GFM1…	628
Infectious Diseases, Organismal Injury and Abnormalities	infection	Infection of cervical cancer cell lines	8.82e-12	Increased	3.923	NDUFA10,EIF3G,NUP133,THOC2,TECR,NOP56,CCT2,FLII,BICD2,NUP153,DDX3X,ARGLU1,SSR3,FAU,STARD3NL,UBE2Z,TIMM8A,VPS41,BCR,FHL3,ATP5F1B,GABARAPL2,DYNC1H1,TBC1D10A,UAP1,NUP160,SCFD1,TMED2,GBF1,LARS1,COPB1,EIF3H,CD55,STT3A,ETF1,CTSZ,DPM1,SPCS3,ACTR2,GM2A,NMT1,ADAM10,PSME2,EIF3I,SPTBN1,DPP4,SDF4,SSR1,PGRMC2,GAPVD1,ANKRD30A,CHST14,CTBP1,SRSF2,ATP5IF1,RAB6C/RAB6D,TM9SF2,RELA,DYSF,POLR2H,DCD,PARP1,DNAJA2,COG5,…	68
Cancer, Gastrointestinal Disease, Organismal Injury and Abnormalities	development	Development of digestive organ tumor	1.09e-11		0.523	DNA2,GTF2B,GNA11,KIAA1217,MIA3,ANPEP,HNRNPL,SMARCA4,USP7,AK3,ENPEP,AFG3L2,NAA50,DDX39A,PSMA2,RPA1,BCR,LEMD3,GIT2,ELP1,SMC2,ANO10,MTA2,YIF1A,USP15,GBF1,RIN1,TAP2,GSN,ZC3H15,SORBS2,MTAP,ERGIC3,TMEM97,SF3A2,DNAJA1,RUVBL1,TPM4,TTC1,GPX1,EIF3I,SELENOM,ACBD3,FBLIM1,CKAP5,C7orf50,EIF3J,CYB5R1,BST1,NAGPA,REPS1,DBI,LPP,PPP3CA,SAMM50,TM9SF4,UBE3A,PARP1,CMTM6,GFM1,PRKRA,SEH1L,MYO6,CLUH,PACSIN3,PTGS2,DPY19L1…	583
Cancer, Neurological Disease, Organismal Injury and Abnormalities	central nervous system solid tumor	Central nervous system solid tumor	1.2e-11		0.681	DNA2,GNA11,KIAA1217,MIA3,RPS24,GTPBP4,ANPEP,SMARCA4,USP7,GMDS,MTCH1,ARGLU1,ENPEP,AFG3L2,NAA50,SLC39A1,DDX39A,SCARB2,UBE2Z,RPA1,BCR,SLC25A20,NUDT16,NPTN,MRPL39,LEMD3,CPPED1,GIT2,SORD,ELP1,SMC2,CALR,MTA2,YIF1A,USP15,GBF1,RIN1,PLBD2,GSN,NRP1,ZC3H15,SORBS2,MTAP,APRT,ERGIC3,RSU1,TMED1,GPX1,TMEM109,VPS29,EIF3B,ACBD3,TXNL1,RFC2,FBLIM1,PHPT1,ZPR1,CKAP5,C7orf50,EIF1AX,BST1,NAGPA,REPS1,SNRPC,LPP,LRP10,SAMM…	615
Cancer, Organismal Injury and Abnormalities	pelvic carcinoma	Pelvic carcinoma	1.28e-11			DNA2,TMEM11,KIAA1217,MIA3,RPS24,GTPBP4,ANPEP,HNRNPL,SMARCA4,USP7,GMDS,MTCH1,AK3,ARGLU1,ENPEP,AFG3L2,CALU,NAA50,SLC39A1,DDX39A,SCARB2,RPA1,BCR,NPTN,MRPL39,MRPS18B,LEMD3,GIT2,ELP1,SMC2,USP15,GBF1,RIN1,GSN,NRP1,ZC3H15,SORBS2,HLA-C,MTAP,DNAJA1,RUVBL1,RSU1,TTC1,GPX1,EIF3B,MOV10,EIF3I,TXNL1,CUTA,RFC2,CKAP5,C7orf50,EIF1AX,BST1,RDH11,NAGPA,REPS1,SNRPC,LPP,LRP10,PPP3CA,SAMM50,UBE3A,MAVS,RAB3A,PARP1,CMTM6,…	632
Metabolic Disease, Organismal Injury and Abnormalities	mitochondrial disorder	Mitochondrial disorder	1.54e-11			NDUFA10,TMEM126A,DNA2,ACOX3,PNPT1,NPC1,PMPCB,LARS2,NDUFA8,GLUD1,SCO1,CAT,MRPL39,NDUFA4,MTHFD1L,FKBP10,ADAR,PTCD3,OPA1,STT3A,LONP1,AIFM1,NDUFC2,ATP5MK,DLD,MRPL18,TSFM,ETFA,PC,TMEM70,ELAC2,DARS2,FAH,COX6B1,SFXN1,UQCRFS1,NDUFV2,ECHS1,NARS1,G6PD,ACADVL,SSBP1,ETFB,SDHA,PDHA1,RPS14,NDUFS2,SQOR,GFM1,TACO1	50
Cancer, Neurological Disease, Organismal Injury and Abnormalities	nervous system neoplasm	Nervous system neoplasm	1.57e-11		0.54	DNA2,GNA11,KIAA1217,MIA3,RPS24,GTPBP4,ANPEP,SMARCA4,USP7,GMDS,MTCH1,ARGLU1,ENPEP,AFG3L2,NAA50,SLC39A1,DDX39A,SCARB2,UBE2Z,RPA1,BCR,SLC25A20,NUDT16,NPTN,MRPL39,LEMD3,CPPED1,GIT2,SORD,ELP1,SMC2,CALR,MTA2,YIF1A,USP15,GBF1,RIN1,PLBD2,GSN,NRP1,ZC3H15,SORBS2,MTAP,APRT,ERGIC3,RUVBL1,RSU1,TMED1,GPX1,TMEM109,VPS29,EIF3B,ACBD3,TXNL1,RFC2,FBLIM1,PHPT1,ZPR1,CKAP5,C7orf50,EIF1AX,BST1,NAGPA,REPS1,SNRPC,LPP,LRP…	620
Gastrointestinal Disease, Hepatic System Disease, Organismal Injury and Abnormalities	liver lesion	Liver lesion	1.87e-11		0.106	DNA2,GTF2B,KIAA1217,MIA3,RPS24,GTPBP4,ANPEP,SMARCA4,USP7,ARGLU1,CALU,NAA50,DDX39A,BCR,LEMD3,SORD,SMC2,GBA1,ANO10,MTA2,USP15,PLBD2,GSN,SORBS2,HLA-C,ERGIC3,DNAJA1,RUVBL1,TMED1,TTC1,GPX1,EIF3I,SELENOM,ACBD3,TXNL1,CUTA,RFC2,HNRNPAB,CKAP5,C7orf50,EIF1AX,SERINC1,NAGPA,REPS1,DBI,LPP,PPP3CA,TM9SF4,UBE3A,MAVS,PARP1,CMTM6,GFM1,PRKRA,MYO6,PTGS2,DPY19L1,QPCTL,ACSL3,WASHC4,TAOK2,GCC2,PFKL,MTCH2,RAB43,SLK,MYO1…	522
Cellular Movement	invasion	Invasion of cells	2e-11	Increased	2.87	CTSV,ANPEP,SMARCA4,CST3,PKM,CSE1L,JUND,HMGB1,EIF3E,DNMBP,NIBAN2,LRP1,S100A10,CD9,ARID3A,PTX3,FERMT2,HSP90B1,JUP,EZR,GIT2,DPYSL2,SLC12A4,GBA1,CALR,USP15,GSN,NRP1,ZC3H15,EIF3H,COPB1,OPA1,BCL2L1,PDLIM1,PECAM1,CTSZ,MBD2,GNAI1,TMEM201,RUVBL1,NDRG1,TPM4,TFPI2,PODXL,RBMX,EIF3I,CD82,VIM,SNAP23,IMMT,ARHGEF7,ARHGDIA,FBLIM1,HNRNPAB,SIGMAR1,RPS4Y1,RPL22L1,NT5E,CD151,ASNS,S100A11,CTBP1,MAP4K4,SSBP1,IGF2BP1,VA…	178
Gene Expression	expression	Initiation of expression of RNA	2.1e-11		-0.272	EIF2S1,GTF2B,EIF3G,MECP2,CAVIN1,RBM4,EIF3B,EIF4H,EIF3I,DDX3X,NFIC,EIF2S2,LARP1,NCBP2,EIF3E,ELOC,EIF2B1,REXO2,EIF1AX,EIF3L,EIF5,BZW1,EIF3H,EIF3K,EIF2B4,EIF3F	26
Hereditary Disorder, Metabolic Disease, Organismal Injury and Abnormalities	familial mitochondrial disorder	Familial mitochondrial disorder	2.36e-11			NDUFA10,TMEM126A,DNA2,ACOX3,PNPT1,PMPCB,NDUFA8,GLUD1,SCO1,CAT,MRPL39,NDUFA4,MTHFD1L,FKBP10,ADAR,PTCD3,OPA1,STT3A,LONP1,AIFM1,NDUFC2,ATP5MK,DLD,MRPL18,TSFM,ETFA,PC,TMEM70,ELAC2,DARS2,FAH,COX6B1,SFXN1,UQCRFS1,NDUFV2,ECHS1,NARS1,G6PD,ACADVL,SSBP1,ETFB,SDHA,PDHA1,RPS14,NDUFS2,SQOR,GFM1,TACO1	48
Infectious Diseases, Organismal Injury and Abnormalities	HIV infection	HIV infection	2.44e-11	Increased	4.18	NDUFA10,NUP133,FXR1,TSPO,ZYX,ARGLU1,TUBA1A,PSMA7,HMGB1,AFG3L2,PSMA2,UBE2Z,PSIP1,BCR,PSMA1,GABARAPL2,TBC1D10A,UAP1,EIF3H,HLA-C,BCL2L1,CTSZ,DPM1,GM2A,NMT1,SF3A1,SPTBN1,SDF4,GAPVD1,PRPF8,SNRPA1,FBLIM1,SIGMAR1,ANKRD30A,RTN3,UQCRFS1,LMAN2,SUB1,SNRPC,SAMM50,TM9SF2,PARP1,RPL18,PTGS2,SRRT,LSM3,NUP214,PFKL,THOC2,TECR,FLII,CCT2,BICD2,NUP153,MAN1A1,DDX3X,SSR3,STARD3NL,TIMM8A,SNRPA,FHL3,TFRC,HDAC1,ATP5F1B,IM…	99
Cell Death and Survival, Organismal Injury and Abnormalities	cell death	Cell death of cervical cancer cell lines	2.63e-11		-0.398	EXOC2,GNA11,RPS24,PKM,MTCH1,TUBA1A,STAT3,TMEM214,LUC7L3,CAT,TOMM20,RPA1,NIBAN2,ADRM1,PSIP1,DYNC1H1,PUF60,SOD1,STK38,CALR,PDLIM7,PRAF2,OPA1,ELAVL1,BCL2L1,AIFM1,LIMS1,VDAC1,TMEM106B,THOC1,NAPA,RBM17,YWHAH,TOP2B,SDF4,IMMT,FKBP8,NOL3,ELOC,TOLLIP,PLSCR3,PRDX2,CKAP5,MTMR6,PRKDC,CCAR2,SMURF1,PSEN1,CYB5R1,CTTN,BUB3,PPIA,TXNRD1,NME1,RELA,CCT4,PARP1,LETM1,PRKRA,UBE2I,RAB32,CHMP5,DHX9,DIABLO,GPD2	65
Cardiovascular Disease, Organismal Injury and Abnormalities	abnormality	Abnormality of heart ventricle	2.71e-11		0.451	EIF3G,CTSV,REEP5,ANPEP,CST3,SMARCA4,YWHAE,EIF4H,TUBA1A,STAT3,HP,CAT,ACTN2,QSOX1,PTX3,HSPB6,ADAM9,RPS29,PDCD4,MME,FUS,CPPED1,GSTM3,JUP,HSPB8,MGST1,RTN4,MANF,EIF5,CALR,CDC42EP1,CHD4,CBR3,ELAVL1,PGRMC1,YWHAZ,GJA1,CALM1 (includes others),PPIH,GALNT1,TPM4,SLC20A1,GPX1,SRI,COASY,PRDX3,VIM,SPTBN1,DPP4,RPS15A,NOL3,ARHGDIA,SIGMAR1,ADH5,CANX,PSAP,CPT2,CTSA,NT5E,HSP90AA1,TXNRD2,EIF3J,CAPNS1,CD151,PSEN1,AP1G…	90
Cancer, Organismal Injury and Abnormalities	invasive cancer	Invasive cancer	3.36e-11		1.004	ANPEP,SMARCA4,CSE1L,TUBA1A,HMGB1,CALU,NAA50,LRP1,WDR1,PSIP1,PSMB2,CD9,PTX3,GABARAPL2,FERMT2,MME,HSP90B1,JUP,DPYSL2,GBA1,CALR,MTA2,EPB41L3,NRP1,DNAJA1,NDRG1,THY1,IMMT,HNRNPAB,PRDX2,S100A11,CTNNA1,EIF1AX,REPS1,HMGCL,ELOVL5,PPP3CA,NME1,UBE3A,NUMB,PARP1,PRKRA,MYO6,PTGS2,LOC102724594/U2AF1,TAOK2,HSP90AB1,MMP14,PSPH,DDX3X,SLC16A3,MYH9,MYO1C,STAT3,CAT,ACTN4,MTDH,KRT7,TTYH3,COL4A1,PDCD4,FABP4,PDGFRA,FUS,…	196
Cardiovascular Disease, Organismal Injury and Abnormalities	valvulopathy	Valvulopathy	3.63e-11		-1.96	EIF3G,CTSV,REEP5,ANPEP,CST3,EIF4H,STAT3,HP,ACTN2,SRSF10,QSOX1,ADAM9,RPS29,MME,FUS,CPPED1,GSTM3,MGST1,EIF5,CALR,CHD4,CBR3,PGRMC1,YWHAZ,GJA1,CALM1 (includes others),PPIH,GALNT1,TPM4,SLC20A1,COASY,VIM,SPTBN1,RPS15A,ARHGDIA,SIGMAR1,ADH5,CANX,PSAP,HSP90AA1,EIF3J,CD151,AP1G1,MAP4K4,BST1,TUBB,MYL12B,HMGCL,MYH10,PRSS23,EDIL3,DYSF,CASP6,SNRPD2,PTGS2,APOA2,SRRT,BANF1,HSP90AB1,NEDD8,ICAM1,AHNAK	62
Cancer, Organismal Injury and Abnormalities	advanced malignant tumor	Advanced malignant tumor	3.93e-11		0.979	IGFBP4,ANPEP,SMARCA4,CST3,PKM,HMGN1,TSPO,USP7,CSE1L,TUBA1A,ENPEP,HMGB1,GSPT1,CALU,LRP1,PSIP1,BCR,PSMB2,CD9,ARID3A,PTX3,FERMT2,MME,HSP90B1,JUP,EZR,DPYSL2,RTN4,GBA1,CALR,EPB41L3,USP9X,NRP1,EIF3H,COPB1,ADAR,BCL2L1,YWHAZ,PDLIM1,PECAM1,CTSZ,MBD2,GNAI1,PLS3,DNAJA1,TMEM201,NDRG1,TFPI2,RBMX,THY1,NUP93,CD82,VIM,IMMT,PRPF8,OXSR1,HNRNPAB,WLS,PRDX2,NT5E,CD151,S100A11,PLPP1,CTNNA1,HLA-E,EIF1AX,SSBP1,RAD50,IGF…	172
Organismal Injury and Abnormalities	soft tissue lesion	Soft tissue lesion	4.41e-11		1.157	DNA2,GNA11,KIAA1217,MIA3,RPS24,GTPBP4,ANPEP,SMARCA4,USP7,GMDS,MTCH1,ARGLU1,ENPEP,AFG3L2,NAA50,SLC39A1,DDX39A,SCARB2,UBE2Z,RPA1,BCR,SLC25A20,NUDT16,NPTN,MRPL39,LEMD3,CPPED1,GIT2,ELP1,SMC2,CALR,MTA2,YIF1A,USP15,GBF1,RIN1,PLBD2,GSN,NRP1,ZC3H15,SORBS2,MTAP,APRT,ERGIC3,SF3A2,RUVBL1,RSU1,TMED1,GPX1,TMEM109,VPS29,EIF3B,TXNL1,RFC2,FBLIM1,PHPT1,ZPR1,CKAP5,C7orf50,S100A11,EIF1AX,BST1,NAGPA,REPS1,DBI,SNRPC,…	616
Cardiovascular Disease, Hematological Disease, Organismal Injury and Abnormalities	anemia	Anemia	4.72e-11	Decreased	-2.182	PSMD3,RPS24,GLRX5,SEL1L,RPS19,TUBA1A,LARS2,STAT3,HMGB1,CAT,ASCC1,TFRC,GPI,RPS29,IMPDH2,PDGFRA,GSTM3,SOD1,XPO7,GGCT,ACTBL2,DAD1,TRMT112,SLC12A4,CALR,USP9X,PICALM,BCL2L1,RPL15,ARF6,CD59,ANXA7,HCK,VDAC1,RPS26,RPS27,SLC20A1,GPX1,PRDX3,BPNT1,TOP2B,DNASE2,DPP4,MAN2A1,RPL9,GSTM1,SEC11A,RPS15A,SIGMAR1,ALDH2,PRDX2,RAB10,PGM3,MIF,HSP90AA1,TXNRD2,ATP6V1E1,S100A11,PDCD10,G6PD,ACADVL,PPIA,SRSF2,TXNRD1,PPP3CA,…	77
Cellular Function and Maintenance	endocytosis	Endocytosis by eukaryotic cells	6.28e-11		1.591	ATP6V1D,RPL13A,EHD1,PKM,SMARCA4,DDX3X,MYH9,HP,HMGB1,CYFIP1,SCARB2,LRP1,ACTN4,APMAP,PTX3,ARPC3,ACTN1,DPYSL2,MANF,CALR,MTA2,GSN,RHOB,SLC35B2,NANS,STT3A,ARF6,PECAM1,NME2,YWHAQ,HCK,ACTR2,NRP2,MECP2,PLSCR1,NDRG1,VIM,GNAI2,SNAP23,GAPVD1,NAE1,WASF2,MIF,RPS21,HSP90AA1,ATP6V1E1,M6PR,PSEN1,SF3B3,TRPV2,GLRX,CTTN,RRAS2,LMAN2,MBNL1,NME1,SART1,RUVBL2,CAV1,CMAS,HSPA5,APOA2,MAP1S,AP2A1,LGALS3,PKN2,ICAM1	67
Neurological Disease, Organismal Injury and Abnormalities	neurogenic lesion	Neurogenic lesion	6.35e-11		1.157	DNA2,GNA11,KIAA1217,MIA3,RPS24,GTPBP4,ANPEP,SMARCA4,USP7,GMDS,MTCH1,ARGLU1,ENPEP,AFG3L2,NAA50,SLC39A1,DDX39A,SCARB2,UBE2Z,RPA1,BCR,SLC25A20,NUDT16,NPTN,MRPL39,LEMD3,CPPED1,GIT2,ELP1,SMC2,CALR,MTA2,YIF1A,USP15,GBF1,RIN1,PLBD2,GSN,NRP1,ZC3H15,SORBS2,MTAP,APRT,ERGIC3,RUVBL1,RSU1,TMED1,GPX1,TMEM109,VPS29,EIF3B,TXNL1,RFC2,FBLIM1,PHPT1,ZPR1,CKAP5,C7orf50,EIF1AX,BST1,NAGPA,REPS1,SNRPC,LPP,LRP10,SAMM50,T…	590
Cancer, Gastrointestinal Disease, Hepatic System Disease, Organismal Injury and Abnormalities	liver tumor	Liver tumor	6.54e-11		-0.132	DNA2,GTF2B,KIAA1217,MIA3,RPS24,GTPBP4,ANPEP,SMARCA4,USP7,ARGLU1,CALU,NAA50,DDX39A,BCR,LEMD3,SORD,SMC2,GBA1,ANO10,MTA2,USP15,PLBD2,GSN,SORBS2,HLA-C,ERGIC3,DNAJA1,RUVBL1,TMED1,TTC1,GPX1,EIF3I,SELENOM,ACBD3,TXNL1,CUTA,RFC2,HNRNPAB,CKAP5,C7orf50,EIF1AX,SERINC1,NAGPA,REPS1,DBI,LPP,PPP3CA,TM9SF4,UBE3A,MAVS,PARP1,CMTM6,GFM1,PRKRA,MYO6,PTGS2,DPY19L1,QPCTL,ACSL3,WASHC4,TAOK2,GCC2,PFKL,MTCH2,RAB43,SLK,MYO1…	501
Cancer, Organismal Injury and Abnormalities	metastasis	Metastasis	6.69e-11		1.004	ANPEP,SMARCA4,CST3,PKM,HMGN1,CSE1L,TUBA1A,HMGB1,GSPT1,CALU,LRP1,PSIP1,PSMB2,CD9,ARID3A,PTX3,FERMT2,MME,HSP90B1,JUP,EZR,DPYSL2,RTN4,GBA1,CALR,EPB41L3,USP9X,NRP1,EIF3H,COPB1,ADAR,BCL2L1,YWHAZ,PDLIM1,PECAM1,CTSZ,MBD2,GNAI1,PLS3,DNAJA1,TMEM201,NDRG1,RBMX,THY1,NUP93,CD82,VIM,IMMT,PRPF8,HNRNPAB,WLS,OXSR1,PRDX2,NT5E,CD151,S100A11,CTNNA1,HLA-E,EIF1AX,SSBP1,RAD50,IGF2BP1,CD99,HMGCL,ELOVL5,PPP3CA,NME1,NUMB…	162
Post-Translational Modification	conformational modification	Conformational modification of protein	8.13e-11		-0.44	DNAJA1,CCT2,PDCL3,FKBP8,UGGT1,CANX,PFDN4,HSP90AA1,CCT5,TBCD,PFDN1,PPIA,PFDN5,PDIA5,RUVBL2,CALR,CCT4,DNAJA2,GSN,HSPA5,MOGS,HSP90AB1,HSPBP1,DNAJC7	24
Cellular Movement	cell movement	Cell movement of tumor cell lines	8.14e-11	Increased	2.548	IGFBP4,GNA11,ANPEP,SH3PXD2B,DPAGT1,CST3,PKM,ZYX,CSE1L,JUND,HMGB1,CALU,INPP5K,LRP1,S100A10,CD9,ARID3A,FERMT2,MME,HSP90B1,JUP,EZR,GIT2,RCC2,ACTN1,DPYSL2,GBA1,G3BP1,CAPRIN1,GNB2,CALR,USP15,USP9X,MAPRE2,NRP1,ZC3H15,EIF3H,OPA1,BCL2L1,PDLIM1,PECAM1,CTSZ,GNAI1,DNAJA1,TMEM201,RUVBL1,RSU1,NDRG1,WDR44,TPM4,SEC62,PODXL,RBMX,SLC16A1,EIF3I,CD82,VIM,IMMT,OXSR1,FBLIM1,SIGMAR1,RPL22L1,PRDX2,RAP2B,NT5E,CCAR2,CD15…	182
Cancer, Organismal Injury and Abnormalities, Reproductive System Disease	genital tumor	Genital tumor	8.88e-11		1.984	DNA2,TMEM11,GNA11,KIAA1217,MIA3,RPS24,GTPBP4,HNRNPL,SMARCA4,USP7,GMDS,MTCH1,AK3,ARGLU1,ENPEP,AFG3L2,CALU,NAA50,SLC39A1,DDX39A,SCARB2,RPA1,BCR,NPTN,MRPL39,MRPS18B,LEMD3,GIT2,MYL6B,ELP1,USP15,GBF1,GSN,NRP1,ZC3H15,SORBS2,HLA-C,DNAJA1,RUVBL1,RSU1,TPM4,TTC1,GPX1,MOV10,EIF3I,TXNL1,CUTA,RFC2,RPL22L1,CKAP5,C7orf50,EIF1AX,BST1,RDH11,NAGPA,REPS1,SNRPC,LPP,LRP10,PPP3CA,UBE3A,MAVS,PARP1,CMTM6,GFM1,SEH1L,MYO6…	631
Neurological Disease, Organismal Injury and Abnormalities	brain lesion	Brain lesion	1.21e-10		1.16	DNA2,GNA11,KIAA1217,MIA3,RPS24,GTPBP4,ANPEP,SMARCA4,USP7,GMDS,MTCH1,ARGLU1,ENPEP,AFG3L2,NAA50,SLC39A1,DDX39A,SCARB2,UBE2Z,RPA1,BCR,SLC25A20,NUDT16,NPTN,MRPL39,LEMD3,CPPED1,GIT2,ELP1,SMC2,CALR,MTA2,YIF1A,USP15,GBF1,RIN1,PLBD2,GSN,NRP1,ZC3H15,SORBS2,MTAP,APRT,ERGIC3,RSU1,TMED1,GPX1,TMEM109,VPS29,EIF3B,TXNL1,RFC2,FBLIM1,PHPT1,ZPR1,CKAP5,C7orf50,EIF1AX,BST1,NAGPA,REPS1,SNRPC,LPP,LRP10,SAMM50,TM9SF4,R…	584
DNA Replication, Recombination, and Repair, Nucleic Acid Metabolism, Small Molecule Biochemistry	hydrolysis	Hydrolysis of nucleotide	1.36e-10	Increased	2.404	GNAI1,ANXA7,GNA11,RUVBL1,SMARCA4,SMARCA5,SNRNP200,GNAI2,HMGB1,BCR,RAN,NUDT5,NT5E,CCT5,RRAS2,RAB4A,SOD1,ATP5IF1,ABCC1,NME1,EIF5,RUVBL2,CALR,CCT4,HSPA5,ARFGAP1,CALD1	27
Hereditary Disorder, Neurological Disease, Organismal Injury and Abnormalities, Psychological Disorders, Skeletal and Muscular Disorders	Huntington disease	Huntington Disease	1.53e-10			NDUFA10,AP1S1,ATP5PB,PKM,HMGN1,CNP,TSPO,TUBA1A,NDUFA8,HP,EIF3E,COX17,TOMM20,SCARB2,ATP5F1C,EZR,ACTN1,NDUFA4,CLDN11,PDLIM7,EIF3K,BCL2L1,AIFM1,YWHAZ,PDLIM1,ATP5MK,DNAJA1,ATP5MJ,NAPA,NDRG1,SPTBN1,TPI1,ARHGEF7,SEC11A,SIGMAR1,PRDX2,UQCRFS1,NDUFV2,OSBPL8,HLA-E,SUB1,LPP,SAP18,PPP3CA,RALYL,NME1,COX6C,RAB3A,NDUFS2,PARP1,SDC4,LDHB,HINT1,MAN1A1,MPRIP,CSRP2,SSR3,ACTN2,MTDH,ATP5F1B,DHCR7,MICALL1,GPI,DDX42,TSN…	98
Neurological Disease, Organismal Injury and Abnormalities	intracranial lesion	Intracranial lesion	1.57e-10		1.618	DNA2,GNA11,KIAA1217,MIA3,RPS24,GTPBP4,ANPEP,SMARCA4,USP7,GMDS,MTCH1,ARGLU1,ENPEP,AFG3L2,NAA50,SLC39A1,DDX39A,SCARB2,UBE2Z,RPA1,BCR,SLC25A20,NUDT16,NPTN,MRPL39,LEMD3,CPPED1,GIT2,ELP1,SMC2,CALR,MTA2,YIF1A,USP15,GBF1,RIN1,PLBD2,GSN,NRP1,ZC3H15,SORBS2,MTAP,APRT,ERGIC3,RSU1,TMED1,GPX1,TMEM109,VPS29,EIF3B,TXNL1,RFC2,FBLIM1,PHPT1,ZPR1,CKAP5,C7orf50,EIF1AX,BST1,NAGPA,REPS1,SNRPC,LPP,LRP10,SAMM50,TM9SF4,R…	579
Cancer, Gastrointestinal Disease, Organismal Injury and Abnormalities	colon cancer	Colon cancer	1.84e-10		-1.446	DNA2,GTF2B,GNA11,MIA3,ANPEP,HNRNPL,SMARCA4,USP7,AK3,AFG3L2,NAA50,DDX39A,PSMA2,RPA1,BCR,LEMD3,ELP1,SMC2,ANO10,MTA2,YIF1A,USP15,RIN1,TAP2,GSN,ZC3H15,SORBS2,MTAP,ERGIC3,TMEM97,SF3A2,DNAJA1,RUVBL1,TPM4,TTC1,GPX1,EIF3I,SELENOM,ACBD3,FBLIM1,CKAP5,C7orf50,EIF3J,CYB5R1,BST1,NAGPA,REPS1,DBI,PPP3CA,SAMM50,TM9SF4,UBE3A,RAB3A,PARP1,CMTM6,SEH1L,MYO6,CLUH,PACSIN3,PTGS2,DPY19L1,QPCTL,TAOK2,AFAP1,GCC2,PFKL,TMEM1…	456
Cancer, Neurological Disease, Organismal Injury and Abnormalities	brain tumor	Brain tumor	2.01e-10		1.618	DNA2,GNA11,KIAA1217,MIA3,RPS24,GTPBP4,ANPEP,SMARCA4,USP7,GMDS,MTCH1,ARGLU1,ENPEP,AFG3L2,NAA50,SLC39A1,DDX39A,SCARB2,UBE2Z,RPA1,BCR,SLC25A20,NUDT16,NPTN,MRPL39,LEMD3,CPPED1,GIT2,ELP1,SMC2,CALR,MTA2,YIF1A,USP15,GBF1,RIN1,PLBD2,GSN,NRP1,ZC3H15,SORBS2,MTAP,APRT,ERGIC3,RSU1,TMED1,GPX1,TMEM109,VPS29,EIF3B,TXNL1,RFC2,FBLIM1,PHPT1,ZPR1,CKAP5,C7orf50,EIF1AX,BST1,NAGPA,REPS1,SNRPC,LPP,LRP10,SAMM50,TM9SF4,R…	578
Cellular Movement	invasion	Invasion of tumor cell lines	2.06e-10	Increased	2.609	PKM,CSE1L,JUND,HMGB1,EIF3E,DNMBP,NIBAN2,S100A10,LRP1,CD9,ARID3A,EZR,DPYSL2,SLC12A4,GBA1,CALR,USP15,GSN,NRP1,ZC3H15,EIF3H,OPA1,BCL2L1,PDLIM1,CTSZ,MBD2,GNAI1,TMEM201,RUVBL1,NDRG1,TPM4,TFPI2,PODXL,RBMX,EIF3I,CD82,VIM,IMMT,SNAP23,ARHGEF7,ARHGDIA,FBLIM1,HNRNPAB,SIGMAR1,RPS4Y1,RPL22L1,NT5E,CD151,ASNS,S100A11,CTBP1,MAP4K4,SSBP1,IGF2BP1,VPS35,CD99,S100A6,HMGCL,ELOVL5,MBNL1,NME1,TM9SF4,ACSL4,NUMB,CMTM6,PT…	155
Cancer, Neurological Disease, Organismal Injury and Abnormalities	central nervous system cancer	Central nervous system cancer	2.22e-10		1.461	DNA2,GNA11,KIAA1217,MIA3,RPS24,GTPBP4,ANPEP,SMARCA4,USP7,GMDS,MTCH1,ARGLU1,ENPEP,AFG3L2,NAA50,SLC39A1,DDX39A,SCARB2,UBE2Z,RPA1,BCR,SLC25A20,NUDT16,NPTN,MRPL39,LEMD3,CPPED1,GIT2,SORD,ELP1,SMC2,CALR,MTA2,YIF1A,USP15,GBF1,RIN1,PLBD2,GSN,NRP1,ZC3H15,SORBS2,MTAP,APRT,ERGIC3,RSU1,TMED1,GPX1,TMEM109,VPS29,EIF3B,TXNL1,RFC2,FBLIM1,PHPT1,ZPR1,CKAP5,C7orf50,EIF1AX,BST1,NAGPA,REPS1,SNRPC,LPP,LRP10,SAMM50,TM9…	591
Infectious Diseases, Organismal Injury and Abnormalities	neonatal late-onset sepsis	Neonatal late-onset sepsis	2.63e-10			GBP1,HCK,ACTR2,ASAH1,RAB14,YWHAH,CD63,CFL1,SDCBP,PSMA1,DHCR7,PSEN1,MME,TOR1AIP2,VASP,HSP90B1,ATP6V1C1,RTN4,PTPN1,SEC24D,TMED2,ARFIP1,KIF1B,TMCO1,TFG,HSPA5,LAMTOR3,COPB1,DNAJB11,VAPA,UBE2D1,YWHAZ,ICAM1,MARCKS	34
Post-Translational Modification, Protein Folding	folding	Folding of protein	2.7e-10		-0.882	DNAJA1,TBCD,PFDN1,PPIA,PFDN5,PDIA5,CCT2,RUVBL2,CALR,CCT4,DNAJA2,PDCL3,FKBP8,UGGT1,HSPA5,CANX,PFDN4,MOGS,HSP90AB1,HSP90AA1,CCT5,HSPBP1,DNAJC7	23
Cellular Assembly and Organization, Cellular Function and Maintenance	organization	Organization of cytoskeleton	3.18e-10	Increased	2.105	TACC1,ANPEP,TUBA1A,HMGB1,AFG3L2,CALU,DNMBP,SCARB2,LRP1,WDR1,BCR,NPTN,CD9,KPNA1,JUP,ACTN1,DPYSL2,CALR,EPB41L3,GBF1,RIN1,GSN,PDLIM7,NRP1,SORBS2,DNAJA1,TMEM106B,ACTR2,RSU1,NDRG1,THY1,ARHGDIA,PHPT1,ZPR1,RAB10,CKAP5,S100A11,BST1,VASP,UBA6,PPP3CA,NME1,UBE3A,ACSL4,NUMB,RAB3A,PARP1,MYO6,PTGS2,MAP1S,PRPF40A,SDC4,TAOK2,HSP90AB1,AFAP1,GCC2,CDK11B,EHD1,BICD2,PRKACB,MYH9,MPRIP,SLK,STAT3,CYFIP1,ACTN2,ACTN4,MIC…	192
Cancer, Gastrointestinal Disease, Organismal Injury and Abnormalities	colon tumor	Colon tumor	3.2e-10		-0.315	DNA2,GTF2B,GNA11,MIA3,ANPEP,HNRNPL,SMARCA4,USP7,AK3,AFG3L2,NAA50,DDX39A,PSMA2,RPA1,BCR,LEMD3,ELP1,SMC2,ANO10,MTA2,YIF1A,USP15,RIN1,TAP2,GSN,ZC3H15,SORBS2,MTAP,ERGIC3,TMEM97,SF3A2,DNAJA1,RUVBL1,TPM4,TTC1,GPX1,EIF3I,SELENOM,ACBD3,FBLIM1,CKAP5,C7orf50,EIF3J,CYB5R1,BST1,NAGPA,REPS1,DBI,PPP3CA,SAMM50,TM9SF4,UBE3A,RAB3A,PARP1,CMTM6,SEH1L,MYO6,CLUH,PACSIN3,PTGS2,DPY19L1,QPCTL,TAOK2,AFAP1,GCC2,PFKL,TMEM1…	460
Cancer, Neurological Disease, Organismal Injury and Abnormalities	glioma formation	Glioma	3.31e-10		-1.087	DNA2,GNA11,KIAA1217,MIA3,RPS24,GTPBP4,ANPEP,SMARCA4,USP7,GMDS,MTCH1,ARGLU1,ENPEP,AFG3L2,NAA50,SLC39A1,DDX39A,SCARB2,UBE2Z,RPA1,BCR,SLC25A20,NUDT16,NPTN,MRPL39,LEMD3,CPPED1,GIT2,ELP1,SMC2,CALR,MTA2,YIF1A,USP15,GBF1,RIN1,PLBD2,GSN,NRP1,ZC3H15,SORBS2,MTAP,APRT,ERGIC3,RSU1,TMED1,GPX1,TMEM109,VPS29,EIF3B,TXNL1,RFC2,FBLIM1,PHPT1,ZPR1,CKAP5,C7orf50,EIF1AX,BST1,NAGPA,REPS1,SNRPC,LPP,LRP10,SAMM50,TM9SF4,R…	592
Cancer, Gastrointestinal Disease, Hepatic System Disease, Organismal Injury and Abnormalities	cancer	Liver cancer	3.58e-10		-0.561	DNA2,GTF2B,KIAA1217,MIA3,RPS24,ANPEP,SMARCA4,USP7,ARGLU1,CALU,NAA50,DDX39A,BCR,LEMD3,SORD,SMC2,GBA1,MTA2,USP15,GSN,HLA-C,ERGIC3,DNAJA1,TMED1,TTC1,GPX1,EIF3I,SELENOM,ACBD3,TXNL1,CUTA,RFC2,HNRNPAB,CKAP5,C7orf50,EIF1AX,SERINC1,REPS1,DBI,LPP,PPP3CA,TM9SF4,MAVS,PARP1,CMTM6,GFM1,PRKRA,MYO6,PTGS2,QPCTL,ACSL3,WASHC4,TAOK2,GCC2,PFKL,MTCH2,RAB43,SLK,MYO1C,STAT3,CAT,SRSF10,ATP5F1B,DHCR7,RPS29,COL4A1,TSN,SOD…	444
Cancer, Organismal Injury and Abnormalities	anogenital cancer	Anogenital cancer	4.56e-10		1.964	DNA2,TMEM11,KIAA1217,MIA3,RPS24,GTPBP4,HNRNPL,SMARCA4,USP7,GMDS,MTCH1,AK3,ARGLU1,ENPEP,AFG3L2,CALU,NAA50,SLC39A1,DDX39A,SCARB2,RPA1,BCR,NPTN,MRPL39,MRPS18B,LEMD3,GIT2,MYL6B,ELP1,USP15,GBF1,GSN,NRP1,ZC3H15,SORBS2,HLA-C,DNAJA1,RUVBL1,RSU1,TPM4,TTC1,GPX1,EIF3B,MOV10,EIF3I,TXNL1,CUTA,RFC2,RPL22L1,CKAP5,C7orf50,EIF1AX,BST1,RDH11,NAGPA,REPS1,SNRPC,LPP,LRP10,PPP3CA,UBE3A,MAVS,PARP1,CMTM6,GFM1,SEH1L,MYO6…	620
Cellular Assembly and Organization	assembly	Assembly of organelle	4.59e-10		1.066	GNA11,SH3PXD2B,SMARCA4,CNP,CUL2,PES1,ZYX,TUBA1A,INPP5K,S100A10,LRP1,EMC6,FERMT2,TBCD,MME,EZR,DPYSL2,ACTN1,RTN4,GBF1,GSN,DSTN,LONP1,AIFM1,PDLIM1,PECAM1,DNAJA1,ACTR2,NDRG1,TPM4,THY1,VIM,SNAP23,CFL1,ARHGEF7,PRPF8,FBLIM1,INF2,CKAP5,RTN3,ITGB5,TGOLN2,VASP,CAPN1,RPS14,PYCARD,MYO6,PTGS2,RAB32,ARFGAP1,CHMP5,SDC4,TAOK2,GCC2,RBM14,ATP6V1D,CDK11B,PRKACB,IPO9,MYH9,MPRIP,MYO1C,STAT3,EXOC5,SDCBP,HDAC1,GPI,FAF1…	117
Cancer, Organismal Injury and Abnormalities	pelvic adenocarcinoma	Pelvic adenocarcinoma	5.34e-10			DNA2,TMEM11,KIAA1217,MIA3,RPS24,GTPBP4,ANPEP,HNRNPL,SMARCA4,USP7,GMDS,MTCH1,AK3,ARGLU1,ENPEP,AFG3L2,CALU,NAA50,SLC39A1,DDX39A,SCARB2,RPA1,BCR,NPTN,MRPL39,MRPS18B,LEMD3,GIT2,ELP1,USP15,GBF1,GSN,NRP1,ZC3H15,SORBS2,HLA-C,DNAJA1,RUVBL1,RSU1,TTC1,GPX1,MOV10,EIF3I,TXNL1,CUTA,RFC2,CKAP5,C7orf50,EIF1AX,BST1,RDH11,NAGPA,REPS1,SNRPC,LPP,LRP10,PPP3CA,SAMM50,UBE3A,PARP1,CMTM6,GFM1,SEH1L,MYO6,CLUH,PTGS2,ACSL3…	570
Cancer, Organismal Injury and Abnormalities, Reproductive System Disease	genital tract cancer	Genital tract cancer	5.96e-10		1.964	DNA2,TMEM11,KIAA1217,MIA3,RPS24,GTPBP4,HNRNPL,SMARCA4,USP7,GMDS,MTCH1,AK3,ARGLU1,ENPEP,AFG3L2,CALU,NAA50,SLC39A1,DDX39A,SCARB2,RPA1,BCR,NPTN,MRPL39,MRPS18B,LEMD3,GIT2,MYL6B,ELP1,USP15,GBF1,GSN,NRP1,ZC3H15,SORBS2,HLA-C,DNAJA1,RUVBL1,RSU1,TPM4,TTC1,GPX1,MOV10,EIF3I,TXNL1,CUTA,RFC2,RPL22L1,CKAP5,C7orf50,EIF1AX,BST1,RDH11,NAGPA,REPS1,SNRPC,LPP,LRP10,PPP3CA,UBE3A,MAVS,PARP1,CMTM6,GFM1,SEH1L,MYO6,CLUH,…	618
Cancer, Neurological Disease, Organismal Injury and Abnormalities	glioma cancer	Glioma cancer	6.13e-10			DNA2,GNA11,KIAA1217,MIA3,RPS24,GTPBP4,ANPEP,SMARCA4,USP7,GMDS,MTCH1,ARGLU1,ENPEP,AFG3L2,NAA50,SLC39A1,DDX39A,SCARB2,UBE2Z,RPA1,BCR,SLC25A20,NUDT16,NPTN,MRPL39,LEMD3,CPPED1,GIT2,ELP1,SMC2,CALR,MTA2,YIF1A,USP15,GBF1,RIN1,PLBD2,GSN,NRP1,ZC3H15,SORBS2,MTAP,APRT,ERGIC3,RSU1,TMED1,GPX1,TMEM109,VPS29,EIF3B,TXNL1,RFC2,FBLIM1,PHPT1,ZPR1,CKAP5,C7orf50,EIF1AX,BST1,NAGPA,REPS1,SNRPC,LPP,LRP10,SAMM50,TM9SF4,R…	579
Dermatological Diseases and Conditions, Organismal Injury and Abnormalities	psoriasis	Psoriasis	7.05e-10			CTSV,PGAM1,SEC61B,CAVIN1,PHB1,PKM,YWHAE,ARPC1B,CD63,JUND,DDX39A,FADS2,EIF5A,JUP,GBA1,MANF,EIF5,CALR,GSN,NRP1,ADAR,HLA-C,BCL2L1,ETF1,MARCKS,GJA1,TOP1,EIF2S1,GBP1,YWHAQ,VDAC1,ITGA3,PLSCR1,NRP2,MECP2,GOT2,GM2A,CALML5,ADAM10,UPP1,SLC16A1,PSME2,DPP4,EIF2S2,CFL1,GSTM1,GAPVD1,ARHGDIA,WLS,RO60,PSAP,SRM,RAN,MIF,UQCRFS1,YWHAB,CCT5,FSCN1,S100A11,TUBB,PPIA,SUB1,ELOVL5,ABCC1,PPP3CA,IL6ST,DCD,CAV1,MFSD10,UBE2L…	79
Cell-To-Cell Signaling and Interaction, Cellular Assembly and Organization, Cellular Function and Maintenance	formation	Formation of focal adhesions	7.28e-10		0.205	GNA11,EHD1,THY1,MYH9,VIM,SLK,GNAI2,CFL1,HMGB1,ACTN2,S100A10,LRP1,BCR,FERMT2,MAP4K4,CTTN,RRAS2,CAPN1,EZR,RCC2,ACTN1,PTPN1,CAV1,RHOB,PTGS2,NRP1,LGALS3,SDC4,LIMS1,TAOK2,ARF6,CALD1,MMP14	33
Cellular Assembly and Organization	organization	Organization of organelle	8.55e-10		0.915	GTF2B,NUP133,TMEM11,VPS18,MIA3,CST3,HMGN1,CNP,PES1,RPS19,TUBA1A,MYL1,AFG3L2,SCARB2,RPA1,NUDT16,LEMD3,JUP,ACTN1,DPYSL2,SMC2,GBA1,MTA2,GBF1,GSN,OPA1,LONP1,PLS3,TMEM106B,RUVBL1,NUP93,VIM,SPTBN1,MAN2A1,CFL1,ARHGEF7,FBLIM1,P3H4,CTNNA1,RAD50,NAGPA,TOR1AIP2,VPS35,HMGCL,MAVS,NUMB,RAB3A,PARP1,SEH1L,CLUH,RAB32,RAB27A,BANF1,CHMP5,SDC4,SURF4,WASHC4,HSP90AB1,AFAP1,ACTL6A,DNAJC13,PHB1,RAB43,MYH9,SLK,NOC2L,AP3D…	102
Cellular Movement	cell movement	Cell movement of breast cancer cell lines	8.8e-10		0.889	GIPC1,GNA11,ITGAV,ARPC1B,MYH9,CSE1L,STAT3,JUND,SDCBP,PA2G4,GALNT4,CD9,ACTN4,MTDH,GPI,ADAM9,FERMT2,PDCD4,PUF60,FAF1,JUP,ACTN1,PTPN1,G3BP1,USP9X,NRP1,OPA1,ELAVL1,BCL2L1,PGRMC1,ARF6,PDLIM1,NME2,GJA1,TMEM201,RUVBL1,RSU1,NDRG1,ADAM10,VIM,DPP4,FBLIM1,NT5E,HSP90AA1,CCAR2,CD151,S100A11,CTBP1,HMGA1,MAP4K4,ITGB5,SSBP1,IGF2BP1,CTTN,VASP,CD99,MYH10,MBNL1,NME1,RELA,ACSL4,DCD,CAV1,PRKRA,UBE2I,HSPA5,RAB27A,SDC4…	70
Cancer, Neurological Disease, Organismal Injury and Abnormalities	brain glioma formation	Brain glioma	9.08e-10			DNA2,GNA11,KIAA1217,MIA3,RPS24,GTPBP4,ANPEP,SMARCA4,USP7,GMDS,MTCH1,ARGLU1,ENPEP,AFG3L2,NAA50,SLC39A1,DDX39A,SCARB2,UBE2Z,RPA1,BCR,SLC25A20,NUDT16,NPTN,MRPL39,LEMD3,CPPED1,GIT2,ELP1,SMC2,CALR,MTA2,YIF1A,USP15,GBF1,RIN1,PLBD2,GSN,NRP1,ZC3H15,SORBS2,MTAP,APRT,ERGIC3,RSU1,TMED1,GPX1,TMEM109,VPS29,EIF3B,TXNL1,RFC2,FBLIM1,PHPT1,ZPR1,CKAP5,C7orf50,EIF1AX,BST1,NAGPA,REPS1,SNRPC,LPP,LRP10,SAMM50,TM9SF4,R…	567
Cancer, Organismal Injury and Abnormalities	development	Development of adenocarcinoma	9.4e-10		0.324	DNA2,TMEM11,KIAA1217,RPS24,GTPBP4,ANPEP,HNRNPL,SMARCA4,USP7,GMDS,MTCH1,AK3,ARGLU1,ENPEP,AFG3L2,NAA50,DDX39A,RPA1,BCR,MRPL39,MRPS18B,GABARAPL2,LEMD3,MTA2,USP15,GBF1,RIN1,GSN,NRP1,ZC3H15,SORBS2,HLA-C,MTAP,DNAJA1,RUVBL1,RSU1,TTC1,GPX1,MOV10,EIF3I,TXNL1,CUTA,RPL22L1,CKAP5,C7orf50,S100A11,EIF1AX,BST1,NAGPA,REPS1,SNRPC,LPP,LRP10,PPP3CA,SAMM50,UBE3A,PARP1,GFM1,PRKRA,MYO6,CLUH,PTGS2,DPY19L1,ACSL3,CDIPT,W…	555
Cancer, Gastrointestinal Disease, Organismal Injury and Abnormalities	colorectal neoplasia	Colorectal tumor	9.91e-10		0.619	DNA2,GTF2B,GNA11,KIAA1217,MIA3,ANPEP,HNRNPL,SMARCA4,USP7,AK3,AFG3L2,NAA50,DDX39A,PSMA2,RPA1,BCR,NUDT16,LEMD3,SORD,ELP1,SMC2,ANO10,CALR,MTA2,YIF1A,USP15,GBF1,RIN1,TAP2,GSN,NRP1,ZC3H15,SORBS2,MTAP,ERGIC3,TMEM97,SF3A2,DNAJA1,RUVBL1,TPM4,TTC1,GPX1,EIF3I,SELENOM,ACBD3,FBLIM1,CKAP5,C7orf50,EIF3J,S100A11,CYB5R1,BST1,NAGPA,REPS1,DBI,PPP3CA,SAMM50,TM9SF4,UBE3A,MAVS,RAB3A,PARP1,CMTM6,SEH1L,MYO6,CLUH,PACSIN…	518
Cellular Movement	migration	Migration of tumor cell lines	1.13e-09	Increased	2.343	IGFBP4,GNA11,ANPEP,DPAGT1,SH3PXD2B,CST3,PKM,ZYX,CSE1L,CALU,INPP5K,S100A10,LRP1,CD9,ARID3A,FERMT2,MME,HSP90B1,JUP,EZR,RCC2,DPYSL2,ACTN1,GBA1,G3BP1,CAPRIN1,CALR,USP15,USP9X,MAPRE2,NRP1,ZC3H15,EIF3H,OPA1,BCL2L1,PECAM1,PDLIM1,CTSZ,GNAI1,TMEM201,DNAJA1,RUVBL1,RSU1,NDRG1,WDR44,TPM4,SEC62,PODXL,RBMX,SLC16A1,EIF3I,CD82,VIM,OXSR1,FBLIM1,RPL22L1,PRDX2,CCAR2,CD151,ASNS,S100A11,CTBP1,MAP4K4,SSBP1,ITGB5,IGF2B…	163
Hereditary Disorder, Neurological Disease, Organismal Injury and Abnormalities	hereditary neuropathy	Hereditary neuropathy	1.25e-09			TMEM126A,HINT1,DNAJC13,ZFR,BICD2,SLC33A1,AFG3L2,MATR3,DYNC1H1,MME,FUS,HSPB8,SOD1,ACO2,ELP1,SORD,GBA1,PLXND1,KIF1B,GBF1,GSN,SPTLC1,OPA1,CNTNAP1,ABHD12,AIFM1,BCL2L1,CD59,GLT8D1,NDRG1,TUBB6,ASAH1,COASY,PODXL,DARS2,FAH,CISD2,GIGYF2,SIGMAR1,PSAP,ABHD16A,INF2,CCT5,PSEN1,SPART,CLCN7,SSBP1,TUBB,VPS35,CAPN1,SDHA,REPS1,SON,DYSF,CAV1,NDUFS2,TFG,HK1,DNAJC7	59
Neurological Disease, Organismal Injury and Abnormalities	dyskinesia	Dyskinesia	1.28e-09			NDUFA10,AP1S1,ATP5PB,PKM,HMGN1,CNP,TSPO,TUBA1A,NDUFA8,HP,EIF3E,COX17,TOMM20,SCARB2,S100A10,ATP5F1C,EZR,ACTN1,NDUFA4,CLDN11,PDLIM7,EIF3K,BCL2L1,AIFM1,YWHAZ,PDLIM1,ATP5MK,DNAJA1,ATP5MJ,NAPA,NDRG1,SPTBN1,TPI1,ARHGEF7,SEC11A,SIGMAR1,PRDX2,UQCRFS1,NDUFV2,OSBPL8,HLA-E,SUB1,LPP,SAP18,PPP3CA,RALYL,NME1,COX6C,RAB3A,NDUFS2,PARP1,SDC4,LDHB,HINT1,MAN1A1,MPRIP,CSRP2,SSR3,ACTN2,MTDH,ATP5F1B,DHCR7,MICALL1,GPI,D…	101
Cancer, Gastrointestinal Disease, Organismal Injury and Abnormalities	colorectal cancer	Colorectal cancer	1.36e-09		0.135	DNA2,GTF2B,GNA11,KIAA1217,MIA3,ANPEP,HNRNPL,SMARCA4,USP7,AK3,AFG3L2,NAA50,DDX39A,PSMA2,RPA1,BCR,NUDT16,LEMD3,ELP1,SMC2,ANO10,CALR,MTA2,YIF1A,USP15,GBF1,RIN1,TAP2,GSN,NRP1,ZC3H15,SORBS2,MTAP,ERGIC3,TMEM97,SF3A2,DNAJA1,RUVBL1,TPM4,TTC1,GPX1,EIF3I,SELENOM,ACBD3,FBLIM1,CKAP5,C7orf50,EIF3J,CYB5R1,BST1,NAGPA,REPS1,DBI,PPP3CA,SAMM50,TM9SF4,UBE3A,RAB3A,PARP1,CMTM6,SEH1L,MYO6,CLUH,PACSIN3,PTGS2,DPY19L1,QP…	510
Metabolic Disease, Neurological Disease, Organismal Injury and Abnormalities, Skeletal and Muscular Disorders	mitochondrial leukoencephalopathy	Mitochondrial leukoencephalopathy	1.55e-09			ATP5MK,NDUFA10,DLD,PNPT1,TSFM,FAH,SCO1,MRPL39,NDUFV2,ECHS1,SSBP1,SDHA,PDHA1,NDUFA4,NDUFS2,SQOR,GFM1,TACO1,PTCD3,ADAR,OPA1,STT3A,LONP1,AIFM1,NDUFC2	25
Immunological Disease, Organismal Injury and Abnormalities	systemic autoimmune syndrome	Systemic autoimmune syndrome	2.15e-09		-0.728	IGFBP4,AKR1B1,CTSV,PPP1R8,MRPL53,RPS24,DPAGT1,CST3,TSPO,USP7,TWSG1,RPS19,TUBA1A,HP,HMGB1,EIF3E,S100A10,CD9,RPL19,TBCD,MME,RPS18,HSP90B1,JUP,GNB2,CALR,MTA2,USP15,TAP2,GSN,NRP1,ADAR,HLA-C,OPA1,BCL2L1,SLC27A3,RPL15,MTAP,H1-0,PECAM1,ERGIC3,MBD2,GALNT1,TSFM,SEC62,RBMX,DNASE2,VIM,SNRNP200,TPI1,CALCRL,SNRPA1,SIGMAR1,RPS4Y1,IER3IP1,PRDX2,RAB10,NT5E,MAP4K4,CD99,S100A6,TXNRD1,LPP,SIL1,KHSRP,PPP3CA,PYCARD,D…	159
Hereditary Disorder, Metabolic Disease, Neurological Disease, Organismal Injury and Abnormalities, Skeletal and Muscular Disorders	Leigh syndrome	Leigh syndrome	2.44e-09			ATP5MK,NDUFA10,DLD,PNPT1,TSFM,SCO1,MRPL39,NDUFV2,ECHS1,SSBP1,SDHA,PDHA1,NDUFA4,NDUFS2,SQOR,GFM1,TACO1,PTCD3,ADAR,OPA1,STT3A,LONP1,AIFM1,NDUFC2	24
Gene Expression	expression	Expression of RNA	2.5e-09		-0.303	CNBP,GTF2B,PPP1R8,RPS24,SH3PXD2B,SMARCA4,HNRNPL,CSE1L,HMGB1,EIF3E,DDX39A,LRP1,MRPL39,CD9,RPL30,REXO2,POLR1G,MME,DARS1,JUP,ELP1,CALR,MTA2,NOLC1,RPS9,GSN,EIF3K,H1-0,ACTR2,RUVBL1,SYNJ2BP,GPX1,EIF3B,EIF3I,RPL38,HNRNPAB,RPS4Y1,ZPR1,CTBP1,EIF1AX,VASP,SUB1,PPP3CA,NME1,DEK,UBE3A,MAVS,PARP1,TFG,MYO6,ACTL6A,TFB1M,MTCH2,RBM14,FOXK1,EIF4H,DDX3X,PTGES2,STAT3,CYFIP1,MARCKSL1,ACTN4,MTDH,RPS29,PDCD4,FABP4,FUS,PF…	240
Neurological Disease, Organismal Injury and Abnormalities	progressive encephalopathy	Progressive encephalopathy	2.56e-09		0.127	ATP5PB,CST3,TSPO,CNP,CSE1L,TUBA1A,HP,HMGB1,SCARB2,KLC1,PALM2AKAP2,S100A10,LRP1,BCR,MATR3,TBCD,MME,EZR,DPYSL2,RTN4,GBA1,G3BP1,GSN,OPA1,BCL2L1,AIFM1,RPL15,LIMS1,YWHAZ,EWSR1,PECAM1,EIF2S1,EBP,CALM1 (includes others),GLT8D1,GM2A,PODXL,THY1,VIM,CFL1,GAPVD1,HNRNPAB,GIGYF2,SIGMAR1,PRDX2,RAN,RTN3,NDUFV2,PLAA,HLA-E,CAPN1,VPS35,S100A6,DBI,HMGCL,LRP10,PPP3CA,SLC25A6,CLUH,PTGS2,MAP2K2,APOA2,RNF114,NUP214,DNA…	128
Metabolic Disease, Neurological Disease, Organismal Injury and Abnormalities, Skeletal and Muscular Disorders	mitochondrial encephalomyopathy	Mitochondrial encephalomyopathy	2.69e-09			ATP5MK,NDUFA10,DLD,PNPT1,MRPL18,TSFM,TMEM70,FAH,SCO1,MRPL39,NDUFV2,ECHS1,G6PD,SSBP1,SDHA,PDHA1,NDUFA4,NDUFS2,SQOR,GFM1,TACO1,PTCD3,ADAR,OPA1,STT3A,AIFM1,LONP1,NDUFC2	28
Nucleic Acid Metabolism	metabolism	Metabolism of nucleic acid component or derivative	2.8e-09	Increased	2.284	HINT1,DCXR,PHB1,DPAGT1,PKM,MSRA,GUK1,GMDS,GNAI3,AK3,STAT3,HMGB1,CAT,NUDT16,MDH2,NUDT5,ATP5F1B,REXO2,FERMT2,IMPDH2,FUS,UAP1,SOD1,EZR,ACO2,DPYSL2,PAPSS1,ACOT9,GNB2,NDUFA4,STOML3,CS,OPA1,BCL2L1,LONP1,MTAP,YWHAZ,NME2,APRT,NDUFC2,GJA1,GNAI1,ATP5MK,DPM1,VDAC1,COASY,UPP1,PC,BPNT1,GNAI2,CALCRL,ALDH2,PNP,RAN,NT5E,MAN2B1,CUL4B,G6PD,ACAA2,RAB4A,IDH3B,TPMT,DBI,HMGCL,CMPK1,NME1,PDHA1,RPSA,PARP1,CAV1,LETM1,PRP…	76
Metabolic Disease, Organismal Injury and Abnormalities	amyloidosis	Amyloidosis	3.35e-09		1.195	CTSV,ATP5PB,CST3,TSPO,CNP,PSMB5,PRKACB,PMPCB,SLC16A3,EEF1G,CD63,STAT3,HP,HMGB1,KLC1,PALM2AKAP2,SNRPA,LRP1,PSMB2,CD9,TFRC,DHCR7,MME,SOD1,XPO7,DPYSL2,G3BP1,PICALM,GSN,SPTLC1,PSMD1,OPA1,BCL2L1,AIFM1,LIMS1,YWHAZ,PECAM1,CTSZ,EIF2S1,EBP,VDAC1,GM2A,RAB14,ADAM10,THY1,VIM,EPRS1,CFL1,GAPVD1,HNRNPAB,SIGMAR1,ALDH2,PSAP,CANX,NAE1,RAN,MIF,RTN3,PRKDC,ATP6V1E1,FAM3C,MAOA,PSEN1,ALB,HMGA1,HLA-E,GLRX,TUBB,CAPN1,VPS…	89
Neurological Disease, Organismal Injury and Abnormalities	neurological disorder	Progressive neurological disorder	3.89e-09		0.696	DNA2,ATP5PB,DPAGT1,CST3,TSPO,CNP,CSE1L,TUBA1A,HP,HMGB1,SCARB2,KLC1,PALM2AKAP2,S100A10,LRP1,BCR,MATR3,TBCD,MME,HSP90B1,EZR,DPYSL2,RTN4,GBA1,G3BP1,TAP2,GSN,OPA1,BCL2L1,AIFM1,RPL15,LIMS1,YWHAZ,EWSR1,PECAM1,EIF2S1,EBP,CALM1 (includes others),GLT8D1,GM2A,PODXL,THY1,VIM,CFL1,GAPVD1,HNRNPAB,GIGYF2,SIGMAR1,PRDX2,RAN,RTN3,NDUFV2,PLAA,HLA-E,CAPN1,VPS35,S100A6,DBI,HMGCL,LRP10,PPP3CA,SLC25A6,PRKRA,CLUH,PTGS2…	145
Neurological Disease, Organismal Injury and Abnormalities	neurological signs	Neurological signs	3.93e-09		-0.905	NDUFA10,AP1S1,ATP5PB,PKM,HMGN1,TSPO,CNP,USP7,TUBA1A,NDUFA8,HP,EIF3E,COX17,TOMM20,SCARB2,S100A10,ATP5F1C,MME,EZR,ACTN1,GBA1,NDUFA4,CLDN11,PDLIM7,EIF3K,BCL2L1,AIFM1,YWHAZ,PDLIM1,ATP5MK,DNAJA1,ATP5MJ,NAPA,NDRG1,SPTBN1,TPI1,ARHGEF7,SEC11A,WLS,SIGMAR1,PRDX2,UQCRFS1,NDUFV2,OSBPL8,NARS1,HLA-E,SUB1,LPP,SAP18,PPP3CA,RALYL,NME1,COX6C,RAB3A,NDUFS2,PARP1,PTGS2,SDC4,LDHB,ZC3H14,HINT1,MAN1A1,MPRIP,CSRP2,SSR3,A…	114
Free Radical Scavenging	metabolism	Metabolism of reactive oxygen species	4.45e-09		0.878	AKR1B1,NPC1,PNPT1,ERBIN,PHB1,SH3PXD2B,HADHA,CST3,MPRIP,STAT3,GLUD1,HP,JUND,HMGB1,AFG3L2,CAT,LRP1,TFRC,HSPB6,FAF1,SOD1,RTN4,PTPN1,GBF1,PRDX5,GSN,BCL2L1,LONP1,AIFM1,YWHAZ,PECAM1,NDUFC2,PRCP,GJA1,TOP1,HCK,VDAC1,DLD,GPX1,PRDX3,IMMT,SNAP23,NOL3,ARHGDIA,SIGMAR1,ALDH2,CANX,PRDX2,MIF,TXNRD2,UQCRFS1,HSP90AA1,NDUFV2,ECHS1,CAPNS1,PSEN1,MAOA,CUL4B,ALB,CYB5R1,G6PD,CTTN,SDHA,PPIA,S100A6,ATP5IF1,TXNRD1,DBI,ABCC…	83
Free Radical Scavenging	synthesis	Synthesis of reactive oxygen species	4.66e-09		0.672	AKR1B1,NPC1,PNPT1,ERBIN,PHB1,HADHA,CST3,MPRIP,STAT3,GLUD1,HP,JUND,HMGB1,AFG3L2,CAT,LRP1,TFRC,HSPB6,FAF1,SOD1,RTN4,PTPN1,GBF1,GSN,BCL2L1,LONP1,AIFM1,YWHAZ,PECAM1,NDUFC2,PRCP,GJA1,TOP1,HCK,VDAC1,DLD,GPX1,IMMT,SNAP23,NOL3,ARHGDIA,SIGMAR1,ALDH2,CANX,PRDX2,MIF,TXNRD2,UQCRFS1,HSP90AA1,NDUFV2,ECHS1,CAPNS1,PSEN1,MAOA,CUL4B,ALB,CYB5R1,G6PD,CTTN,SDHA,PPIA,S100A6,ATP5IF1,TXNRD1,DBI,ABCC1,PRSS23,PYCARD,NUMB,…	80
Cellular Assembly and Organization	formation	Formation of nucleus	4.75e-09	Decreased	-2.416	TOP1,RBM14,REEP5,FXR1,NUP153,NUP93,PES1,RPS19,TRIP13,GNAI2,RAN,RTN3,UBP1,FUS,SON,RTN4,G3BP1,LBR,NOLC1,PARP1,USP15,SRRT,ELAVL1,CHMP5	24
Metabolic Disease, Organismal Injury and Abnormalities	mitochondrial DNA-related disorder	Mitochondrial DNA-related disorder	5.07e-09			ATP5MK,NDUFA10,DLD,PNPT1,MRPL18,TSFM,SCO1,MRPL39,NDUFV2,ECHS1,G6PD,ACADVL,SSBP1,SDHA,PDHA1,NDUFA4,NDUFS2,SQOR,GFM1,TACO1,PTCD3,ADAR,OPA1,STT3A,LONP1,AIFM1,NDUFC2	27
Infectious Diseases, Organismal Injury and Abnormalities	infection	Infection of epithelial cell lines	5.1e-09	Increased	2.537	TMEM106B,RBM17,STAB1,COASY,ANPEP,FXR1,MAN1A1,SF3A1,NUP153,ZYX,DPP4,SDF4,PSMA7,HMGB1,AFG3L2,SNRPA1,PRPF8,ELOC,FBLIM1,PSMA2,SNRPA,UQCRFS1,RTN3,PSMA1,TFRC,HDAC1,ATP5F1B,CTBP1,CTTN,PSMC3,LMAN2,SUB1,SNRPC,SAMM50,RELA,RPL18,PTDSS1,HSPA5,RHOB,SRRT,NUP214,NCKAP1,PFKL	43
Cancer, Organismal Injury and Abnormalities, Reproductive System Disease	genital carcinoma	Genital carcinoma	5.3e-09			DNA2,TMEM11,KIAA1217,MIA3,RPS24,GTPBP4,HNRNPL,SMARCA4,USP7,GMDS,MTCH1,AK3,ARGLU1,ENPEP,AFG3L2,CALU,NAA50,SLC39A1,DDX39A,SCARB2,RPA1,BCR,NPTN,MRPL39,MRPS18B,LEMD3,GIT2,ELP1,USP15,GBF1,GSN,NRP1,ZC3H15,SORBS2,HLA-C,DNAJA1,RUVBL1,RSU1,TTC1,GPX1,MOV10,EIF3I,TXNL1,CUTA,RFC2,CKAP5,C7orf50,EIF1AX,BST1,RDH11,NAGPA,REPS1,SNRPC,LPP,LRP10,PPP3CA,UBE3A,PARP1,CMTM6,GFM1,SEH1L,MYO6,CLUH,PTGS2,ACSL3,CDIPT,WASHC4…	574
Cancer, Organismal Injury and Abnormalities	cancer of head	Cancer of head	5.73e-09		1.798	CNBP,DNA2,AKR1B1,GNA11,VPS18,KIAA1217,SCFD2,GTPBP4,SH3PXD2B,DPAGT1,SMARCA4,USP7,SMARCD2,GMDS,PES1,NUP88,TUBA1A,ENPEP,SUPV3L1,LUC7L3,COPG2,DNMBP,SCARB2,UBE2Z,LRP1,NUDT16,WDR1,BCR,NPTN,LEMD3,SLC2A14,HSP90B1,JUP,GIT2,ELP1,EPB41L3,NOLC1,USP15,GBF1,RIN1,RPS9,PLBD2,NRP1,SORBS2,MEAK7,AIFM1,ERGIC3,RSU1,NDRG1,TMEM109,VPS29,EIF3B,ARMC9,MAN2A1,GALK1,ARHGDIA,FBLIM1,CKAP5,ANKRD30A,C7orf50,CTNNA1,EIF1AX,BST1,N…	330
Cellular Assembly and Organization, Cellular Function and Maintenance	organization	Microtubule dynamics	6.15e-09	Increased	2.269	TACC1,EXOC2,CTSV,ERBIN,ANPEP,PKM,CNP,PSMF1,TUBA1A,HMGB1,AFG3L2,CALU,INPP5K,DNMBP,SCARB2,KLC1,LRP1,BCR,NPTN,CD9,KPNA1,TBCD,EZR,DPYSL2,RTN4,CAPRIN1,EPB41L3,USP9X,RIN1,GBF1,GSN,NRP1,SORBS2,OPA1,DNAJA1,TMEM106B,ACTR2,CSRP1,RSU1,NDRG1,THY1,CD82,VIM,SPTBN1,CFL1,ARHGEF7,PRPF8,WLS,ZPR1,RAN,RAB10,CKAP5,RTN3,SMURF1,S100A11,PLAA,MAP4K4,ITGB5,IGF2BP1,VASP,UBA6,TXNRD1,ABCC1,PPP3CA,NME1,RPS14,UBE3A,ACSL4,NUMB,…	168
Cancer, Gastrointestinal Disease, Organismal Injury and Abnormalities	tumorigenesis	Tumorigenesis of gastrointestinal tumor	6.3e-09		-0.128	DNA2,GTF2B,GNA11,KIAA1217,MIA3,ANPEP,HNRNPL,SMARCA4,USP7,AK3,AFG3L2,NAA50,DDX39A,PSMA2,RPA1,BCR,LEMD3,ELP1,SMC2,ANO10,MTA2,YIF1A,USP15,GBF1,RIN1,TAP2,ZC3H15,SORBS2,MTAP,ERGIC3,TMEM97,SF3A2,DNAJA1,RUVBL1,TPM4,TTC1,GPX1,EIF3I,SELENOM,ACBD3,FBLIM1,CKAP5,C7orf50,EIF3J,CYB5R1,BST1,NAGPA,REPS1,DBI,PPP3CA,SAMM50,TM9SF4,UBE3A,PARP1,CMTM6,SEH1L,MYO6,CLUH,PACSIN3,PTGS2,DPY19L1,QPCTL,TAOK2,AFAP1,GCC2,PFKL,T…	460
Cancer	transformation	Cell transformation	6.49e-09	Increased	2.252	DNA2,GTF2B,GNA11,KIAA1217,MIA3,RPS24,ANPEP,SMARCA4,USP7,GMDS,ENPEP,AFG3L2,NAA50,DDX39A,PSMA2,UBE2Z,RPA1,BCR,NPTN,MRPL39,GIT2,SORD,ELP1,SMC2,GBA1,CALR,MTA2,USP15,RIN1,PLBD2,GSN,NRP1,ZC3H15,YIF1B,SORBS2,HLA-C,MTAP,ERGIC3,SF3A2,DNAJA1,RUVBL1,GPX1,EIF3B,EIF3I,RFC2,HNRNPAB,PHPT1,C7orf50,EIF1AX,BST1,NAGPA,DBI,SNRPC,LPP,LRP10,PPP3CA,UBE3A,PARP1,CMTM6,PRKRA,SEH1L,MYO6,CLUH,PACSIN3,PTGS2,ACSL3,CHMP5,WASHC…	563
Cancer, Gastrointestinal Disease, Organismal Injury and Abnormalities	colon carcinoma	Colon carcinoma	6.62e-09			DNA2,GTF2B,GNA11,MIA3,ANPEP,HNRNPL,SMARCA4,USP7,AK3,AFG3L2,NAA50,DDX39A,PSMA2,RPA1,BCR,LEMD3,ELP1,SMC2,ANO10,MTA2,YIF1A,USP15,RIN1,TAP2,ZC3H15,SORBS2,MTAP,ERGIC3,TMEM97,SF3A2,DNAJA1,RUVBL1,TPM4,TTC1,GPX1,EIF3I,SELENOM,ACBD3,FBLIM1,CKAP5,C7orf50,EIF3J,CYB5R1,BST1,NAGPA,REPS1,DBI,PPP3CA,SAMM50,TM9SF4,UBE3A,PARP1,CMTM6,SEH1L,MYO6,CLUH,PACSIN3,PTGS2,DPY19L1,QPCTL,TAOK2,AFAP1,GCC2,PFKL,TMEM126A,EHD1,M…	432
Protein Trafficking	targeting	Targeting of protein	7.69e-09			GIPC1,YWHAQ,PPM1A,ERBIN,SYNJ2BP,SEC62,AP1S2,YWHAE,BICD2,MYO1C,SCARB2,RAN,YWHAB,SMURF1,MICALL1,NAGPA,XPO7,SEC61A1,CALR,GBF1,MYO6,YIF1B,AHCYL1,YWHAZ,NUP214,GCC2,ARL1	27
Cellular Assembly and Organization	development	Development of cytoplasm	8.18e-09		0.145	PNPT1,GNA11,SH3PXD2B,SMARCA4,CNP,IPO9,CUL2,MPRIP,PES1,ZYX,TUBA1A,SUPV3L1,STAT3,MYO1C,INPP5K,S100A10,LRP1,HDAC1,EMC6,GPI,FERMT2,TBCD,PFDN5,ACO2,ACTN1,DPYSL2,RTN4,GSN,RHOB,DSTN,OPA1,CNTNAP1,BCL2L1,LONP1,CALD1,ARF6,PDLIM1,PECAM1,HCK,ACTR2,ITGA3,TPM4,THY1,GNAI2,CFL1,FBLIM1,EIF2B1,RAB1A,TPM2,WASF2,INF2,EHD4,CKAP5,MIF,STX12,M6PR,CUL4B,PSEN1,PDCD10,ITGB5,SSBP1,CTTN,NAGPA,TUBB,VASP,CAPN1,RPS14,RPS3,PYCAR…	76
Connective Tissue Disorders, Inflammatory Disease, Organismal Injury and Abnormalities, Skeletal and Muscular Disorders	rheumatic disease	Rheumatic Disease	8.49e-09		-1.29	IGFBP4,NUP133,RPS24,DPAGT1,CST3,PKM,TSPO,USP7,TUBA1A,HP,HMGB1,EIF3E,S100A10,LRP1,PSIP1,RPL19,PTX3,TBCD,MME,RPS18,HSP90B1,ACTN1,GNB2,CALR,USP15,TAP2,GSN,NRP1,ADAR,HLA-C,RPL15,MTAP,YWHAZ,PECAM1,MBD2,ATP5MJ,GALNT1,TFPI2,SEC62,GPX1,DNASE2,VIM,SNRNP200,CFL1,TPI1,CALCRL,SNRPA1,SIGMAR1,PRDX2,RAB10,HLA-E,MAP4K4,TXNRD1,LPP,SIL1,KHSRP,ABCC1,PPP3CA,PYCARD,DEK,NUMB,PARP1,TFG,PTGS2,AKR1A1,ARFGAP1,SDC4,HK1,ACT…	144
Cancer, Gastrointestinal Disease, Hepatic System Disease, Organismal Injury and Abnormalities	hepatitis C virus-related hepatocellular carcinoma	Hepatitis C virus-related hepatocellular carcinoma	9.1e-09			TUBB,HSP90B1,RRBP1,NME1,FAH,VIM,GALK1,GLUD1,HSPA5,CAT,ECHS1,DHCR7	12
Cancer, Gastrointestinal Disease, Hepatic System Disease, Organismal Injury and Abnormalities	liver carcinoma	Liver carcinoma	9.51e-09		-0.698	DNA2,GTF2B,KIAA1217,MIA3,RPS24,ANPEP,SMARCA4,USP7,ARGLU1,CALU,NAA50,BCR,LEMD3,SORD,SMC2,GBA1,MTA2,USP15,GSN,HLA-C,ERGIC3,DNAJA1,TMED1,TTC1,GPX1,EIF3I,SELENOM,ACBD3,TXNL1,CUTA,RFC2,HNRNPAB,CKAP5,C7orf50,SERINC1,REPS1,DBI,LPP,PPP3CA,TM9SF4,MAVS,PARP1,CMTM6,GFM1,PRKRA,MYO6,PTGS2,QPCTL,ACSL3,WASHC4,TAOK2,GCC2,PFKL,MTCH2,RAB43,SLK,MYO1C,STAT3,CAT,SRSF10,ATP5F1B,DHCR7,RPS29,COL4A1,TSN,SOD1,GGCT,IGF2BP3…	422
Nucleic Acid Metabolism, Small Molecule Biochemistry	biosynthesis	Biosynthesis of ribonucleoside triphosphate	1.02e-08		1.986	ATP5MK,VDAC1,HINT1,PHB1,PKM,MSRA,STAT3,HMGB1,PNP,NT5E,ATP5F1B,CUL4B,IMPDH2,FUS,SOD1,ACO2,NME1,PDHA1,NDUFA4,CAV1,PARP1,LETM1,OPA1,BCL2L1,LONP1,YWHAZ,NME2,TMSB10/TMSB4X,NDUFC2,GJA1	30
Cancer, Organismal Injury and Abnormalities	extraadrenal retroperitoneal tumor	Extraadrenal retroperitoneal tumor	1.16e-08		-0.121	DNA2,AKR1B1,SRP68,GNA11,VPS18,KIAA1217,ACAT2,MIA3,SCFD2,ANPEP,HNRNPL,SMARCA4,SMARCD2,AK3,ENPEP,TUBA1A,HP,HMGB1,CALU,UGGT1,NAA50,PSMA2,DNMBP,RPA1,LRP1,NPTN,CD9,MRPL39,RPL14,PTX3,GABARAPL2,MME,LEMD3,HSP90B1,ANO10,EPB41L3,NOLC1,GBF1,RIN1,GSN,PDLIM7,NRP1,NANS,MEAK7,CNPY4,EI24,RSU1,TSFM,GPX1,TFPI2,THY1,SLC16A1,DNASE2,ARMC9,MAN2A1,TXNL1,HNRNPAB,PRDX2,ANKRD30A,CKAP5,DHX30,S100A11,CTBP1,EIF1AX,BST1,SERIN…	372
Cancer, Organismal Injury and Abnormalities	malignant neoplasm of retroperitoneum	Malignant neoplasm of retroperitoneum	1.32e-08		-0.653	DNA2,SRP68,VPS18,KIAA1217,ACAT2,MIA3,SCFD2,ANPEP,SMARCA4,HNRNPL,SMARCD2,AK3,TUBA1A,ENPEP,HP,HMGB1,CALU,UGGT1,NAA50,DNMBP,PSMA2,RPA1,LRP1,NPTN,MRPL39,CD9,RPL14,GABARAPL2,MME,LEMD3,HSP90B1,ANO10,EPB41L3,NOLC1,GBF1,RIN1,GSN,PDLIM7,NRP1,NANS,MEAK7,CNPY4,EI24,RSU1,TFPI2,TSFM,GPX1,SLC16A1,DNASE2,ARMC9,MAN2A1,TXNL1,HNRNPAB,PRDX2,CKAP5,ANKRD30A,DHX30,S100A11,CTBP1,SERINC1,BST1,NAGPA,LPP,ELOVL5,SAMM50,NME…	345
Organismal Injury and Abnormalities	growth	Growth of lesion	1.45e-08		1.898	AKR1B1,CTSV,ANPEP,CST3,PKM,NFIC,RPS19,HMGB1,GSPT1,COX17,NIBAN2,S100A10,MRPS18B,FERMT2,CISD1,MME,EZR,ACO2,DPYSL2,RTN4,CALR,NDUFA4,NOLC1,USP9X,NRP1,ZC3H15,EIF3H,BCL2L1,LONP1,RPL15,MTAP,YWHAZ,CTSZ,DNAJA1,RUVBL1,NDRG1,GALNT1,SLC20A1,SEC62,RBMX,SLC16A1,EIF3I,CD82,CISD2,RPL22L1,RAB10,CKAP5,NT5E,CD151,ITGB5,IGF2BP1,S100A6,HMGCL,ABCC1,NME1,SART1,PYCARD,ACSL4,NUMB,PARP1,TMCO1,GFM1,TFG,PTGS2,QPCTL,MAP2K2,R…	160
Cancer, Organismal Injury and Abnormalities	neoplasia	Neoplasia of cells	1.45e-08	Increased	2.528	DNA2,GTF2B,GNA11,KIAA1217,MIA3,RPS24,ANPEP,SMARCA4,USP7,GMDS,ENPEP,AFG3L2,NAA50,DDX39A,PSMA2,UBE2Z,RPA1,BCR,NPTN,MRPL39,GIT2,SORD,ELP1,SMC2,GBA1,CALR,MTA2,USP15,PLBD2,GSN,NRP1,ZC3H15,YIF1B,SORBS2,HLA-C,MTAP,ERGIC3,SF3A2,DNAJA1,GPX1,EIF3B,EIF3I,RFC2,HNRNPAB,PHPT1,C7orf50,EIF1AX,BST1,NAGPA,DBI,SNRPC,LPP,LRP10,PPP3CA,UBE3A,PARP1,CMTM6,PRKRA,SEH1L,MYO6,CLUH,PACSIN3,PTGS2,ACSL3,CHMP5,WASHC4,TAOK2,GCC2…	556
Metabolic Disease, Neurological Disease, Organismal Injury and Abnormalities, Skeletal and Muscular Disorders	mitochondrial myopathy	Mitochondrial myopathy	1.5e-08			NDUFA10,ATP5MK,PNPT1,DLD,MRPL18,TSFM,TMEM70,FAH,LARS2,SCO1,MRPL39,NDUFV2,ECHS1,G6PD,SSBP1,SDHA,PDHA1,NDUFA4,NDUFS2,SQOR,GFM1,TACO1,ADAR,PTCD3,OPA1,STT3A,LONP1,AIFM1,NDUFC2	29
Connective Tissue Disorders, Immunological Disease, Inflammatory Disease, Inflammatory Response, Organismal Injury and Abnormalities, Skeletal and Muscular Disorders	rheumatoid arthritis	Rheumatoid arthritis	1.66e-08			MRPS15,IGFBP4,RPS24,DPAGT1,CST3,GLRX5,SEL1L,TSPO,USP7,EEF1G,TUBA1A,STAT3,MYO1C,HP,EIF3E,HMGB1,SLFN5,NRM,FAU,S100A10,ZNF326,GNL1,HDAC1,TFRC,RPL19,ADAM9,TBCD,FABP4,MME,FAF1,RPS18,HSP90B1,HSPB8,PTPN1,GNB2,CALR,USP15,PRDX5,TAP2,GSN,NRP1,COL4A2,HLA-C,RPL15,MTAP,CALD1,PECAM1,MBD2,GBP1,HCK,GLIPR2,GALNT1,SEC62,ADAM10,HEXA,VIM,DNASE2,DPP4,SNRNP200,TPI1,NUDCD2,DDX39B,CALCRL,LEMD2,RPL31,PRDX2,TPM2,RAB10,EHD…	95
Cell Death and Survival	survival	Survival of stem cell lines	1.96e-08		1.043	TOP1,EIF2S1,VDAC1,ACTR2,PPP1R8,LSM6,ARPC3,RUVBL1,TUBB,SOD1,ATP6V1C1,TRAPPC5,NUP93,GUK1,RELA,EPRS1,SNAP23,DDX39B,MTMR11,PSMD1,RPA1,ATP5F1B,NDUFV2	23
Cellular Function and Maintenance	receptor-mediated endocytosis	Receptor-mediated endocytosis	2.01e-08		0.952	SNX17,ATP6V1D,AP1S1,STAB1,SCARB2,CANX,NAE1,LRP1,RPS21,ATP6V1E1,TFRC,ATP5F1B,M6PR,MICALL1,SF3B3,CTTN,REPS1,AP2B1,AAK1,PPP3CA,NME1,SART1,RUVBL2,CAV1,PICALM,PDLIM7,AP2A2,AP2A1,PKN2,AP2S1,ARF6,NME2	32
Nucleic Acid Metabolism, Small Molecule Biochemistry	metabolism	Metabolism of nucleoside triphosphate	2.04e-08		1.986	ATP5MK,VDAC1,HINT1,PHB1,PKM,MSRA,GUK1,GNAI3,AK3,STAT3,HMGB1,PNP,RAN,NT5E,ATP5F1B,CUL4B,IMPDH2,FUS,SOD1,ACO2,NME1,PDHA1,NDUFA4,CAV1,PARP1,LETM1,OPA1,LONP1,BCL2L1,YWHAZ,NME2,NDUFC2,TMSB10/TMSB4X,GJA1	34
Cancer, Organismal Injury and Abnormalities	growth	Growth of tumor	2.18e-08		1.833	AKR1B1,CTSV,ANPEP,CST3,PKM,NFIC,RPS19,HMGB1,GSPT1,COX17,NIBAN2,S100A10,MRPS18B,FERMT2,CISD1,MME,EZR,ACO2,DPYSL2,RTN4,CALR,NDUFA4,NOLC1,USP9X,NRP1,ZC3H15,EIF3H,BCL2L1,LONP1,RPL15,MTAP,YWHAZ,CTSZ,DNAJA1,RUVBL1,NDRG1,GALNT1,SLC20A1,SEC62,RBMX,SLC16A1,EIF3I,CD82,CISD2,RPL22L1,RAB10,CKAP5,NT5E,CD151,ITGB5,IGF2BP1,S100A6,HMGCL,ABCC1,NME1,SART1,PYCARD,ACSL4,NUMB,PARP1,TMCO1,GFM1,TFG,PTGS2,QPCTL,MAP2K2,R…	159
Cellular Assembly and Organization, Organismal Development, Tissue Development	fibrogenesis	Fibrogenesis	2.19e-08		0.765	FILIP1L,GNA11,SH3PXD2B,SMARCA4,CNP,CUL2,MPRIP,ZYX,TUBA1A,MYO1C,STAT3,INPP5K,ACTN2,S100A10,LRP1,MARCKSL1,WDR1,GPI,FERMT2,TBCD,PDCD4,MME,PFDN5,ACTN1,DPYSL2,RTN4,CALR,CHD4,GSN,RHOB,DSTN,CNTNAP1,CALD1,ARF6,PDLIM1,PECAM1,YWHAQ,HCK,ACTR2,ITGA3,TPM4,STAB1,THY1,VIM,GNAI2,CFL1,FBLIM1,TPM2,WASF2,INF2,CKAP5,MIF,PDCD10,ITGB5,COL6A3,CTTN,TUBB,VASP,CAPN1,MYH10,RPS3,PYCARD,DYSF,CAV1,PTGS2,HSPA5,UBE2K,PKN2,SDC4,…	71
Cancer, Gastrointestinal Disease, Organismal Injury and Abnormalities	development	Development of colorectal tumor	2.2e-08		-0.128	DNA2,GTF2B,GNA11,KIAA1217,MIA3,ANPEP,HNRNPL,SMARCA4,USP7,AK3,AFG3L2,NAA50,DDX39A,PSMA2,RPA1,BCR,LEMD3,ELP1,SMC2,ANO10,MTA2,YIF1A,USP15,GBF1,RIN1,TAP2,ZC3H15,SORBS2,MTAP,ERGIC3,TMEM97,SF3A2,DNAJA1,RUVBL1,TPM4,TTC1,GPX1,EIF3I,SELENOM,ACBD3,FBLIM1,CKAP5,C7orf50,EIF3J,CYB5R1,BST1,NAGPA,REPS1,DBI,PPP3CA,SAMM50,TM9SF4,UBE3A,PARP1,CMTM6,SEH1L,MYO6,CLUH,PACSIN3,PTGS2,DPY19L1,QPCTL,TAOK2,AFAP1,GCC2,PFKL,T…	455
Cancer, Gastrointestinal Disease, Organismal Injury and Abnormalities	colorectal carcinomagenesis	Colorectal carcinoma	2.59e-08		-1.067	DNA2,GTF2B,GNA11,KIAA1217,MIA3,ANPEP,HNRNPL,SMARCA4,USP7,AK3,AFG3L2,NAA50,DDX39A,PSMA2,RPA1,BCR,LEMD3,ELP1,SMC2,ANO10,MTA2,YIF1A,USP15,GBF1,RIN1,TAP2,ZC3H15,SORBS2,MTAP,ERGIC3,TMEM97,SF3A2,DNAJA1,RUVBL1,TPM4,TTC1,GPX1,EIF3I,SELENOM,ACBD3,FBLIM1,CKAP5,C7orf50,EIF3J,CYB5R1,BST1,NAGPA,REPS1,DBI,PPP3CA,SAMM50,TM9SF4,UBE3A,PARP1,CMTM6,SEH1L,MYO6,CLUH,PACSIN3,PTGS2,DPY19L1,QPCTL,TAOK2,AFAP1,GCC2,PFKL,T…	454
Molecular Transport, Protein Synthesis, Protein Trafficking	localization	Localization of protein	2.8e-08		0.647	ITGAV,STAT3,IST1,SCO1,INPP5K,ACTN2,S100A10,EXOC5,WNK3,ACTN4,TFRC,DDX42,JUP,EZR,AAK1,ARL6IP5,TMED2,EPB41L3,RAB13,USP9X,PICALM,LAMTOR3,NACC2,LONP1,CNPY4,GJA1,FLOT1,MECP2,HECTD1,RAB35,RAB14,SPTBN1,CUTA,ARHGDIA,RAB10,RAN,MIF,HSP90AA1,SMURF1,CTNNA1,MYL12B,TRIM25,SRSF2,CAV1,PARP1,DHCR24,SEH1L,LGALS3,HSP90AB1,NEDD8,NCKAP1	51
Neurological Disease, Organismal Injury and Abnormalities, Psychological Disorders	parkinsonism	Parkinsonism	2.91e-08			FLOT1,GLT8D1,DNAJC13,RPL13A,PIP4P2,PODXL,AP1S2,CNP,TSPO,THY1,VIM,CSE1L,TUBA1A,GIGYF2,HMOX2,SCARB2,SIGMAR1,PSAP,S100A10,RPL31,PRDX2,BCR,RAN,TFRC,NDUFV2,ATP6V1E1,PSEN1,ALB,G6PD,PFDN1,FUS,VPS35,SOD1,RTN4,GBA1,RELA,ARL6IP5,SLC25A6,KIF1B,PRKRA,PTGS2,RNF114,AIFM1,BCL2L1,RPL15,LDHB	46
Molecular Transport, Protein Trafficking	internalization	Internalization of protein	3.23e-08		1.333	DNAJA1,TSPO,IPO9,TNPO1,STAT3,CFL1,RAB15,TOMM20,TIMM8A,ZPR1,RAN,HSP90AA1,PSEN1,JUP,AP2B1,PPP3CA,SAMM50,IPO7,MAVS,NOLC1,DNAJA2,PTGS2,KPNA6,ELAVL1,PTTG1IP,HSP90AB1,ARF6,TOMM7,YWHAZ,NUP214	30
Cell Morphology, Cellular Function and Maintenance	transmembrane potential	Transmembrane potential of mitochondria	3.51e-08		1.651	MTCH2,VDAC1,HINT1,NDRG1,PHB1,PKM,TSPO,YWHAE,PRDX3,VIM,IMMT,NOL3,CAT,CISD2,ECHS1,PSEN1,SPART,CLPP,PPA2,CISD1,SOD1,ATP5IF1,ELP1,RTN4,PYCARD,RELA,NDUFA4,SLC25A6,PARP1,GSN,AP2A2,COL4A2,OPA1,LONP1,AIFM1,BCL2L1,CHMP5,GPD2,HERPUD1,DIABLO	40
Infectious Diseases, Organismal Injury and Abnormalities	infection	Infection of kidney cell lines	3.77e-08	Increased	2.444	RBM17,STAB1,COASY,ANPEP,FXR1,NUP153,MAN1A1,SF3A1,ZYX,DPP4,SDF4,PSMA7,HMGB1,AFG3L2,SNRPA1,PRPF8,ELOC,FBLIM1,PSMA2,SNRPA,PSMA1,UQCRFS1,RTN3,TFRC,HDAC1,ATP5F1B,CTBP1,CTTN,PSMC3,LMAN2,SUB1,SNRPC,SAMM50,RELA,RPL18,PTDSS1,HSPA5,RHOB,SRRT,NUP214,NCKAP1,PFKL	42
Nucleic Acid Metabolism, Small Molecule Biochemistry	synthesis	Synthesis of purine nucleotide	3.96e-08		1.764	ATP5MK,VDAC1,HINT1,PHB1,COASY,PKM,MSRA,GUK1,GMDS,AK3,STAT3,HMGB1,ALDH2,PNP,NT5E,MAN2B1,ATP5F1B,CUL4B,G6PD,IMPDH2,FUS,SOD1,ACO2,NME1,PDHA1,NDUFA4,CAV1,PARP1,LETM1,OPA1,LONP1,BCL2L1,YWHAZ,NME2,NDUFC2,TMSB10/TMSB4X,GJA1	37
Infectious Diseases, Organismal Injury and Abnormalities	replication	Replication of Infectious bronchitis virus	4.37e-08		1.941	SNRPD1,UFD1,HNRNPL,SART1,PES1,GBF1,EIF3E,CWC15,LOC102724594/U2AF1,HNRNPH3,ARF5,NEDD8,RBX1	13
Cancer, Organismal Injury and Abnormalities	lymphoreticular neoplasm	Lymphoreticular neoplasm	4.42e-08		-1.931	DNA2,GTF2B,GNA11,KIAA1217,RPS24,ANPEP,SMARCA4,USP7,GMDS,CSE1L,TUBA1A,ENPEP,HP,HMGB1,NAA50,DDX39A,RPA1,LRP1,PSIP1,BCR,PSMB2,CD9,KPNA1,FERMT2,MME,RPS18,HSP90B1,GIT2,SORD,SMC2,CALR,USP15,GSN,NRP1,SORBS2,HLA-C,AIFM1,THY1,SLC16A1,EIF3I,DNASE2,ARMC9,MAN2A1,TPI1,ANKRD30A,CTBP1,OSBPL8,NARS1,TGOLN2,LPP,ELOVL5,PPP3CA,NME1,DEK,UBE3A,ACSL4,NUMB,PARP1,MYO6,CLUH,PTGS2,ACSL3,LOC102724594/U2AF1,WASHC4,TAOK2,HSP9…	292
Lipid Metabolism, Small Molecule Biochemistry	metabolism	Metabolism of membrane lipid derivative	4.7e-08	Increased	3.029	NPC1,TECR,ACAT2,GNAI3,INPP5K,CAT,LRP1,CD9,DHCR7,PTX3,FABP4,PIK3R4,SOD1,PEX11B,GBA1,SPTLC1,ABHD12,BCL2L1,PGRMC1,ARF6,SLC44A2,EBP,DPM1,MECP2,PLSCR1,MBOAT7,RAB35,GM2A,ASAH1,LPCAT2,HEXA,PC,CD82,DPM3,GAPVD1,HSD17B7,PSAP,PLSCR3,PRDX2,ABHD16A,MTMR6,PRKDC,MAOA,PLPP1,PLAA,TRPV2,G6PD,SERINC1,ORMDL2,DBI,ABCC1,TM9SF2,ACSL4,LBR,CAV1,DHCR24,FDX1,PTDSS1,PTGS2,HSPA5,CDIPT,APOA2,ACSL3,RAB27A,VAPA	65
Infectious Diseases, Organismal Injury and Abnormalities	infection	Infection of embryonic cell lines	4.78e-08	Increased	2.476	RBM17,STAB1,COASY,ANPEP,FXR1,MAN1A1,SF3A1,NUP153,ZYX,DPP4,SDF4,PSMA7,HMGB1,AFG3L2,SNRPA1,PRPF8,ELOC,FBLIM1,PSMA2,SNRPA,UQCRFS1,RTN3,PSMA1,TFRC,HDAC1,ATP5F1B,CTBP1,CTTN,PSMC3,LMAN2,SUB1,SNRPC,SAMM50,RELA,RPL18,PTDSS1,HSPA5,RHOB,SRRT,NUP214,NCKAP1,PFKL	42
Neurological Disease, Organismal Injury and Abnormalities, Psychological Disorders	tauopathy	Tauopathy	5.34e-08			ATP5PB,CST3,TSPO,CNP,PRKACB,PMPCB,SLC16A3,EEF1G,TUBA1A,CD63,STAT3,HP,HMGB1,KLC1,PALM2AKAP2,SNRPA,LRP1,CD9,TFRC,DHCR7,MME,FUS,SOD1,XPO7,DPYSL2,G3BP1,PICALM,SPTLC1,OPA1,BCL2L1,AIFM1,LIMS1,YWHAZ,PECAM1,CTSZ,EIF2S1,EBP,VDAC1,GLT8D1,GM2A,RAB14,ADAM10,THY1,VIM,EPRS1,CFL1,GAPVD1,HNRNPAB,SIGMAR1,ALDH2,PSAP,CANX,NAE1,RAN,RTN3,PRKDC,ATP6V1E1,FAM3C,MAOA,PSEN1,ALB,HMGA1,HLA-E,GLRX,TUBB,CAPN1,VPS35,HMGCL,LRP1…	85
Cellular Function and Maintenance	engulfment	Engulfment of tumor cell lines	6.28e-08		1.325	HCK,ATP6V1D,ACTR2,NRP2,NDRG1,PKM,SMARCA4,VIM,GNAI2,CYFIP1,SCARB2,ACTN4,WASF2,APMAP,RPS21,HSP90AA1,ATP6V1E1,SF3B3,PTX3,ARPC3,RRAS2,LMAN2,EZR,ACTN1,MBNL1,NME1,SART1,MANF,RUVBL2,CALR,MTA2,CAV1,RHOB,NANS,PKN2,STT3A,ARF6,ICAM1,NME2	39
Neurological Disease, Organismal Injury and Abnormalities, Psychological Disorders	progressive parkinsonism	Progressive parkinsonism	6.61e-08			FLOT1,GLT8D1,DNAJC13,RPL13A,PIP4P2,PODXL,AP1S2,CNP,TSPO,THY1,VIM,CSE1L,TUBA1A,GIGYF2,HMOX2,SCARB2,SIGMAR1,PSAP,S100A10,RPL31,PRDX2,BCR,RAN,TFRC,NDUFV2,ATP6V1E1,PSEN1,ALB,PFDN1,FUS,VPS35,SOD1,RTN4,GBA1,RELA,ARL6IP5,SLC25A6,KIF1B,PTGS2,RNF114,AIFM1,BCL2L1,RPL15,LDHB	44
Molecular Transport, Protein Trafficking	import	Import of protein	6.72e-08		1.929	DNAJA1,TSPO,IPO9,TNPO1,STAT3,CFL1,TOMM20,TIMM8A,ZPR1,RAN,HSP90AA1,PSEN1,JUP,PPP3CA,SAMM50,IPO7,MAVS,NOLC1,DNAJA2,PTGS2,KPNA6,ELAVL1,PTTG1IP,HSP90AB1,TOMM7,YWHAZ,NUP214	27
DNA Replication, Recombination, and Repair, Energy Production, Nucleic Acid Metabolism, Small Molecule Biochemistry	hydrolysis	Hydrolysis of ATP	6.82e-08		0.897	RUVBL1,SOD1,ATP5IF1,SMARCA4,ABCC1,SMARCA5,RUVBL2,SNRNP200,CCT4,HMGB1,HSPA5,BCR,CALD1,CCT5	14
Cell Death and Survival, Organismal Injury and Abnormalities	cell death	Cell death of neuroblastoma cell lines	7.23e-08		0.991	TMEM106B,CCT2,YWHAE,DPP4,TUBA1A,STAT3,FKBP8,CAT,LRP1,PRDX2,MIF,HDAC1,CCT5,PSEN1,MAOA,HMGA1,GLRX,CAPN1,SOD1,S100A6,RELA,UBE3A,CCT4,PARP1,KIF1B,PRKRA,HSPA5,UBE2K,AIFM1,MEAK7,BCL2L1,EWSR1,DHX9,DIABLO	34
Neurological Disease, Organismal Injury and Abnormalities, Psychological Disorders	dementia	Dementia	7.5e-08			DNAJC13,ATP5PB,CST3,CNP,TSPO,PRKACB,PMPCB,SLC16A3,EEF1G,STAT3,HP,HMGB1,KLC1,PALM2AKAP2,SNRPA,LRP1,TFRC,DHCR7,COL4A1,MME,FUS,SOD1,XPO7,DPYSL2,GBA1,G3BP1,PICALM,SPTLC1,COL4A2,OPA1,BCL2L1,AIFM1,LIMS1,YWHAZ,PECAM1,EIF2S1,EBP,VDAC1,TMEM106B,GLT8D1,GM2A,MRPL18,RAB14,ADAM10,THY1,VIM,EPRS1,CFL1,GAPVD1,HNRNPAB,SIGMAR1,ALDH2,PSAP,CANX,NAE1,RAN,RTN3,PRKDC,ATP6V1E1,FAM3C,MAOA,PSEN1,ALB,HMGA1,HLA-E,G6PD,GLRX,…	89
Infectious Diseases, Organismal Injury and Abnormalities	sepsis	Sepsis	7.69e-08		0.703	ITGAV,TSPO,CD63,STAT3,HMGB1,LRP1,SDCBP,BCR,PSMA1,TFRC,DHCR7,MME,HSP90B1,RTN4,PTPN1,TMED2,KIF1B,ARFIP1,LAMTOR3,CD55,DNAJB11,COPB1,HLA-C,BCL2L1,YWHAZ,MARCKS,GBP1,HCK,ACTR2,ASAH1,RAB14,YWHAH,CFL1,MIF,PSEN1,ALB,TOR1AIP2,VASP,ABCC1,ATP6V1C1,IL6ST,PYCARD,RELA,SEC24D,PARP1,CAV1,TMCO1,TFG,PTGS2,HSPA5,LGALS3,VAPA,UBE2D1,ICAM1	54
Neurological Disease, Organismal Injury and Abnormalities, Psychological Disorders	degenerative dementia	Degenerative dementia	8.21e-08			ATP5PB,CST3,TSPO,CNP,PRKACB,PMPCB,SLC16A3,EEF1G,STAT3,HP,HMGB1,KLC1,PALM2AKAP2,SNRPA,LRP1,TFRC,DHCR7,MME,FUS,SOD1,XPO7,DPYSL2,GBA1,G3BP1,PICALM,SPTLC1,OPA1,BCL2L1,AIFM1,LIMS1,YWHAZ,PECAM1,EIF2S1,EBP,VDAC1,GLT8D1,GM2A,RAB14,ADAM10,THY1,VIM,EPRS1,CFL1,GAPVD1,HNRNPAB,SIGMAR1,ALDH2,PSAP,CANX,NAE1,RAN,RTN3,PRKDC,ATP6V1E1,FAM3C,MAOA,PSEN1,ALB,HMGA1,HLA-E,GLRX,TUBB,CAPN1,VPS35,HMGCL,LRP10,PPP3CA,RELA,DY…	82
Hereditary Disorder, Neurological Disease, Organismal Injury and Abnormalities	neuropathy	Autosomal dominant neuropathy	8.49e-08			DYNC1H1,SSBP1,DNAJC13,GLT8D1,FUS,VPS35,SDHA,SOD1,HSPB8,BICD2,SON,GBA1,KIF1B,SLC33A1,GBF1,GSN,GIGYF2,PSAP,OPA1,INF2,DNAJC7,MATR3,PSEN1	23
Organismal Injury and Abnormalities	dyskeratosis congenita or aplastic anemia	Dyskeratosis congenita or aplastic anemia	9.09e-08			RPS29,IMPDH2,RPS26,RPS27,PPIA,SOD1,TXNRD1,RPS24,GPX1,PPP3CA,PRDX3,RPS19,PARP1,DKC1,RPL18,RPS15A,CAT,PARN,ALDH2,RPL15,ASCC1,ACTL6A	22
Cellular Movement	migration	Migration of breast cancer cell lines	9.24e-08		0.578	GIPC1,GNA11,ITGAV,MYH9,CSE1L,STAT3,SDCBP,PA2G4,CD9,ACTN4,MTDH,ADAM9,FERMT2,PDCD4,PUF60,FAF1,ACTN1,G3BP1,USP9X,NRP1,OPA1,ELAVL1,BCL2L1,PGRMC1,ARF6,PDLIM1,NME2,GJA1,TMEM201,RUVBL1,RSU1,NDRG1,VIM,DPP4,FBLIM1,HSP90AA1,CCAR2,S100A11,CTBP1,HMGA1,MAP4K4,ITGB5,SSBP1,IGF2BP1,CTTN,VASP,MYH10,MBNL1,NME1,RELA,ACSL4,DCD,CAV1,PRKRA,UBE2I,HSPA5,SDC4,AHNAK,MMP14	59
Nucleic Acid Metabolism, Small Molecule Biochemistry	metabolism	Metabolism of nucleotide	9.46e-08	Increased	2.206	HINT1,DCXR,PHB1,PKM,MSRA,GUK1,GMDS,GNAI3,AK3,STAT3,HMGB1,CAT,NUDT16,MDH2,NUDT5,ATP5F1B,REXO2,FERMT2,IMPDH2,FUS,SOD1,EZR,ACO2,PAPSS1,GNB2,NDUFA4,STOML3,OPA1,BCL2L1,LONP1,YWHAZ,NME2,NDUFC2,GJA1,GNAI1,ATP5MK,DPM1,VDAC1,COASY,UPP1,PC,BPNT1,GNAI2,CALCRL,ALDH2,PNP,RAN,NT5E,MAN2B1,CUL4B,G6PD,RAB4A,IDH3B,TPMT,CMPK1,NME1,PDHA1,RPSA,PARP1,CAV1,LETM1,PTGS2,TMSB10/TMSB4X,LDHB	64
Metabolic Disease, Organismal Injury and Abnormalities	metabolism	Abnormal metabolism	9.64e-08		-0.793	IGFBP4,NPC1,CAVIN1,ACAT2,SH3PXD2B,ANPEP,HADHA,CST3,GLUD1,SLC33A1,SCARB2,S100A10,LRP1,SLC25A20,HDAC1,IMPDH2,FABP4,PDGFRA,SOD1,OXCT1,ELP1,HNRNPH2,PEX11B,RTN4,GBA1,PTPN1,CD55,GM2A,ETFA,GPX1,TMEM109,UPP1,HEXA,TOP2B,DPP4,GNAI2,ADH5,ALDH2,PSAP,PNP,CPT2,NT5E,M6PR,PSEN1,HLA-E,ACADVL,ETFB,PPIA,HMGCL,PPP3CA,SUMF2,PARP1,CAV1,PTGS2,HSPA5,PLIN3,APOA2,AKR1A1	58
Free Radical Scavenging	production	Production of reactive oxygen species	1.05e-07		0.551	AKR1B1,PNPT1,PHB1,HADHA,CST3,MPRIP,GLUD1,JUND,HMGB1,AFG3L2,CAT,LRP1,HSPB6,SOD1,RTN4,GSN,BCL2L1,LONP1,AIFM1,YWHAZ,PECAM1,PRCP,TOP1,HCK,VDAC1,DLD,GPX1,IMMT,SNAP23,ARHGDIA,SIGMAR1,ALDH2,PRDX2,TXNRD2,UQCRFS1,HSP90AA1,NDUFV2,ECHS1,CAPNS1,PSEN1,CUL4B,MAOA,CYB5R1,G6PD,CTTN,SDHA,PPIA,S100A6,ATP5IF1,TXNRD1,DBI,ABCC1,PRSS23,NUMB,PARP1,CAV1,LETM1,PTGS2,HSP90AB1,ICAM1,HK1	61
Cellular Function and Maintenance, Inflammatory Response	phagocytosis	Phagocytosis	1.23e-07		1.024	ITGAV,RPL13A,PIP4P2,EHD1,ANPEP,PKM,SMARCA4,DDX3X,RAB43,MYH9,HMGB1,CYFIP1,CAT,SCARB2,LRP1,BCR,APMAP,PTX3,GABARAPL2,ARPC3,SOD1,SCFD1,MANF,CALR,MTA2,GSN,NANS,STT3A,ARF6,PECAM1,HCK,ACTR2,NRP2,MECP2,PLSCR1,RAB35,ARL8B,VIM,GNAI2,SNAP23,WASF2,MIF,PSEN1,TRPV2,GLRX,RRAS2,LMAN2,MSN,MBNL1,PYCARD,DYSF,TM9SF4,CAV1,CMAS,RAB32,APOA2,MAP1S,LGALS3,RAB27A,ICAM1	60
Metabolic Disease, Organismal Injury and Abnormalities	single enzyme disorder	Single enzyme disorder	1.26e-07			PSPH,DLD,ETFA,GPX1,PC,HEXA,PEPD,GLUD1,GALK1,TPI1,RPIA,CPT2,PNP,MAN2B1,IVD,ACADVL,IMPDH2,ETFB,SOD1,HADH,HMGCL,SORD,PDHA1,SQOR,HK1,GLS	26
Neurological Disease, Organismal Injury and Abnormalities, Psychological Disorders	Alzheimer disease or frontotemporal dementia	Alzheimer disease or frontotemporal dementia	1.27e-07			ATP5PB,CST3,TSPO,CNP,PRKACB,PMPCB,SLC16A3,EEF1G,STAT3,HP,HMGB1,KLC1,PALM2AKAP2,SNRPA,LRP1,TFRC,DHCR7,MME,FUS,SOD1,XPO7,DPYSL2,G3BP1,PICALM,SPTLC1,OPA1,BCL2L1,AIFM1,LIMS1,YWHAZ,PECAM1,EIF2S1,EBP,VDAC1,GLT8D1,GM2A,RAB14,ADAM10,THY1,VIM,EPRS1,CFL1,GAPVD1,HNRNPAB,SIGMAR1,ALDH2,PSAP,CANX,NAE1,RAN,RTN3,PRKDC,ATP6V1E1,FAM3C,MAOA,PSEN1,ALB,HMGA1,HLA-E,GLRX,TUBB,CAPN1,VPS35,HMGCL,LRP10,PPP3CA,RELA,DYSF,CA…	81
Cancer, Gastrointestinal Disease, Organismal Injury and Abnormalities	pancreaticobiliary cancer	Pancreaticobiliary cancer	1.32e-07		0.185	DNA2,SRP68,VPS18,ACAT2,MIA3,SCFD2,ANPEP,SH3PXD2B,SMARCA4,HNRNPL,TUBA1A,HP,HMGB1,CALU,UGGT1,NAA50,DNMBP,PSMA2,RPA1,LRP1,BCR,PSMB2,NPTN,MRPL39,MME,LEMD3,HSP90B1,JUP,ANO10,EPB41L3,NOLC1,GBF1,TAP2,NRP1,CS,NANS,MEAK7,EI24,TFPI2,SLC16A1,ARMC9,IMMT,TXNL1,HNRNPAB,CKAP5,ANKRD30A,TMEM167A,DHX30,S100A11,CTBP1,SERINC1,BST1,TPMT,SNRPC,LPP,TM9SF2,DEK,TM9SF4,NUMB,PARP1,PRKRA,CLUH,DPY19L1,PTGS2,MAP1S,PRPF40A,LOC…	300
Protein Degradation, Protein Synthesis	stabilization	Stabilization of protein	1.37e-07			FLOT1,GIPC1,PHB1,GTPBP4,SEL1L,CCT2,USP7,IPO9,DPM3,PDCL3,CANX,CTSA,HSP90AA1,CCAR2,CCT5,STX12,PDCD10,VPS35,DAD1,AAK1,RTN4,PYCARD,CALR,CCT4,CMTM6,USP9X,PRKRA,NAA15,HSPA5,DDI2,DDRGK1,APOA2,TOMM7,NCKAP1	34
Hereditary Disorder, Metabolic Disease, Neurological Disease, Organismal Injury and Abnormalities, Skeletal and Muscular Disorders	autosomal recessive Leigh syndrome	Autosomal recessive Leigh syndrome	1.41e-07			ATP5MK,NDUFA10,DLD,PNPT1,SDHA,TSFM,NDUFA4,NDUFS2,GFM1,SQOR,TACO1,PTCD3,ADAR,OPA1,LONP1,NDUFV2,ECHS1,NDUFC2	18
Hereditary Disorder, Ophthalmic Disease, Organismal Injury and Abnormalities	cataract disease	Autosomal recessive cataract disease	1.5e-07			TMEM126A,ACOX3,RDH11,SIL1,RPS14,SLC33A1,MTHFD1L,INPP5K,CAT,FKBP10,DNMBP,LEMD2,COPB1,LONP1,ABHD12,SFXN1	16
Cell Death and Survival, Organismal Injury and Abnormalities	apoptosis	Apoptosis of cervical cancer cell lines	1.5e-07		-0.149	EXOC2,THOC1,VDAC1,GNA11,NAPA,RPS24,MTCH1,SDF4,IMMT,TUBA1A,STAT3,TMEM214,LUC7L3,FKBP8,NOL3,CAT,ELOC,TOMM20,NIBAN2,RPA1,PLSCR3,CKAP5,MTMR6,PRKDC,CCAR2,SMURF1,PSEN1,DYNC1H1,PUF60,CTTN,PPIA,NME1,STK38,CCT4,PARP1,PRKRA,PDLIM7,UBE2I,RAB32,OPA1,PRAF2,ELAVL1,AIFM1,BCL2L1,CHMP5,LIMS1,DIABLO	47
Metabolic Disease, Neurological Disease, Organismal Injury and Abnormalities, Psychological Disorders	Alzheimer disease	Alzheimer disease	1.57e-07			ATP5PB,CST3,TSPO,CNP,PRKACB,PMPCB,SLC16A3,EEF1G,STAT3,HP,HMGB1,KLC1,PALM2AKAP2,SNRPA,LRP1,TFRC,DHCR7,MME,SOD1,XPO7,DPYSL2,G3BP1,PICALM,SPTLC1,OPA1,BCL2L1,AIFM1,LIMS1,YWHAZ,PECAM1,EIF2S1,EBP,VDAC1,GM2A,RAB14,ADAM10,THY1,VIM,EPRS1,CFL1,GAPVD1,HNRNPAB,SIGMAR1,ALDH2,PSAP,CANX,NAE1,RAN,RTN3,PRKDC,ATP6V1E1,FAM3C,MAOA,PSEN1,ALB,HMGA1,HLA-E,GLRX,TUBB,CAPN1,VPS35,HMGCL,LRP10,PPP3CA,RELA,DYSF,CASP6,DCD,CAV…	79
Cancer, Hematological Disease, Immunological Disease, Organismal Injury and Abnormalities	Waldenström macroglobulinemia	Waldenström macroglobulinemia	1.73e-07			GTF2B,ITGA3,CST3,PSMB5,YWHAE,TOP2B,RALY,TUBA1A,STAT3,SLC33A1,ELOC,DDX39A,PSMB2,PSIP1,TFRC,STRN,FSCN1,CTBP1,ADAM9,MAP4K4,IMPDH2,RAD50,RAB4A,MME,TUBB,FUS,PPIA,LPP,PPP3CA,NME1,P4HA1,PTPN1,G3BP1,CAV1,PARP1,GSN,PTGS2,PSMD1,CALD1,DIABLO	40
Cancer, Gastrointestinal Disease, Organismal Injury and Abnormalities	colon adenocarcinoma	Colon adenocarcinoma	1.74e-07			DNA2,GTF2B,GNA11,MIA3,ANPEP,HNRNPL,SMARCA4,USP7,AK3,AFG3L2,NAA50,DDX39A,PSMA2,RPA1,BCR,LEMD3,ELP1,SMC2,ANO10,MTA2,YIF1A,USP15,RIN1,TAP2,ZC3H15,SORBS2,MTAP,ERGIC3,SF3A2,RUVBL1,TPM4,TTC1,GPX1,EIF3I,SELENOM,ACBD3,FBLIM1,CKAP5,C7orf50,EIF3J,CYB5R1,BST1,NAGPA,REPS1,PPP3CA,SAMM50,TM9SF4,UBE3A,PARP1,CMTM6,SEH1L,MYO6,CLUH,PACSIN3,PTGS2,DPY19L1,QPCTL,TAOK2,AFAP1,GCC2,PFKL,TMEM126A,EHD1,MYO1C,STAT3,MARCKSL…	417
Nucleic Acid Metabolism, Small Molecule Biochemistry	biosynthesis	Biosynthesis of ribonucleotide	1.93e-07		1.986	ATP5MK,VDAC1,HINT1,PHB1,PKM,MSRA,AK3,STAT3,HMGB1,NT5E,ATP5F1B,CUL4B,IMPDH2,FUS,SOD1,ACO2,CMPK1,PDHA1,NDUFA4,CAV1,PARP1,LETM1,OPA1,BCL2L1,LONP1,YWHAZ,NME2,TMSB10/TMSB4X,NDUFC2,GJA1	30
Cellular Compromise	fragmentation	Fragmentation of mitochondria	1.98e-07		-1.098	GABARAPL2,AKR1B1,MECP2,RPS18,VPS35,HSP90B1,PHB1,ACTN1,ELP1,BPNT1,CALR,ADH5,MLEC,OPA1,AIFM1,BCL2L1,LIMS1,MIF,CCAR2,ALB,PSEN1	21
Dermatological Diseases and Conditions, Inflammatory Disease, Inflammatory Response, Organismal Injury and Abnormalities, Skeletal and Muscular Disorders	juvenile dermatomyositis	Juvenile dermatomyositis	2.39e-07			PLS3,TBCD,COL4A1,COL6A3,RSU1,TPM4,CFL1,CSRP2,COL4A2,SDCBP,PGRMC1,CNN3,CALD1,S100A11	14
Hereditary Disorder, Metabolic Disease, Organismal Injury and Abnormalities	mitochondrial disorder	Autosomal recessive mitochondrial disorder	2.42e-07			ATP5MK,NDUFA10,DLD,PNPT1,SDHA,TSFM,TMEM70,DARS2,NDUFA4,NDUFS2,SQOR,GFM1,COX6B1,SCO1,TACO1,PTCD3,ADAR,OPA1,LONP1,NDUFV2,ECHS1,NDUFC2	22
Cancer, Gastrointestinal Disease, Organismal Injury and Abnormalities	pancreaticobiliary neoplasm	Pancreaticobiliary neoplasm	2.51e-07		0.532	DNA2,AKR1B1,SRP68,VPS18,ACAT2,MIA3,SCFD2,ANPEP,SH3PXD2B,SMARCA4,HNRNPL,TUBA1A,HP,HMGB1,CALU,UGGT1,NAA50,DNMBP,PSMA2,RPA1,LRP1,BCR,PSMB2,NPTN,MRPL39,PTX3,MME,LEMD3,HSP90B1,JUP,ANO10,EPB41L3,NOLC1,GBF1,TAP2,NRP1,CS,NANS,MEAK7,EI24,TFPI2,SLC16A1,ARMC9,MAN2A1,IMMT,TXNL1,HNRNPAB,ANKRD30A,CKAP5,TMEM167A,DHX30,S100A11,CTBP1,EIF1AX,SERINC1,BST1,TPMT,SNRPC,LPP,HMGCL,TM9SF2,DEK,TM9SF4,NUMB,NUDCD1,PARP1,PRK…	325
Cell-To-Cell Signaling and Interaction, Cellular Function and Maintenance, Inflammatory Response	phagocytosis	Phagocytosis of cells	2.63e-07		1.102	ITGAV,RPL13A,PIP4P2,EHD1,ANPEP,PKM,SMARCA4,DDX3X,MYH9,HMGB1,CYFIP1,CAT,LRP1,BCR,APMAP,PTX3,ARPC3,SOD1,MANF,CALR,MTA2,GSN,NANS,STT3A,ARF6,PECAM1,HCK,ACTR2,MECP2,NRP2,PLSCR1,RAB35,VIM,GNAI2,SNAP23,WASF2,MIF,PSEN1,TRPV2,GLRX,RRAS2,LMAN2,MBNL1,PYCARD,DYSF,TM9SF4,CAV1,CMAS,APOA2,MAP1S,LGALS3,RAB27A,ICAM1	53
Cell Cycle	cell cycle progression	Cell cycle progression	2.64e-07		0.136	DNA2,GTF2B,PPM1A,LSM14A,RPS24,GTPBP4,SMARCA4,TSPO,PES1,CSE1L,TUBA1A,HMGB1,EIF3E,GSPT1,RPA1,BCR,PTX3,FERMT2,TBCD,LEMD3,EZR,CALR,NOLC1,GBF1,RPS9,PDLIM7,BCL2L1,EWSR1,RBX1,RUVBL1,RSU1,SLC20A1,GPX1,ZPR1,RAN,WDR12,CKAP5,SMURF1,ASNS,CTBP1,RAD50,DBI,NME1,PARP1,PTGS2,MAP2K2,MAP1S,LOC102724594/U2AF1,SDC4,BANF1,CHMP5,HSP90AB1,ZNRD2,ACTL6A,NUP214,AHNAK,JTB,PNPT1,PHB1,ZFR,FOXK1,YWHAE,ARPC1B,GNAI3,STAT3,MYO1C,…	128
Hereditary Disorder, Organismal Injury and Abnormalities, Skeletal and Muscular Disorders	distal myopathy	Distal myopathy	2.75e-07			CALR,HSPA5,HSP90B1,SOD1,PSMA2,ACTN2,CANX,PSMB5,MATR3,DYSF	10
Neurological Disease, Organismal Injury and Abnormalities, Psychological Disorders, Skeletal and Muscular Disorders	Parkinson disease	Parkinson's disease	2.8e-07			FLOT1,DNAJC13,RPL13A,PIP4P2,PODXL,AP1S2,CNP,TSPO,THY1,VIM,CSE1L,TUBA1A,GIGYF2,HMOX2,SCARB2,SIGMAR1,PSAP,S100A10,RPL31,PRDX2,BCR,RAN,TFRC,NDUFV2,ATP6V1E1,ALB,PFDN1,VPS35,SOD1,RTN4,GBA1,RELA,ARL6IP5,SLC25A6,KIF1B,PTGS2,RNF114,AIFM1,BCL2L1,RPL15,LDHB	41
Cancer, Neurological Disease, Organismal Injury and Abnormalities	astrocytoma	Astrocytoma	2.9e-07			KIAA1217,MIA3,RPS24,GTPBP4,ANPEP,SMARCA4,USP7,GMDS,ARGLU1,ENPEP,AFG3L2,NAA50,SLC39A1,SCARB2,UBE2Z,RPA1,SLC25A20,NPTN,MRPL39,CPPED1,ELP1,SMC2,MTA2,YIF1A,USP15,GBF1,RIN1,GSN,ZC3H15,SORBS2,MTAP,APRT,RSU1,TMED1,GPX1,TMEM109,EIF3B,TXNL1,RFC2,PHPT1,ZPR1,CKAP5,C7orf50,EIF1AX,NAGPA,REPS1,LRP10,SAMM50,TM9SF4,PARP1,GFM1,PRKRA,MYO6,CLUH,PTGS2,AFAP1,PFKL,NT5DC2,MSRA,SLC16A3,MYO1C,STAT3,SLC33A1,SLFN5,STARD3NL…	450
Cell Death and Survival, Organismal Injury and Abnormalities	cell death	Cell death of carcinoma cell lines	2.91e-07		-1.553	ITGAV,PHB1,SNRPD1,PKM,CSE1L,STAT3,HMGB1,MTDH,GPI,TTYH3,COL4A1,PDCD4,PDGFRA,JUP,SOD1,IGF2BP3,ACO2,RCC2,PTPN1,CAPRIN1,CALR,RHOB,COL4A2,EIF3H,ADAR,BCL2L1,AIFM1,YWHAZ,MSH2,GJA1,EIF2S1,VDAC1,NDRG1,RBM17,GPX1,THY1,CD82,DPP4,COX6B1,NT5E,UQCRFS1,PRKDC,CCAR2,S100A11,HMGA1,G6PD,RAD50,CTTN,TXNRD1,ELOVL5,ABCC1,IL6ST,RELA,CASP6,SNRPD2,ACSL4,PARP1,CAV1,DHCR24,PTGS2,HSPA5,AP2A2,VAPA,DHX9,HK1,FIP1L1,DIABLO	67
Cancer, Gastrointestinal Disease, Organismal Injury and Abnormalities	pancreaticobiliary carcinoma	Pancreaticobiliary carcinoma	2.97e-07		0.185	DNA2,SRP68,VPS18,ACAT2,MIA3,SCFD2,ANPEP,SH3PXD2B,SMARCA4,HNRNPL,TUBA1A,HMGB1,CALU,UGGT1,NAA50,DNMBP,PSMA2,RPA1,LRP1,BCR,PSMB2,NPTN,MRPL39,MME,LEMD3,HSP90B1,JUP,ANO10,EPB41L3,NOLC1,GBF1,TAP2,NRP1,CS,NANS,MEAK7,EI24,TFPI2,ARMC9,IMMT,TXNL1,HNRNPAB,CKAP5,ANKRD30A,TMEM167A,DHX30,S100A11,CTBP1,SERINC1,BST1,TPMT,SNRPC,LPP,TM9SF2,DEK,TM9SF4,NUMB,PARP1,PRKRA,CLUH,DPY19L1,PTGS2,MAP1S,PRPF40A,LOC102724594/U…	288
Cardiovascular System Development and Function, Organismal Development	vasculogenesis	Vasculogenesis	3.04e-07		0.996	IGFBP4,AKR1B1,GNA11,ANPEP,SMARCA4,CST3,PKM,HMGB1,EIF3E,LRP1,CD9,PTX3,FERMT2,LEMD3,ELP1,RTN4,CALR,COPS3,GSN,NRP1,YWHAZ,RBX1,PECAM1,MYDGF,SYNJ2BP,GPX1,THY1,CD82,VIM,CALCRL,ARHGDIA,CISD2,WLS,RAB10,CD151,VASP,CAPN1,COPS2,EDIL3,PARP1,PTGS2,SDC4,MMP14,ITGAV,CCT2,PRKACB,MYH9,STAT3,CD63,PDCL3,CAT,MTDH,ADAM9,COL4A1,UBP1,FABP4,PDGFRA,SOD1,COL4A3,EPHB2,PTPN1,PLXND1,RHOB,FKBP10,COL4A2,ELAVL1,PRCP,GJA1,SNX17,…	108
Cancer, Organismal Injury and Abnormalities	grade 3-4 tumor	Grade 3-4 tumor	3.08e-07			KIAA1217,MIA3,RPS24,GTPBP4,ANPEP,SMARCA4,USP7,GMDS,MTCH1,ARGLU1,ENPEP,AFG3L2,SLC39A1,DDX39A,SCARB2,UBE2Z,RPA1,SLC25A20,NPTN,MRPL39,CPPED1,GIT2,ELP1,SMC2,CALR,MTA2,YIF1A,USP15,GBF1,RIN1,PLBD2,GSN,NRP1,ZC3H15,SORBS2,MTAP,APRT,RSU1,TMED1,GPX1,TMEM109,EIF3B,TXNL1,RFC2,PHPT1,ZPR1,CKAP5,C7orf50,EIF1AX,NAGPA,REPS1,LPP,LRP10,SAMM50,TM9SF4,PARP1,GFM1,PRKRA,MYO6,CLUH,TAOK2,AFAP1,PFKL,NT5DC2,EHD1,MSRA,SLC16…	480
Connective Tissue Disorders, Inflammatory Disease, Inflammatory Response, Organismal Injury and Abnormalities, Skeletal and Muscular Disorders	inflammation	Inflammation of joint	3.22e-07		-1.29	IGFBP4,RPS24,DPAGT1,CST3,PKM,TSPO,USP7,TUBA1A,HP,HMGB1,EIF3E,S100A10,LRP1,PSIP1,RPL19,PTX3,TBCD,MME,RPS18,HSP90B1,GNB2,CALR,USP15,TAP2,GSN,NRP1,HLA-C,RPL15,MTAP,YWHAZ,PECAM1,MBD2,ATP5MJ,GALNT1,TFPI2,SEC62,DNASE2,VIM,SNRNP200,TPI1,CALCRL,SIGMAR1,PRDX2,RAB10,HLA-E,MAP4K4,TXNRD1,LPP,KHSRP,SIL1,ABCC1,PPP3CA,PYCARD,DEK,NUMB,PARP1,TFG,PTGS2,AKR1A1,ARFGAP1,SDC4,ACTL6A,FIP1L1,MMP14,LDHB,MRPS15,GLRX5,SEL1…	122
Connective Tissue Disorders, Organismal Injury and Abnormalities, Skeletal and Muscular Disorders	non-traumatic arthropathy	Non-traumatic arthropathy	3.26e-07			IGFBP4,RPS24,DPAGT1,CST3,TSPO,USP7,TUBA1A,HP,HMGB1,EIF3E,S100A10,LRP1,PSIP1,RPL19,PTX3,TBCD,MME,RPS18,HSP90B1,GNB2,CALR,USP15,TAP2,GSN,NRP1,HLA-C,RPL15,MTAP,PECAM1,MBD2,GALNT1,TFPI2,SEC62,DNASE2,VIM,SNRNP200,TPI1,CALCRL,SIGMAR1,PRDX2,RAB10,NT5E,MAP4K4,TXNRD1,LPP,KHSRP,SIL1,ABCC1,PPP3CA,DEK,NUMB,PARP1,TFG,PTGS2,AKR1A1,SDC4,ACTL6A,FIP1L1,MMP14,LDHB,MRPS15,GLRX5,SEL1L,EEF1G,MYO1C,STAT3,SLFN5,NRM,FAU…	108
Organismal Development	abnormal morphology	Abnormal morphology of body cavity	3.96e-07			IGFBP4,AKR1B1,CTSV,GNA11,PPP1R8,ERBIN,HADHA,SMARCA4,CST3,FXR1,USP7,HP,JUND,HMGB1,SCARB2,EEF1D,S100A10,BCR,CD9,ARID3A,PTX3,KPNA1,MME,HSP90B1,JUP,EZR,GIT2,ELP1,RTN4,GBA1,CALR,COPS3,GSN,NRP1,ADAR,BCL2L1,AIFM1,LIMS1,EWSR1,H1-0,PECAM1,APRT,EI24,DNAJA1,GALNT1,SLC20A1,TSFM,GPX1,FAH,DNASE2,SPTBN1,MAN2A1,TPI1,CALCRL,ARHGDIA,CISD2,CPT2,PRDX2,NT5E,TXNRD2,UQCRFS1,CD151,S100A6,HMGCL,ABCC1,PPP3CA,MBNL1,PYCARD,…	167
Cellular Function and Maintenance	homeostasis	Cellular homeostasis	4.17e-07	Increased	3.12	AKR1B1,VPS18,RPS24,SMARCA4,HNRNPL,TWSG1,NDUFA8,SUPV3L1,HMGB1,EIF3E,LRP1,BCR,NPTN,QSOX1,GABARAPL2,CISD1,TBC1D10A,HSP90B1,ELP1,GBA1,CALR,USP15,GSN,AIFM1,EI24,TMEM106B,NDRG1,NMT1,SLC16A1,DNASE2,IMMT,PRDX2,PPA2,VASP,PPP3CA,MAVS,NUDCD1,PARP1,CLUH,PTGS2,MAP1S,CHMP5,MTCH2,FOXK1,GNAI3,SLC16A3,STAT3,SLC33A1,CAT,ACTN2,MTDH,TTYH3,MPZL2,COL4A1,FABP4,PDGFRA,SOD1,PFDN5,PREB,STK38,GPR89A/GPR89B,CHD4,PICALM,COL4…	198
Cancer, Neurological Disease, Organismal Injury and Abnormalities	glioma	Grade 3-4 glioma	4.61e-07			KIAA1217,MIA3,RPS24,GTPBP4,ANPEP,SMARCA4,USP7,GMDS,MTCH1,ARGLU1,ENPEP,AFG3L2,SLC39A1,DDX39A,SCARB2,UBE2Z,RPA1,SLC25A20,NPTN,MRPL39,CPPED1,GIT2,ELP1,SMC2,CALR,MTA2,YIF1A,USP15,GBF1,RIN1,PLBD2,GSN,NRP1,ZC3H15,SORBS2,MTAP,APRT,RSU1,TMED1,GPX1,TMEM109,EIF3B,TXNL1,RFC2,PHPT1,ZPR1,CKAP5,C7orf50,EIF1AX,NAGPA,REPS1,LPP,LRP10,SAMM50,TM9SF4,PARP1,GFM1,PRKRA,MYO6,CLUH,TAOK2,AFAP1,PFKL,NT5DC2,EHD1,MSRA,SLC16…	476
Cellular Movement, Hematological System Development and Function, Immune Cell Trafficking, Inflammatory Response	cell movement	Cell movement of phagocytes	4.81e-07		-0.135	CTSV,NPC1,ITGAV,RPL13A,CST3,PKM,CNP,GNAI3,MYH9,RPS19,STAT3,HP,HMGB1,CAT,S100A10,LRP1,CD9,PTX3,COL4A1,FABP4,HSP90B1,SOD1,GIT2,COL4A3,RTN4,GBA1,PTPN1,GNB2,CALR,PLXND1,GBF1,GSN,RHOB,NRP1,SPTLC1,CD55,OPA1,PECAM1,CTSZ,PRCP,GJA1,FLOT1,HCK,NRP2,NDRG1,STAB1,ADAM10,DPP4,GNAI2,ARHGEF7,WLS,SIGMAR1,MIF,NT5E,CD151,PSEN1,MAOA,ALB,TRPV2,NARS1,BST1,CTTN,VASP,CD99,PPIA,ABCC1,EDIL3,IL6ST,DEK,RELA,DYSF,ACSL4,MAVS,P…	83
RNA Post-Transcriptional Modification	modification	Modification of rRNA	4.96e-07			RPS27,NOP56,RPS24,TRMT112,PES1,NOLC1,RPS19,DKC1,IMP3,UTP15,NAT10,XRN2,WDR12,RPL14,TFB1M	15
Cancer, Organismal Injury and Abnormalities	ductal carcinoma	Ductal carcinoma	5.24e-07		-0.155	DNA2,SRP68,VPS18,ACAT2,MIA3,SCFD2,ANPEP,SMARCA4,HNRNPL,ZYX,TUBA1A,HMGB1,UGGT1,NAA50,DNMBP,PSMA2,RPA1,LRP1,PSMB2,NPTN,MRPL39,FERMT2,MME,LEMD3,HSP90B1,JUP,ELP1,ANO10,EPB41L3,NOLC1,GBF1,TAP2,NRP1,NANS,MEAK7,MCM4,EI24,TFPI2,ARMC9,IMMT,PEPD,TXNL1,ATP13A1,HNRNPAB,CKAP5,ANKRD30A,TMEM167A,DHX30,S100A11,CTBP1,CTNNA1,EIF1AX,SERINC1,BST1,TGOLN2,TPMT,LPP,TM9SF2,DEK,TM9SF4,NUMB,PARP1,PRKRA,CLUH,DPY19L1,PTGS2,…	302
Cancer, Hematological Disease, Organismal Injury and Abnormalities	neoplasia	Neoplasia of blood cells	5.49e-07		-1.57	DNA2,GTF2B,GNA11,KIAA1217,MIA3,RPS24,ANPEP,SMARCA4,USP7,SMARCD2,GMDS,ZYX,CSE1L,ENPEP,TUBA1A,HP,HMGB1,UGGT1,NAA50,DDX39A,PSMA2,DNMBP,RPA1,LRP1,PSIP1,BCR,PSMB2,CD9,MRPL39,KPNA1,FERMT2,MME,RPS18,HSP90B1,GIT2,SORD,SMC2,CALR,USP15,PLBD2,GSN,NRP1,SORBS2,HLA-C,AIFM1,CNPY4,YKT6,THY1,SLC16A1,EIF3I,DNASE2,ARMC9,MAN2A1,TPI1,RAB10,ANKRD30A,C7orf50,CTBP1,NARS1,OSBPL8,EIF1AX,TGOLN2,LPP,ELOVL5,LRP10,PPP3CA,NME1…	366
Organismal Development	morphology	Morphology of body cavity	5.62e-07			IGFBP4,AKR1B1,CTSV,GNA11,PPP1R8,ERBIN,HADHA,SMARCA4,HNRNPL,CST3,FXR1,USP7,HP,JUND,HMGB1,SCARB2,EEF1D,LRP1,S100A10,BCR,CD9,ARID3A,PTX3,KPNA1,MME,HSP90B1,JUP,EZR,GIT2,ELP1,RTN4,GBA1,CALR,COPS3,GSN,NRP1,ADAR,BCL2L1,AIFM1,LIMS1,MTAP,EWSR1,H1-0,PECAM1,APRT,EI24,DNAJA1,GALNT1,SLC20A1,TSFM,GPX1,DNASE2,SPTBN1,FAH,MAN2A1,TPI1,CALCRL,ARHGDIA,CISD2,CPT2,PNP,PRDX2,NT5E,TXNRD2,UQCRFS1,CD151,MAP4K4,IGF2BP1,S10…	186
Ophthalmic Disease, Organismal Injury and Abnormalities	cataract disease	Cataract disease	5.73e-07		-0.447	TMEM126A,ACOX3,INTS1,NDRG1,GPX1,VIM,SLC33A1,INPP5K,CAT,KLC1,DNMBP,LEMD2,SFXN1,COL4A1,RDH11,BUB3,SIL1,SORD,MBNL1,RPS14,CAV1,MTHFD1L,FKBP10,COPB1,ABHD12,LONP1,PGRMC1,GPD2,GLS	29
Inflammatory Response, Organismal Injury and Abnormalities	inflammation	Inflammation of absolute anatomical region	5.76e-07	Decreased	-2.546	DNA2,RPS24,DPAGT1,USP7,TUBA1A,HP,HMGB1,EIF3E,LRP1,PSIP1,PSMB2,PTX3,MME,RPS18,HSP90B1,GIT2,GBA1,CALR,MTA2,EPB41L3,USP15,TAP2,GSN,NRP1,HLA-C,MTAP,APRT,ATP5MJ,RSU1,TFPI2,GPX1,DNASE2,MAN2A1,TPI1,ARHGDIA,HNRNPAB,PRDX2,RAB10,RDH11,TPMT,LPP,PPP3CA,DEK,MAVS,NUMB,PARP1,TFG,PTGS2,APOA2,ARFGAP1,SDC4,ACTL6A,LDHB,MMP14,EHD1,PRKACB,TMEM245,MYH9,MYO1C,STAT3,SLC33A1,SLFN5,NRM,HMOX2,ACTN4,MTDH,DHCR7,COL4A1,PDCD4,…	205
Cancer, Neurological Disease, Organismal Injury and Abnormalities	glioma cancer	Grade 3-4 glioma cancer	5.87e-07			KIAA1217,MIA3,RPS24,GTPBP4,ANPEP,SMARCA4,USP7,GMDS,MTCH1,ARGLU1,ENPEP,AFG3L2,SLC39A1,DDX39A,SCARB2,UBE2Z,RPA1,SLC25A20,NPTN,MRPL39,CPPED1,GIT2,ELP1,SMC2,CALR,MTA2,YIF1A,USP15,GBF1,RIN1,PLBD2,GSN,NRP1,ZC3H15,SORBS2,MTAP,APRT,RSU1,TMED1,GPX1,TMEM109,EIF3B,TXNL1,RFC2,PHPT1,ZPR1,CKAP5,C7orf50,EIF1AX,NAGPA,REPS1,LPP,LRP10,SAMM50,TM9SF4,PARP1,GFM1,PRKRA,MYO6,CLUH,TAOK2,AFAP1,PFKL,NT5DC2,EHD1,MSRA,SLC16…	475
Developmental Disorder, Hereditary Disorder, Organismal Injury and Abnormalities, Skeletal and Muscular Disorders	autosomal dominant Emery-Dreifuss muscular dystrophy	Autosomal dominant Emery-Dreifuss muscular dystrophy	5.87e-07			PLS3,COL4A1,TBCD,COL6A3,RSU1,TPM4,CFL1,CSRP2,COL4A2,SDCBP,PGRMC1,CNN3,CALD1,S100A11	14
Nucleic Acid Metabolism, Small Molecule Biochemistry	biosynthesis	Biosynthesis of purine ribonucleotide	5.99e-07		1.986	ATP5MK,VDAC1,HINT1,PHB1,PKM,MSRA,AK3,STAT3,HMGB1,NT5E,ATP5F1B,CUL4B,FUS,SOD1,ACO2,PDHA1,NDUFA4,CAV1,PARP1,LETM1,OPA1,BCL2L1,LONP1,YWHAZ,TMSB10/TMSB4X,NDUFC2,GJA1	27
Cancer, Organismal Injury and Abnormalities, Reproductive System Disease	female genital neoplasm	Female genital neoplasm	6.41e-07	Increased	2.181	DNA2,TMEM11,GNA11,KIAA1217,RPS24,GTPBP4,HNRNPL,SMARCA4,USP7,GMDS,MTCH1,AK3,ARGLU1,ENPEP,AFG3L2,NAA50,DDX39A,SCARB2,BCR,MRPL39,MRPS18B,LEMD3,MYL6B,USP15,GBF1,GSN,NRP1,ZC3H15,SORBS2,DNAJA1,RUVBL1,RSU1,TPM4,TTC1,MOV10,EIF3I,TXNL1,CUTA,CKAP5,C7orf50,EIF1AX,BST1,REPS1,SNRPC,LPP,LRP10,PPP3CA,UBE3A,MAVS,PARP1,CMTM6,GFM1,CLUH,PTGS2,ACSL3,CDIPT,WASHC4,TAOK2,NT5DC2,SLC16A3,MRPS27,RAB43,SLK,MYO1C,STAT3,SLC3…	497
Cancer, Gastrointestinal Disease, Organismal Injury and Abnormalities	colorectal adenocarcinoma	Colorectal adenocarcinoma	6.43e-07			DNA2,GTF2B,GNA11,KIAA1217,MIA3,ANPEP,HNRNPL,SMARCA4,USP7,AK3,AFG3L2,NAA50,DDX39A,PSMA2,RPA1,BCR,LEMD3,ELP1,SMC2,ANO10,MTA2,YIF1A,USP15,GBF1,RIN1,TAP2,ZC3H15,SORBS2,MTAP,ERGIC3,SF3A2,RUVBL1,TPM4,TTC1,GPX1,EIF3I,SELENOM,ACBD3,FBLIM1,CKAP5,C7orf50,EIF3J,CYB5R1,BST1,NAGPA,REPS1,PPP3CA,SAMM50,TM9SF4,UBE3A,PARP1,CMTM6,SEH1L,MYO6,CLUH,PACSIN3,PTGS2,DPY19L1,QPCTL,TAOK2,AFAP1,GCC2,PFKL,TMEM126A,EHD1,MYO1C…	435
Cell Morphology, Cellular Function and Maintenance	transmembrane potential	Transmembrane potential	6.46e-07		1.784	MTCH2,VDAC1,DLD,HINT1,NDRG1,PHB1,PKM,TSPO,YWHAE,PRDX3,VIM,IMMT,NOL3,CAT,CISD2,ACTN2,ECHS1,PSEN1,SPART,CLPP,G6PD,PPA2,CISD1,SOD1,ATP5IF1,ELP1,RTN4,GBA1,PYCARD,RELA,NDUFA4,PARP1,SLC25A6,GSN,AP2A2,COL4A2,OPA1,BCL2L1,CHMP5,LONP1,AIFM1,HERPUD1,DIABLO,GPD2	44
Cancer, Gastrointestinal Disease, Hepatic System Disease, Organismal Injury and Abnormalities	hepatitis B virus-related hepatocellular carcinoma	Hepatitis B virus-related hepatocellular carcinoma	6.58e-07			CTNNA1,TUBB,PGAM1,HSP90B1,RRBP1,SOD1,PKM,NME1,RPSA,ACSL4,VIM,FAH,GALK1,CYB5A,HSPA5,CAT,ACSL3,CS,ECHS1,GLS	20
Energy Production, Nucleic Acid Metabolism, Small Molecule Biochemistry	synthesis	Synthesis of ATP	6.63e-07		1.986	ATP5MK,VDAC1,HINT1,PHB1,PKM,MSRA,STAT3,HMGB1,NT5E,ATP5F1B,CUL4B,FUS,SOD1,ACO2,PDHA1,NDUFA4,CAV1,PARP1,LETM1,OPA1,LONP1,BCL2L1,YWHAZ,TMSB10/TMSB4X,NDUFC2,GJA1	26
Cell Death and Survival, Organismal Injury and Abnormalities	cell death	Neuronal cell death	6.96e-07		-0.556	CTSV,PPP1R8,GUK1,TUBA1A,HMGB1,LRP1,AP2B1,ELP1,GBA1,CAPRIN1,NRP1,BCL2L1,AIFM1,LIMS1,YWHAZ,CTSZ,EIF2S1,TMEM106B,ACTR2,GPX1,SNAP23,SIGMAR1,PRDX2,NDUFV2,MAP4K4,CAPN1,VPS35,ABCC1,PPP3CA,PYCARD,PARP1,PTGS2,HSP90AB1,TFB1M,NPC1,PHB1,SEL1L,DDX3X,STAT3,GLUD1,CAT,MTMR11,HMOX2,WNK3,PA2G4,HDAC1,ATP5F1B,GPI,ARPC3,FUS,SOD1,PEX11B,TRAPPC5,KIF2A,MANF,PLXND1,KIF1B,PICALM,CIAPIN1,ARF6,MSH2,GJA1,CD59,VDAC1,MECP2,MBO…	96
Cardiovascular Disease, Hematological Disease, Organismal Injury and Abnormalities	aplastic anemia	Aplastic anemia	7.08e-07			RPS29,IMPDH2,RPS26,RPS27,PPIA,SOD1,TXNRD1,RPS24,GPX1,PPP3CA,PRDX3,RPS19,RPL18,RPS15A,CAT,ALDH2,RPL15,ASCC1,ACTL6A	19
Cell Cycle, DNA Replication, Recombination, and Repair	recombination	DNA recombination	7.21e-07		1.59	LSM2,THOC1,RUVBL1,RBMX,HMGN1,SNRNP200,SUPV3L1,HMGB1,SNRPA1,PRPF8,RFC2,RPA1,PRKDC,COPS7A,SF3B3,KPNA1,HMGA1,TSN,RAD50,SART1,RUVBL2,SNRPD2,PARP1,CHD4,RPS9,PKN2,BANF1,GPS1,EWSR1,MSH2	30
Metabolic Disease, Organismal Injury and Abnormalities	specific enzyme deficiency	Specific enzyme deficiency	7.4e-07			PSPH,ACADVL,DLD,ETFB,SOD1,HADH,ETFA,GPX1,SORD,HEXA,PC,PDHA1,PEPD,GLUD1,GALK1,TPI1,SQOR,RPIA,CPT2,PNP,IVD,HK1,GLS	23
Cardiovascular Disease, Organismal Injury and Abnormalities	microangiopathy	Microangiopathy	7.91e-07			ANXA7,CD59,AKR1B1,GNA11,NRP2,ITGA3,SMARCA4,PSMB5,THY1,MYH9,STAT3,ARHGDIA,HSD17B7,PSMB2,BCR,WASF2,EHD4,ACTN4,PRKDC,CD151,PSEN1,COL4A1,PDGFRA,MSN,SDHA,PPIA,COL4A3,PPP3CA,IL6ST,PTGS2,PSMD1,BCL2L1,HSP90AB1,PECAM1,MSH2	35
Dermatological Diseases and Conditions, Organismal Injury and Abnormalities	psoriasis	Chronic psoriasis	8.32e-07			TOP1,EIF2S1,PLSCR1,PGAM1,GOT2,EIF5A,PHB1,PKM,UPP1,PSME2,MANF,EIF5,EIF2S2,MFSD10,UBE2I,DDX39A,SRM,UQCRFS1,CCT5,FSCN1,MARCKS,ETF1,S100A11	23
Cellular Assembly and Organization, Cellular Function and Maintenance, Organismal Development, Tissue Development	formation	Formation of actin filaments	8.78e-07		0.586	HCK,ACTR2,GNA11,ITGA3,TPM4,SH3PXD2B,SMARCA4,THY1,CUL2,MPRIP,ZYX,GNAI2,STAT3,MYO1C,CFL1,INPP5K,FBLIM1,S100A10,LRP1,TPM2,INF2,WASF2,MIF,GPI,PDCD10,FERMT2,ITGB5,CTTN,VASP,CAPN1,PFDN5,ACTN1,RTN4,PYCARD,CAV1,GSN,RHOB,DSTN,CNTNAP1,PKN2,SDC4,ICAM1,CALD1,ARF6,PDLIM1,PECAM1,NCKAP1	47
Cancer, Organismal Injury and Abnormalities, Renal and Urological Disease	urinary tract tumor	Urinary tract tumor	9.55e-07		-1.474	GNA11,PPP1R8,KIAA1217,ANPEP,SH3PXD2B,SMARCA4,SMARCD2,AK3,TUBA1A,ENPEP,HMGB1,AFG3L2,NAA50,DNMBP,LRP1,PSIP1,BCR,CD9,RPL14,GABARAPL2,FERMT2,MME,HSP90B1,DPYSL2,SMC2,CALR,RIN1,GSN,PDLIM7,CNPY4,MCM4,MTAP,RSU1,TFPI2,TSFM,GPX1,THY1,SLC16A1,TMEM70,EIF3I,DNASE2,MAN2A1,PRDX2,ANKRD30A,C7orf50,DHX30,S100A11,BST1,NAGPA,UBA6,SNRPC,ELOVL5,SAMM50,NME1,YIPF3,TM9SF2,UBE3A,MAVS,NUMB,RAB3A,NUDCD1,PARP1,GFM1,PRKRA,MYO…	291
Cellular Assembly and Organization, Organismal Development, Tissue Development	formation	Formation of filaments	9.86e-07		0.078	GNA11,SH3PXD2B,SMARCA4,CNP,CUL2,MPRIP,ZYX,TUBA1A,STAT3,MYO1C,INPP5K,S100A10,LRP1,GPI,FERMT2,TBCD,MME,PFDN5,ACTN1,DPYSL2,RTN4,GSN,RHOB,DSTN,CNTNAP1,CALD1,ARF6,PDLIM1,PECAM1,YWHAQ,HCK,ACTR2,ITGA3,TPM4,THY1,VIM,GNAI2,CFL1,FBLIM1,TPM2,WASF2,INF2,CKAP5,MIF,PDCD10,ITGB5,COL6A3,CTTN,TUBB,VASP,CAPN1,RPS3,PYCARD,CAV1,PTGS2,HSPA5,PKN2,SDC4,ICAM1,NCKAP1	60
Cancer, Organismal Injury and Abnormalities, Reproductive System Disease	tumorigenesis	Tumorigenesis of reproductive tract	9.98e-07		1.979	DNA2,TMEM11,GNA11,KIAA1217,RPS24,GTPBP4,HNRNPL,SMARCA4,USP7,GMDS,MTCH1,AK3,ARGLU1,ENPEP,AFG3L2,NAA50,DDX39A,SCARB2,BCR,MRPL39,MRPS18B,LEMD3,MYL6B,USP15,GBF1,GSN,NRP1,ZC3H15,SORBS2,DNAJA1,RUVBL1,RSU1,TPM4,TTC1,MOV10,EIF3I,TXNL1,CUTA,CKAP5,C7orf50,EIF1AX,BST1,REPS1,SNRPC,LPP,LRP10,PPP3CA,UBE3A,MAVS,PARP1,CMTM6,GFM1,CLUH,PTGS2,ACSL3,CDIPT,WASHC4,TAOK2,NT5DC2,SLC16A3,MRPS27,RAB43,SLK,MYO1C,STAT3,SLC3…	495
Infectious Diseases, Organismal Injury and Abnormalities	replication	Replication of coronavirus	1.02e-06	Increased	2.383	G6PD,SNRPD1,UFD1,CST3,HNRNPL,SART1,PES1,GBF1,EIF3E,CWC15,GIGYF2,SIGMAR1,HNRNPH3,ARF5,LOC102724594/U2AF1,NEDD8,RBX1	17
Free Radical Scavenging, Small Molecule Biochemistry	degradation	Degradation of hydrogen peroxide	1.02e-06		0.813	PRDX5,DHCR24,PTGS2,CAT,SOD1,TXNRD1,GPX1,PRDX2,PRDX3	9
Cardiovascular System Development and Function	morphology	Morphology of cardiovascular system	1.05e-06			IGFBP4,CTSV,GNA11,ERBIN,HADHA,SMARCA4,CST3,FXR1,JUND,HMGB1,EEF1D,S100A10,ARID3A,MME,HSP90B1,JUP,ELP1,RTN4,CALR,GSN,NRP1,ADAR,BCL2L1,AIFM1,LIMS1,GALNT1,TSFM,GPX1,VIM,SPTBN1,TPI1,CALCRL,ARHGDIA,CISD2,CPT2,NT5E,TXNRD2,CD151,CAPN1,S100A6,HMGCL,ABCC1,PPP3CA,MBNL1,NUMB,PARP1,PTGS2,MAP1S,MMP14,TFB1M,ITGAV,GLRX5,FLII,YWHAE,MYH9,MPRIP,STAT3,CSRP2,CAT,HMOX2,ACTN2,MARCKSL1,ACTN4,SRSF10,GALNT4,ADAM9,UBP1,PDG…	114
Dermatological Diseases and Conditions, Organismal Injury and Abnormalities	chronic skin disorder	Chronic skin disorder	1.33e-06			TOP1,EIF2S1,PLSCR1,NRP2,ITGA3,PGAM1,GOT2,PHB1,PKM,UPP1,PSME2,EIF2S2,GSTM1,ARHGDIA,DDX39A,PSAP,SRM,UQCRFS1,CCT5,FSCN1,S100A11,EIF5A,PPIA,ABCC1,PPP3CA,IL6ST,MANF,EIF5,CALR,MFSD10,UBE2I,NRP1,LGALS3,HLA-C,RAB27A,ETF1,MARCKS	37
Cell Morphology, Cellular Function and Maintenance	autophagy	Autophagy	1.35e-06	Increased	2.196	EXOC2,NPC1,ERBIN,VPS18,FOXK1,PKM,PSMB5,GNAI3,NDUFA8,SUPV3L1,STAT3,SLC33A1,HMGB1,CAT,ADPRS,LRP1,HDAC1,MTDH,QSOX1,GABARAPL2,CISD1,FAF1,TBC1D10A,PIK3R4,SOD1,HSPB8,PFDN5,PAPSS1,EPHB2,SCFD1,PREB,STK38,GBA1,CALR,DDRGK1,SPTLC1,ELAVL1,BCL2L1,AIFM1,ARF6,MSH2,EIF2S1,ANXA7,PLS3,RAB3GAP2,PRORP,YWHAQ,EI24,VDAC1,DLD,NDRG1,ASAH1,ARL8B,LARP1,CISD2,EIF2B1,RAB1A,ADH5,ALDH2,PSAP,MRPL30,HSP90AA1,PRKDC,CAPNS1,PSEN1,A…	82
DNA Replication, Recombination, and Repair	metabolism	Metabolism of DNA	1.39e-06		-0.826	DNA2,PHB1,GTPBP4,CST3,PKM,HMGN1,MTCH1,HMGB1,RPA1,REXO2,FAF1,SOD1,RTN4,USP9X,OPA1,BCL2L1,LONP1,AIFM1,MCM3,MCM5,MSH2,TOP1,PPP1CC,THOC1,RUVBL1,ASAH1,GPX1,DNAJC2,SMARCA5,DNASE2,NAE1,RAN,NT5E,S100A11,CUL4B,PSEN1,HMGA1,CLPP,SSBP1,PPIA,SUB1,RELA,CASP6,RUVBL2,PARP1,CAV1,PRKRA,PTGS2,LOC102724594/U2AF1,BANF1,DHX9,ACTL6A,DIABLO	53
Cardiovascular Disease, Cardiovascular System Development and Function, Organismal Injury and Abnormalities	abnormal morphology	Abnormal morphology of cardiovascular system	1.52e-06			CTSV,GNA11,ERBIN,HADHA,SMARCA4,CST3,FXR1,JUND,HMGB1,EEF1D,S100A10,ARID3A,MME,HSP90B1,JUP,ELP1,RTN4,CALR,GSN,NRP1,ADAR,BCL2L1,AIFM1,LIMS1,GALNT1,TSFM,GPX1,SPTBN1,TPI1,CALCRL,ARHGDIA,CISD2,CPT2,NT5E,TXNRD2,CD151,S100A6,HMGCL,MBNL1,ABCC1,PPP3CA,NUMB,PARP1,PTGS2,MAP1S,MMP14,TFB1M,ITGAV,GLRX5,FLII,YWHAE,MYH9,STAT3,CSRP2,HMOX2,ACTN2,ACTN4,SRSF10,GALNT4,ADAM9,UBP1,HSPB8,COL4A3,STK38,PLXND1,CDC42EP1,CIAP…	104
Hematological Disease, Organismal Injury and Abnormalities	failure	Failure of bone marrow	1.55e-06			RPS29,G6PD,IMPDH2,RPS26,RPS27,SOD1,TXNRD1,RPS24,GPX1,PRDX3,RPS19,RPL18,RPS15A,CAT,PARN,ALDH2,RPL15,ACTL6A	18
Cell Death and Survival, Organismal Injury and Abnormalities	cell death	Cell death of colorectal cancer cell lines	1.62e-06	Decreased	-2.241	EXOC2,HINT1,ITGAV,PKM,YWHAE,GMDS,CSE1L,NOC2L,GNL1,EZR,GSN,BCL2L1,LONP1,AIFM1,LIMS1,PECAM1,CSNK1A1,VDAC1,NAPA,NDRG1,RBM17,SRI,YWHAH,EIF3I,TRIAP1,MIF,SMURF1,ECHS1,CTBP1,EIF1AX,IGF2BP1,VPS35,TRIM25,PPIA,TXNRD1,PYCARD,RELA,CASP6,TM9SF4,PARP1,TMCO1,MYO6,PTGS2,AP2A2,RPL34,LGALS3,TMSB10/TMSB4X,DIABLO,GPD2	49
Cancer, Hematological Disease, Immunological Disease, Organismal Injury and Abnormalities	B-cell lymphoma	B-cell lymphoma	1.64e-06			GTF2B,GNA11,ANPEP,SMARCA4,CST3,CNP,USP7,CSE1L,TUBA1A,HMGB1,MYL1,DDX39A,KLC1,RPA1,PSIP1,BCR,PSMB2,ANKLE2,RPL19,KPNA1,MME,HSP90B1,RCC2,SMC2,G3BP1,MTHFD1L,GSN,TUT4,BCL2L1,LONP1,TMA16,YWHAZ,EWSR1,PECAM1,GNAI1,SLC16A1,RALY,DNASE2,ARMC9,CALCRL,ANKRD30A,CTBP1,MAP4K4,RAD50,CSTF2,LPP,ABCC1,PPP3CA,NME1,UBE3A,PARP1,PTGS2,WASHC4,HSP90AB1,LSM3,NUP214,AHNAK,RBM14,FILIP1L,EHD1,PSMB5,YWHAE,DDX3X,CSTF3,PTGES2,STA…	117
Dermatological Diseases and Conditions, Developmental Disorder, Hereditary Disorder, Metabolic Disease, Organismal Injury and Abnormalities	premature aging	Premature aging	1.8e-06			SF3A2,TFPI2,ANPEP,PRKACB,DDX3X,SPTBN1,SLC25A24,CISD2,EXOC5,PRKDC,PTX3,ADAM9,AP1G1,KRT7,CTNNA1,COL4A1,DYNC1H1,MTX2,BUB3,U2SURP,SMC2,EDIL3,IL6ST,G3BP1,MAP2K2,COL4A2,BANF1,LIMS1,CALD1,DHX9,NRDC,AHNAK,MMP14	33
Hereditary Disorder, Neurological Disease, Organismal Injury and Abnormalities	motor neuron disease	Autosomal dominant motor neuron disease	1.83e-06			DYNC1H1,GLT8D1,DNAJC13,FUS,VPS35,NOP56,SOD1,HSPB8,BICD2,SON,GBA1,GIGYF2,PSAP,DNAJC7,MATR3	15
Cancer, Hematological Disease, Immunological Disease, Organismal Injury and Abnormalities	low-grade lymphoma	Low-grade lymphoma	1.89e-06			GTF2B,RBM14,FILIP1L,EHD1,ANPEP,CST3,SMARCA4,CNP,PSMB5,YWHAE,DDX3X,PTGES2,TUBA1A,STAT3,SLC33A1,MYL1,SLC25A24,KLC1,DDX39A,PSMB2,PSIP1,TFRC,STRN,RPL19,KPNA1,ADAM9,IMPDH2,MME,FUS,HSP90B1,P4HA1,STK38,PTPN1,G3BP1,GSN,PSMD1,ELAVL1,CALD1,TMA16,EWSR1,VDAC1,ITGA3,LRRFIP1,RBM4,RALY,TOP2B,ARMC9,DNASE2,TIE1,CALCRL,ELOC,TOLLIP,ANKRD30A,HSP90AA1,FSCN1,LLPH,CTBP1,MAP4K4,RAD50,CSTF2,RAB4A,TUBB,PPIA,LPP,ABCC1,PPP3…	78
Molecular Transport	nuclear export	Nuclear export of molecule	1.91e-06			PPM1A,NUP133,THOC1,THOC2,EIF5A,XPO7,NUP160,CALR,DDX39B,NCBP2,PHAX,DDX39A,RAN,AHCYL1,NUP214,SMURF1	16
Immunological Disease, Organismal Injury and Abnormalities	immediate hypersensitivity	Immediate hypersensitivity	2.07e-06		1.633	FLOT1,HCK,CTSV,RUVBL1,NAPA,CST3,MYH9,ZYX,CD63,SNAP23,CFL1,TPI1,EIF3E,FKBP8,CAT,HNRNPAB,SIGMAR1,ALDH2,PSAP,ARFGAP3,CNN3,PGM3,FADS2,S100A11,ALB,ACADVL,FABP4,TUBB,MSN,JUP,PPIA,ACO2,DPYSL2,PPP3CA,DCD,CHD4,UBE2I,GSN,HSPA5,PTGS2,HLA-C,RAB27A,BCL2L1,PECAM1,ARCN1,AHNAK	46
Cancer, Hematological Disease, Organismal Injury and Abnormalities	hematological neoplasia	Hematopoietic neoplasm	2.15e-06		-1.366	DNA2,GTF2B,GNA11,KIAA1217,MIA3,RPS24,ANPEP,SMARCA4,USP7,SMARCD2,GMDS,ZYX,CSE1L,ENPEP,TUBA1A,HP,HMGB1,UGGT1,NAA50,DDX39A,PSMA2,DNMBP,RPA1,LRP1,PSIP1,BCR,PSMB2,CD9,MRPL39,RPL14,KPNA1,FERMT2,MME,RPS18,HSP90B1,GIT2,SORD,SMC2,CALR,USP15,PLBD2,GSN,NRP1,SORBS2,HLA-C,AIFM1,CNPY4,YKT6,THY1,SLC16A1,EIF3I,DNASE2,ARMC9,MAN2A1,ACBD3,TPI1,RAB10,ANKRD30A,C7orf50,CTBP1,NARS1,OSBPL8,EIF1AX,TGOLN2,LPP,ELOVL5,LRP10…	380
Post-Translational Modification, Protein Degradation, Protein Synthesis	proteolysis	Proteolysis	2.16e-06	Increased	2.8	CTSV,SPCS3,THOC1,DLD,THOP1,CST3,RBMX,ADAM10,PSMB5,MYH9,DPP4,PEPD,CFL1,AFG3L2,IST1,CTSA,ADRM1,PSEN1,DIAPH2,ADAM9,CLPP,MME,TBC1D10A,CAPN1,XPNPEP1,CASP6,UBE3A,SPPL2A,GSN,LONP1,SDC4,BCL2L1,UBE2D1,NEDD8,NRDC,CTSZ,MMP14	37
Molecular Transport, RNA Trafficking	transport	Transport of RNA	2.18e-06			NUP133,THOC1,THOC2,FUS,EIF5A,NUP160,DDX3X,DDX39B,NCBP2,PHAX,DDX39A,RTRAF,RAN,CKAP5,NUP214	15
Cancer, Organismal Injury and Abnormalities	lymphohematopoietic neoplasia	Lymphohematopoietic neoplasia	2.21e-06		-1.203	DNA2,GTF2B,GNA11,KIAA1217,MIA3,RPS24,ANPEP,SMARCA4,USP7,SMARCD2,GMDS,ZYX,CSE1L,ENPEP,TUBA1A,HP,HMGB1,UGGT1,NAA50,DDX39A,PSMA2,DNMBP,RPA1,LRP1,PSIP1,BCR,PSMB2,CD9,MRPL39,RPL14,KPNA1,FERMT2,MME,RPS18,HSP90B1,GIT2,SORD,SMC2,CALR,USP15,PLBD2,GSN,NRP1,SORBS2,HLA-C,AIFM1,CNPY4,YKT6,THY1,SLC16A1,EIF3I,DNASE2,ARMC9,MAN2A1,ACBD3,TPI1,RAB10,ANKRD30A,C7orf50,CTBP1,NARS1,OSBPL8,EIF1AX,TGOLN2,LPP,ELOVL5,LRP10…	381
Cellular Function and Maintenance	Clathrin mediated endocytosis	Clathrin mediated endocytosis	2.24e-06		0.588	ATP6V1D,AP2B1,NME1,SART1,RUVBL2,PICALM,AP2A2,CANX,AP2A1,PKN2,AP2S1,RPS21,ATP6V1E1,TFRC,NME2,SF3B3	16
Cancer, Hematological Disease, Organismal Injury and Abnormalities	myeloid or lymphoid neoplasm	Myeloid or lymphoid neoplasm	2.25e-06		-1.669	DNA2,GTF2B,GNA11,KIAA1217,MIA3,RPS24,ANPEP,SMARCA4,USP7,SMARCD2,GMDS,ZYX,CSE1L,ENPEP,TUBA1A,HP,HMGB1,UGGT1,NAA50,DDX39A,PSMA2,DNMBP,RPA1,LRP1,PSIP1,BCR,PSMB2,CD9,MRPL39,RPL14,KPNA1,FERMT2,MME,RPS18,HSP90B1,GIT2,SORD,SMC2,CALR,USP15,PLBD2,GSN,NRP1,SORBS2,HLA-C,AIFM1,CNPY4,YKT6,THY1,SLC16A1,EIF3I,DNASE2,ARMC9,MAN2A1,ACBD3,TPI1,RAB10,ANKRD30A,C7orf50,CTBP1,NARS1,OSBPL8,EIF1AX,TGOLN2,LPP,ELOVL5,LRP10…	377
Ophthalmic Disease, Organismal Injury and Abnormalities	syndromic cataract	Syndromic cataract	2.25e-06			TMEM126A,ACOX3,RDH11,RPS14,CAV1,MTHFD1L,INPP5K,CAT,FKBP10,LONP1,ABHD12,SFXN1	12
Immunological Disease, Organismal Injury and Abnormalities	allergy	Allergy	2.29e-06		1.941	CTSV,TECR,CST3,MYH9,ZYX,CD63,EIF3E,CAT,CNN3,FADS2,TFRC,IMPDH2,FABP4,JUP,ACO2,DPYSL2,CHD4,GSN,HLA-C,BCL2L1,PECAM1,FLOT1,HCK,RUVBL1,NAPA,PSME2,SNAP23,CFL1,TPI1,FKBP8,HNRNPAB,SIGMAR1,PHPT1,ALDH2,PSAP,ARFGAP3,PGM3,S100A11,ALB,HLA-E,ACADVL,TUBB,CAPN1,PPIA,MSN,PPP3CA,RPS14,DCD,CAV1,UBE2I,PTGS2,HSPA5,RAB27A,ICAM1,ARCN1,AHNAK,APOL2	57
Cancer, Organismal Injury and Abnormalities, Renal and Urological Disease	urinary tract cancer	Urinary tract cancer	2.29e-06		-1.796	PPP1R8,KIAA1217,ANPEP,SH3PXD2B,SMARCA4,SMARCD2,AK3,TUBA1A,ENPEP,HMGB1,AFG3L2,NAA50,DNMBP,LRP1,PSIP1,BCR,CD9,RPL14,GABARAPL2,FERMT2,MME,HSP90B1,DPYSL2,SMC2,CALR,RIN1,GSN,PDLIM7,CNPY4,MCM4,MTAP,RSU1,TFPI2,TSFM,GPX1,SLC16A1,TMEM70,EIF3I,DNASE2,MAN2A1,PRDX2,ANKRD30A,C7orf50,DHX30,S100A11,BST1,NAGPA,UBA6,SNRPC,ELOVL5,SAMM50,NME1,YIPF3,TM9SF2,UBE3A,MAVS,NUMB,RAB3A,NUDCD1,PARP1,GFM1,PRKRA,MYO6,CLUH,DPY1…	285
Cardiovascular System Development and Function, Organismal Development	angiogenesis	Angiogenesis	2.41e-06		0.8	IGFBP4,AKR1B1,PPM1A,GNA11,ANPEP,SMARCA4,CST3,PKM,ENPEP,HP,HMGB1,EIF3E,LRP1,CD9,PTX3,HSPB6,FERMT2,LEMD3,JUP,ELP1,RTN4,CALR,COPS3,GSN,NRP1,YWHAZ,RBX1,PECAM1,MYDGF,NDRG1,SYNJ2BP,GPX1,THY1,CD82,VIM,CALCRL,ARHGDIA,CISD2,WLS,RAB10,CD151,ITGB5,VASP,CAPN1,COPS2,EDIL3,PARP1,PTGS2,SDC4,TAOK2,MMP14,ITGAV,CCT2,PRKACB,MYH9,STAT3,CD63,PDCL3,CAT,MTDH,ATP5F1B,DHCR7,ADAM9,COL4A1,UBP1,FABP4,PDGFRA,SOD1,COL4A3,EPHB…	123
Cardiovascular System Development and Function	development	Development of vasculature	2.47e-06		0.801	IGFBP4,AKR1B1,PPM1A,GNA11,ANPEP,SMARCA4,CST3,PKM,FXR1,ENPEP,HP,HMGB1,EIF3E,SCARB2,LRP1,CD9,PTX3,HSPB6,FERMT2,LEMD3,JUP,ELP1,RTN4,CALR,COPS3,GSN,NRP1,YWHAZ,RBX1,PECAM1,MYDGF,NDRG1,SYNJ2BP,GPX1,THY1,CD82,VIM,CALCRL,ARHGDIA,CISD2,WLS,RAB10,CD151,ITGB5,VASP,CAPN1,COPS2,EDIL3,NUMB,PARP1,PTGS2,SDC4,TAOK2,MMP14,ITGAV,CCT2,PRKACB,DDX3X,MYH9,MPRIP,STAT3,CD63,PDCL3,CAT,HMOX2,ACTN4,MTDH,ATP5F1B,DHCR7,ADAM9,…	134
Free Radical Scavenging, Small Molecule Biochemistry	catabolism	Catabolism of hydrogen peroxide	2.51e-06		1.172	PRDX5,DHCR24,PTGS2,CAT,TXNRD1,GPX1,PRDX2,PRDX3	8
Dermatological Diseases and Conditions, Developmental Disorder, Hereditary Disorder, Metabolic Disease, Organismal Injury and Abnormalities	Hutchinson-Gilford progeria syndrome	Hutchinson-Gilford progeria syndrome	2.6e-06			SF3A2,TFPI2,ANPEP,PRKACB,DDX3X,SPTBN1,EXOC5,PRKDC,PTX3,ADAM9,AP1G1,KRT7,CTNNA1,COL4A1,DYNC1H1,U2SURP,SMC2,EDIL3,IL6ST,G3BP1,MAP2K2,COL4A2,BANF1,LIMS1,CALD1,DHX9,NRDC,AHNAK,MMP14	29
Hereditary Disorder, Organismal Injury and Abnormalities, Skeletal and Muscular Disorders	autosomal dominant myopathy	Autosomal dominant myopathy	2.63e-06			CNBP,DNA2,PLS3,RSU1,TUBB6,TPM4,BICD2,SLC16A1,CFL1,CSRP2,SLC33A1,ACTN2,SDCBP,TPM2,INF2,CNN3,MATR3,S100A11,PSEN1,TBCD,COL4A1,DYNC1H1,SSBP1,COL6A3,HSPB8,SOD1,JUP,MBNL1,SON,DYSF,KIF1B,GBF1,COL4A2,PGRMC1,CALD1,AHNAK	36
Cancer, Organismal Injury and Abnormalities	hematological or lymphatic system tumor	Hematological or lymphatic system tumor	2.73e-06		-1.519	DNA2,GTF2B,GNA11,KIAA1217,MIA3,RPS24,ANPEP,SMARCA4,USP7,SMARCD2,GMDS,ZYX,CSE1L,ENPEP,TUBA1A,HP,HMGB1,UGGT1,NAA50,DDX39A,PSMA2,DNMBP,RPA1,LRP1,PSIP1,BCR,PSMB2,CD9,MRPL39,RPL14,KPNA1,FERMT2,MME,RPS18,HSP90B1,GIT2,SORD,SMC2,CALR,USP15,PLBD2,GSN,NRP1,SORBS2,HLA-C,AIFM1,CNPY4,YKT6,THY1,SLC16A1,EIF3I,DNASE2,ARMC9,MAN2A1,ACBD3,TPI1,RAB10,ANKRD30A,C7orf50,CTBP1,NARS1,OSBPL8,EIF1AX,TGOLN2,LPP,ELOVL5,LRP10…	382
Cell Morphology, Cellular Movement	cell spreading	Cell spreading	2.77e-06		0.834	HCK,GNA11,ITGAV,ITGA3,EHD1,PODXL,IPO9,MPRIP,MYH9,VIM,ZYX,SLK,STAT3,EXOC5,RAP2B,FHL3,ACTN4,CD9,CD151,DIAPH2,ALB,FERMT2,BST1,ARPC3,VASP,RRBP1,LPP,GIT2,MYH10,RTN4,DRG2,RHOB,MAP2K2,LGALS3,SDC4,ARF6,YWHAZ,ICAM1,PECAM1,MARCKS	40
Cell Death and Survival, Organismal Injury and Abnormalities	cell death	Cell death of lung cancer cell lines	2.79e-06		-1.978	PHB1,SNRPD1,PKM,STAT3,MTDH,GPI,COL4A1,PDGFRA,EIF5A,SOD1,IGF2BP3,ACO2,MTA2,RHOB,COL4A2,ADAR,BCL2L1,AIFM1,YWHAZ,RBX1,MSH2,EIF2S1,VDAC1,RPS27,GPX1,COX6B1,TRIAP1,NT5E,UQCRFS1,CCAR2,S100A11,HMGA1,G6PD,TXNRD1,ABCC1,IL6ST,RELA,SNRPD2,PARP1,CAV1,PTGS2,HSPA5,AP2A2,LGALS3,VAPA,DHX9,HK1,DIABLO	48
Cellular Movement	cell movement	Cell movement of prostate cancer cell lines	2.82e-06		1.207	ITGA3,NDRG1,PHB1,ADAM10,CD82,VIM,STAT3,IMMT,RPL22L1,SDCBP,PA2G4,HSP90AA1,PRKDC,FSCN1,CD151,S100A11,MAP4K4,MME,CD99,HSP90B1,CAV1,NRP1,MAP2K2,LGALS3,ELAVL1,DHX9,AFAP1,AHNAK,CTSZ,MMP14	30
Post-Translational Modification, Protein Degradation, Protein Synthesis	hydrolysis	Hydrolysis of protein	2.83e-06		1.911	CTSV,SPCS3,DLD,THOP1,RBMX,CST3,PSMB5,ADAM10,MYH9,DPP4,PEPD,CFL1,AFG3L2,IST1,ADRM1,CTSA,PSEN1,ADAM9,CLPP,MME,TBC1D10A,CAPN1,XPNPEP1,CASP6,UBE3A,SPPL2A,LONP1,SDC4,UBE2D1,NEDD8,NRDC,CTSZ,MMP14	33
Immunological Disease, Organismal Injury and Abnormalities	hypersensitive reaction	Hypersensitive reaction	2.88e-06		0.531	CTSV,GNA11,CST3,MYH9,ZYX,PTGES2,CD63,EIF3E,CAT,CNN3,FADS2,FABP4,MME,JUP,SOD1,ACO2,SORD,DPYSL2,CALR,CHD4,GSN,HLA-C,BCL2L1,PECAM1,FLOT1,HCK,RUVBL1,MECP2,PLSCR1,NAPA,PSME2,SNAP23,CFL1,TPI1,FKBP8,HNRNPAB,SIGMAR1,ALDH2,PSAP,ARFGAP3,SRM,PGM3,MIF,S100A11,ALB,ACADVL,TUBB,PPIA,MSN,PPP3CA,PYCARD,DCD,UBE2I,PTGS2,HSPA5,RAB27A,ICAM1,ARCN1,AHNAK	59
Cell Death and Survival, Organismal Injury and Abnormalities	cell death	Cell death of breast cancer cell lines	3e-06		-0.36	EXOC2,HINT1,PHB1,PKM,CSE1L,STAT3,CAT,RPA1,PA2G4,PSIP1,ACTN4,TFRC,MTDH,PDCD4,SOD1,HSPB8,NRP1,NACC2,ELAVL1,BCL2L1,AIFM1,PGRMC1,MYBBP1A,MSH2,USP47,TOP1,THOC1,RPS27,ARHGDIA,MIF,HSP90AA1,PRKDC,FSCN1,PSEN1,G6PD,SRSF2,PDHA1,RELA,CASP6,ACSL4,NUMB,PARP1,CAV1,SLC25A6,MYO6,PTGS2,HSPA5,LGALS3,CHMP5,HSP90AB1,DHX9,MMP14,DIABLO	53
Cardiovascular Disease, Developmental Disorder, Hematological Disease, Organismal Injury and Abnormalities	congenital anemia	Congenital anemia	3.09e-06			RPS29,G6PD,IMPDH2,RPS26,RPS27,SOD1,TXNRD1,RPS24,GPX1,PRDX3,MAN2A1,RPS19,RPL18,RPS15A,CAT,RPL15,HK1,GPI	18
Cellular Movement, Hematological System Development and Function, Immune Cell Trafficking	cell movement	Cell movement of leukocytes	3.11e-06		0.627	CTSV,GNA11,SMARCA4,CST3,PKM,HNRNPL,CNP,RPS19,HP,HMGB1,S100A10,LRP1,CD9,PTX3,HSP90B1,EZR,GIT2,DPYSL2,RTN4,GBA1,GNB2,CALR,GBF1,GSN,NRP1,OPA1,MTAP,YWHAZ,PECAM1,CTSZ,NDRG1,WDR44,GALNT1,THY1,ARHGEF7,WLS,SIGMAR1,NT5E,CD151,NARS1,BST1,CD99,VASP,ABCC1,EDIL3,PYCARD,DEK,ACSL4,MAVS,PARP1,PTGS2,RAB27A,HSP90AB1,MMP14,NPC1,ITGAV,RPL13A,GNAI3,MYH9,STAT3,CD63,CAT,ACTN4,DIAPH2,COL4A1,FABP4,SOD1,IGF2BP3,COL4A3,PTP…	105
Lipid Metabolism, Small Molecule Biochemistry	metabolism	Fatty acid metabolism	3.16e-06	Increased	3.097	AKR1B1,NPC1,ITGAV,TECR,PKM,TSPO,PTGES2,HMGB1,PTGR1,HMOX2,SCARB2,LRP1,MDH2,CD9,FADS2,FABP4,SOD1,RTN4,GBA1,ACOT9,GSN,CS,SLC38A2,SPTLC1,ELAVL1,ABHD12,SLC27A3,DLD,ITGA3,PLSCR1,MBOAT7,GM2A,GOT2,ASAH1,ATP5PF,ETFA,GPX1,SLC16A1,CD82,VIM,ACBD3,GSTM1,TRIAP1,CPT2,CANX,ABHD16A,MIF,STX12,ECHS1,ALB,PLAA,OSBPL8,ACAA2,G6PD,ACADVL,SDHA,MSN,DBI,HMGCL,LRP10,ELOVL5,ABCC1,PDHA1,TM9SF2,RELA,ACSL4,PARP1,CAV1,FDX1,PTGS2…	75
Cancer, Neurological Disease, Organismal Injury and Abnormalities	high grade astrocytoma	High grade astrocytoma	3.27e-06			KIAA1217,MIA3,RPS24,GTPBP4,ANPEP,SMARCA4,USP7,GMDS,ARGLU1,ENPEP,AFG3L2,NAA50,SLC39A1,SCARB2,UBE2Z,RPA1,SLC25A20,NPTN,MRPL39,CPPED1,ELP1,SMC2,MTA2,YIF1A,USP15,GBF1,RIN1,GSN,ZC3H15,SORBS2,MTAP,APRT,RSU1,TMED1,GPX1,TMEM109,EIF3B,TXNL1,RFC2,PHPT1,ZPR1,CKAP5,C7orf50,EIF1AX,NAGPA,REPS1,LRP10,SAMM50,TM9SF4,PARP1,GFM1,PRKRA,MYO6,CLUH,AFAP1,PFKL,NT5DC2,MSRA,SLC16A3,MYO1C,STAT3,SLC33A1,SLFN5,STARD3NL,ATP5F…	440
Cellular Movement	invasion	Invasion of breast cancer cell lines	3.27e-06		1.543	GIPC1,CSE1L,STAT3,EIF3E,LRP1,SDCBP,ACTN4,MTDH,GPI,DIAPH2,PDCD4,PUF60,FAF1,EZR,DPYSL2,CALR,RAB13,EIF3H,OPA1,ARF6,PDLIM1,GJA1,MBD2,TMEM201,RUVBL1,ITGA3,PODXL,CD82,VIM,SNAP23,ARHGEF7,NOL3,HSP90AA1,FSCN1,S100A11,CUL4B,SRA1,HMGA1,SSBP1,IGF2BP1,CTTN,CD99,VPS35,ELOVL5,MBNL1,NME1,RELA,ACSL4,CAV1,PTGS2,ACSL3,PTTG1IP,HSP90AB1,NCKAP1,MMP14,AHNAK	56
Infectious Diseases, Organismal Injury and Abnormalities	productive infection	Productive infection of cervical cancer cell lines	3.31e-06	Increased	2.921	NDUFA10,DPM1,SPCS3,GM2A,TECR,NMT1,CCT2,BICD2,DDX3X,DPP4,ARGLU1,SSR1,SSR3,PGRMC2,UBE2Z,TIMM8A,BCR,ATP5F1B,CHST14,GABARAPL2,TBC1D10A,SRSF2,UAP1,RELA,POLR2H,DNAJA2,PKN2,STT3A,GPD2,CTSZ	30
Cancer, Organismal Injury and Abnormalities, Reproductive System Disease	uterine tumor	Uterine tumor	3.39e-06			DNA2,TMEM11,GNA11,KIAA1217,RPS24,HNRNPL,SMARCA4,USP7,MTCH1,AK3,ARGLU1,ENPEP,AFG3L2,NAA50,DDX39A,SCARB2,BCR,MRPL39,MRPS18B,LEMD3,MYL6B,USP15,GBF1,GSN,NRP1,ZC3H15,SORBS2,RUVBL1,TTC1,MOV10,EIF3I,TXNL1,CKAP5,C7orf50,EIF1AX,BST1,REPS1,SNRPC,LPP,LRP10,UBE3A,MAVS,PARP1,CMTM6,GFM1,CLUH,PTGS2,ACSL3,CDIPT,WASHC4,NT5DC2,SLC16A3,MRPS27,RAB43,SLK,MYO1C,STAT3,SLC33A1,SLFN5,MARCKSL1,DHCR7,MICALL1,FUS,GGCT,UBE2V…	431
Developmental Disorder, Organismal Injury and Abnormalities	global developmental delay	Global developmental delay	3.44e-06			PNPT1,GOT2,SMARCA4,USP7,HEXA,PC,DDX3X,EPRS1,PEPD,TUBA1A,CYFIP1,LRP1,INF2,MAN2B1,DHCR7,DHX30,NARS1,DYNC1H1,MYH10,GNB2,CALR,GPR89A/GPR89B,LETM1,DKC1,USP9X,TMX2,CYB5A,CHD4,NAA15,MYO6,SLC17A5,COPB1,YIF1B,OPA1,HK1,PIGS,GLS,NCKAP1	38
Hereditary Disorder, Organismal Injury and Abnormalities, Skeletal and Muscular Disorders	hereditary skeletal myopathy	Hereditary skeletal myopathy	3.59e-06			CNBP,DNA2,HINT1,DPAGT1,FXR1,PSMB5,BICD2,TUBA1A,CSRP2,MYL1,INPP5K,PSMA2,ACTN2,SDCBP,CNN3,ASCC1,MATR3,TBCD,COL4A1,DYNC1H1,MME,FUS,HSP90B1,SOD1,HSPB8,OXCT1,ELP1,MGST1,ANO10,TRIP4,CALR,KIF1B,GBF1,SPTLC1,COL4A2,HLA-C,BCL2L1,AIFM1,PGRMC1,CALD1,PLS3,RSU1,NDRG1,TUBB6,ASAH1,TPM4,MRPL18,DPM3,CFL1,SIGMAR1,CANX,PSAP,INF2,S100A11,PSEN1,G6PD,COL6A3,MBNL1,SON,DYSF,TFG,HSPA5,HK1,AHNAK	64
Developmental Disorder, Hereditary Disorder, Lipid Metabolism, Metabolic Disease, Organismal Injury and Abnormalities, Small Molecule Biochemistry	inborn error of lipid metabolism	Inborn error of lipid metabolism	3.61e-06			ACADVL,ETFB,GM2A,HMGCL,ETFA,OXCT1,HADHA,PEX11B,HEXA,GLUD1,PSAP,CPT2,SLC25A20	13
Cancer, Hematological Disease, Immunological Disease, Organismal Injury and Abnormalities	plasma cell myeloma	Low risk plasma cell myeloma	3.63e-06			HSP90B1,PSMD1,PSMB2,HSP90AB1,PSMB5,HSP90AA1,TOP2B	7
Molecular Transport	nuclear export	Nuclear export	3.88e-06			PPM1A,NUP133,THOC1,THOC2,EIF5A,XPO7,NUP160,CALR,DDX39B,NCBP2,PHAX,UBE2I,DDX39A,RAN,AHCYL1,NUP214,SMURF1	17
Cancer, Organismal Injury and Abnormalities, Reproductive System Disease	development	Development of genital tumor	3.96e-06		1.475	DNA2,TMEM11,GNA11,KIAA1217,RPS24,GTPBP4,HNRNPL,SMARCA4,USP7,GMDS,MTCH1,AK3,ARGLU1,ENPEP,AFG3L2,NAA50,DDX39A,SCARB2,BCR,MRPL39,MRPS18B,LEMD3,MYL6B,USP15,GBF1,GSN,NRP1,ZC3H15,SORBS2,DNAJA1,RUVBL1,RSU1,TTC1,MOV10,EIF3I,TXNL1,CUTA,CKAP5,C7orf50,EIF1AX,BST1,REPS1,SNRPC,LPP,LRP10,PPP3CA,UBE3A,MAVS,PARP1,CMTM6,GFM1,CLUH,PTGS2,ACSL3,CDIPT,WASHC4,TAOK2,NT5DC2,SLC16A3,MRPS27,RAB43,SLK,MYO1C,STAT3,SLC33A1,S…	479
Cellular Assembly and Organization, Cellular Function and Maintenance	organization	Organization of actin cytoskeleton	4.02e-06		0.095	PLS3,HCK,ACTR2,CSRP1,FLII,CD82,MYH9,SPTBN1,CFL1,PDCL3,ARHGDIA,PHPT1,LRP1,WDR1,BCR,FHL3,WASF2,RAN,FSCN1,BST1,PFDN1,CTTN,PDGFRA,VASP,CD99,MSN,JUP,EZR,MYH10,DPYSL2,ACTN1,PTPN1,CALR,RAB13,PDLIM7,GSN,RHOB,NRP1,TAOK2,ARF6,ICAM1,PDLIM1,AFAP1,TMSB10/TMSB4X,GJA1	45
Cancer, Organismal Injury and Abnormalities	lymphohematopoietic cancer	Lymphohematopoietic cancer	4.09e-06		-1.448	DNA2,GTF2B,GNA11,KIAA1217,MIA3,RPS24,ANPEP,SMARCA4,USP7,SMARCD2,GMDS,ZYX,CSE1L,ENPEP,TUBA1A,HP,HMGB1,UGGT1,NAA50,DDX39A,PSMA2,DNMBP,RPA1,LRP1,PSIP1,BCR,PSMB2,MRPL39,RPL14,KPNA1,FERMT2,MME,RPS18,HSP90B1,GIT2,SORD,SMC2,CALR,USP15,PLBD2,GSN,NRP1,SORBS2,HLA-C,AIFM1,CNPY4,YKT6,THY1,SLC16A1,EIF3I,DNASE2,ARMC9,MAN2A1,ACBD3,TPI1,RAB10,ANKRD30A,C7orf50,CTBP1,NARS1,OSBPL8,EIF1AX,TGOLN2,LPP,ELOVL5,LRP10,PPP…	374
Cell-To-Cell Signaling and Interaction	interaction	Interaction of tumor cell lines	4.1e-06	Increased	2.387	ITGAV,PKM,MYH9,ZYX,STAT3,HMGB1,B3GAT3,S100A10,LRP1,CD9,ACTN4,TFRC,ADAM9,FERMT2,HSP90B1,EZR,RTN4,NRP1,SLC35B2,PECAM1,MARCKS,CTSZ,GJA1,SNX17,HCK,ITGA3,RAB35,RBM17,PODXL,ADAM10,THY1,CD82,DPP4,CALCRL,FBLIM1,SIGMAR1,CD151,ITGB5,GLRX,CTTN,CD99,NME1,RELA,DYSF,RPSA,ACSL4,PARP1,CAV1,UBE2I,MYO6,HSPA5,MAP2K2,APOA2,LGALS3,ICAM1,AFAP1,NRDC,MMP14	58
Cancer, Endocrine System Disorders, Organismal Injury and Abnormalities, Respiratory Disease	extensive stage small cell lung cancer	Extensive stage extensive stage small cell lung cancer	4.17e-06			TOP1,HSP90B1,HSP90AB1,HSP90AA1,TOP2B	5
Cancer, Endocrine System Disorders, Organismal Injury and Abnormalities, Respiratory Disease	metastatic small cell lung cancer	Extensive stage metastatic small cell lung cancer	4.17e-06			TOP1,HSP90B1,HSP90AB1,HSP90AA1,TOP2B	5
Cancer, Cardiovascular Disease, Developmental Disorder, Hematological Disease, Hereditary Disorder, Metabolic Disease, Organismal Injury and Abnormalities, Skeletal and Muscular Disorders	Fanconi anemia group I	Fanconi anemia group I	4.17e-06			CAT,SOD1,TXNRD1,GPX1,PRDX3	5
Cancer, Cardiovascular Disease, Developmental Disorder, Hematological Disease, Hereditary Disorder, Metabolic Disease, Organismal Injury and Abnormalities, Skeletal and Muscular Disorders	Fanconi anemia, group C	Fanconi anemia, group C	4.17e-06			CAT,SOD1,TXNRD1,GPX1,PRDX3	5
Cancer, Cardiovascular Disease, Developmental Disorder, Hematological Disease, Hereditary Disorder, Metabolic Disease, Organismal Injury and Abnormalities, Skeletal and Muscular Disorders	Fanconi anemia, group D1	Fanconi anemia, group D1	4.17e-06			CAT,SOD1,TXNRD1,GPX1,PRDX3	5
Cancer, Cardiovascular Disease, Developmental Disorder, Hematological Disease, Hereditary Disorder, Metabolic Disease, Organismal Injury and Abnormalities, Skeletal and Muscular Disorders	group B Fanconi anemia	Group B Fanconi anemia	4.17e-06			CAT,SOD1,TXNRD1,GPX1,PRDX3	5
Cancer, Endocrine System Disorders, Organismal Injury and Abnormalities, Respiratory Disease	limited stage small cell lung cancer	Limited disease stage limited stage small cell lung cancer	4.17e-06			TOP1,HSP90B1,HSP90AB1,HSP90AA1,TOP2B	5
Cell Death and Survival, Organismal Injury and Abnormalities	anoikis	Anoikis of carcinoma cell lines	4.22e-06		0.513	CALR,CAV1,COL4A1,CTTN,RHOB,NDRG1,COL4A2,YWHAZ,CD82	9
Organismal Development, Organismal Injury and Abnormalities	abnormal morphology	Abnormal morphology of mediastinum	4.35e-06			CTSV,GNA11,ERBIN,HADHA,SMARCA4,CST3,FXR1,JUND,HMGB1,EEF1D,S100A10,ARID3A,MME,HSP90B1,JUP,ELP1,RTN4,CALR,GSN,NRP1,ADAR,BCL2L1,AIFM1,LIMS1,H1-0,GALNT1,TSFM,GPX1,DNASE2,SPTBN1,TPI1,CALCRL,ARHGDIA,CISD2,CPT2,NT5E,TXNRD2,S100A6,HMGCL,ABCC1,PPP3CA,MBNL1,NUMB,PARP1,PTGS2,MAP1S,MMP14,TFB1M,ITGAV,GLRX5,FLII,YWHAE,MYH9,STAT3,CSRP2,ACTN2,SRSF10,GALNT4,FADS2,ADAM9,UBP1,HSPB8,STK38,PLXND1,CDC42EP1,CIAPIN1,GJA…	99
Cell Death and Survival, Organismal Injury and Abnormalities	necrosis	Necrosis of epithelial tissue	4.46e-06		0.09	MTCH2,PPM1A,ITGAV,PKM,SEL1L,CNP,STAT3,TMEM214,HMGB1,PLS1,CAT,HMOX2,EXOC5,LRP1,PSIP1,TFRC,JUP,SOD1,HSPB8,AAK1,COL4A3,TMEM258,EPHB2,PTPN1,CALR,GSN,RHOB,COL4A2,EIF3H,ADAR,BCL2L1,AIFM1,LIMS1,ARF6,PECAM1,YWHAQ,VDAC1,ITGA3,GOT2,NDRG1,SLC20A1,GPX1,TMX1,STRAP,FAH,SPTBN1,FKBP8,NOL3,ALDH2,PRDX2,MRPL30,MIF,PRKDC,CD151,PSEN1,MAOA,CUL4B,DDX17,CTNNA1,RRAS2,PPIA,ABCC1,EDIL3,IL6ST,PYCARD,CASP6,RELA,ACSL4,MAVS,NU…	80
Immunological Disease, Inflammatory Disease, Organismal Injury and Abnormalities	atopic disease	Atopic disease	4.54e-06			FLOT1,HCK,CTSV,RUVBL1,NAPA,CST3,MYH9,ZYX,CFL1,TPI1,EIF3E,FKBP8,CAT,HNRNPAB,SIGMAR1,ALDH2,PSAP,ARFGAP3,CNN3,PGM3,FADS2,S100A11,ALB,ACADVL,FABP4,TUBB,MSN,JUP,PPIA,ACO2,DPYSL2,PPP3CA,DCD,CHD4,UBE2I,GSN,HSPA5,PTGS2,HLA-C,BCL2L1,ARCN1,AHNAK	42
Cancer, Organismal Injury and Abnormalities, Reproductive System Disease	female genital tract cancer	Female genital tract cancer	4.89e-06			DNA2,TMEM11,KIAA1217,RPS24,GTPBP4,HNRNPL,SMARCA4,USP7,GMDS,MTCH1,AK3,ARGLU1,ENPEP,AFG3L2,NAA50,DDX39A,SCARB2,BCR,MRPL39,MRPS18B,LEMD3,MYL6B,USP15,GBF1,GSN,NRP1,ZC3H15,SORBS2,DNAJA1,RUVBL1,RSU1,TPM4,TTC1,MOV10,EIF3I,TXNL1,CUTA,CKAP5,C7orf50,EIF1AX,BST1,REPS1,SNRPC,LPP,LRP10,PPP3CA,UBE3A,MAVS,PARP1,CMTM6,GFM1,CLUH,PTGS2,ACSL3,CDIPT,WASHC4,TAOK2,NT5DC2,SLC16A3,MRPS27,RAB43,SLK,MYO1C,STAT3,SLC33A1,SL…	480
Cancer, Hematological Disease, Organismal Injury and Abnormalities	malignant hematological system tumor	High-risk malignant hematological system tumor	4.89e-06			TOP1,HCK,IMPDH2,PDGFRA,HSP90B1,SRSF2,PPIA,TXNRD1,PSMB5,PPP3CA,TOP2B,CALR,TUBA1A,PTGS2,PSMD1,LOC102724594/U2AF1,PSMB2,HSP90AB1,HSP90AA1,HDAC1	20
Cell-To-Cell Signaling and Interaction, Inflammatory Response	immune response	Immune response of tumor cell lines	4.94e-06		1.312	CD59,HCK,ACTR2,NRP2,PKM,SMARCA4,SF3A1,TNPO1,VIM,GNAI2,STAT3,CYFIP1,WASF2,APMAP,PTX3,ARPC3,RRAS2,HSP90B1,LMAN2,MBNL1,MANF,RELA,KIF2A,CALR,MTA2,PRKRA,NANS,STT3A,BCL2L1,ARF6,ICAM1,MSH2	32
Cancer, Neurological Disease, Organismal Injury and Abnormalities	astrocytoma	Grade 1-4 astrocytoma	4.98e-06			KIAA1217,MIA3,RPS24,GTPBP4,ANPEP,SMARCA4,USP7,GMDS,ARGLU1,ENPEP,AFG3L2,SLC39A1,SCARB2,UBE2Z,RPA1,SLC25A20,NPTN,MRPL39,CPPED1,ELP1,SMC2,MTA2,YIF1A,USP15,GBF1,RIN1,GSN,ZC3H15,SORBS2,MTAP,APRT,RSU1,TMED1,GPX1,TMEM109,EIF3B,TXNL1,RFC2,PHPT1,ZPR1,CKAP5,C7orf50,EIF1AX,NAGPA,REPS1,LRP10,SAMM50,TM9SF4,PARP1,GFM1,PRKRA,MYO6,CLUH,PTGS2,AFAP1,PFKL,NT5DC2,MSRA,SLC16A3,MYO1C,SLC33A1,SLFN5,STARD3NL,ATP5F1B,COL…	420
Cancer, Hematological Disease, Organismal Injury and Abnormalities	hematologic cancer	Hematologic cancer	5.02e-06		-1.646	DNA2,GTF2B,GNA11,KIAA1217,MIA3,RPS24,ANPEP,SMARCA4,USP7,SMARCD2,GMDS,ZYX,CSE1L,ENPEP,TUBA1A,HP,HMGB1,UGGT1,NAA50,DDX39A,PSMA2,DNMBP,RPA1,LRP1,PSIP1,BCR,PSMB2,MRPL39,RPL14,KPNA1,FERMT2,MME,RPS18,HSP90B1,GIT2,SORD,SMC2,CALR,USP15,PLBD2,GSN,NRP1,SORBS2,HLA-C,AIFM1,CNPY4,YKT6,THY1,SLC16A1,EIF3I,DNASE2,ARMC9,MAN2A1,ACBD3,TPI1,RAB10,ANKRD30A,C7orf50,CTBP1,NARS1,OSBPL8,EIF1AX,TGOLN2,LPP,ELOVL5,LRP10,PPP…	372
DNA Replication, Recombination, and Repair	recombination	Recombination	5.14e-06		1.707	LSM2,THOC1,RUVBL1,RBMX,HMGN1,SNRNP200,TRIP13,SUPV3L1,HMGB1,PRPF8,SNRPA1,RFC2,RPA1,PRKDC,COPS7A,SF3B3,KPNA1,HMGA1,TSN,RAD50,SART1,RUVBL2,SNRPD2,PARP1,CHD4,RPS9,PKN2,BANF1,GPS1,EWSR1,MSH2	31
Cell Death and Survival	cell viability	Cell viability of colorectal cancer cell lines	5.3e-06		1.668	TOP1,THOC1,LSM6,RUVBL1,PHB1,SNRPD1,GTPBP4,PKM,SMARCA4,PSMB5,STRAP,SF3A1,PES1,SNRNP200,CSE1L,STAT3,HMGB1,UTP15,ADRM1,SF3B3,NOP2,LSM8,IGF2BP3,COPS3,UBE2I,PTGS2,ELAVL1,AIFM1,BCL2L1,MSH2	30
Post-Translational Modification, Protein Degradation, Protein Synthesis	cleavage	Cleavage of protein fragment	5.31e-06	Increased	2.727	CTSV,SPCS3,THOC1,DLD,THOP1,RBMX,CST3,PSMB5,ADAM10,MYH9,DPP4,PEPD,CFL1,AFG3L2,IST1,CTSA,PSEN1,ADAM9,CLPP,MME,TBC1D10A,CAPN1,XPNPEP1,CASP6,UBE3A,SPPL2A,LONP1,BCL2L1,NEDD8,NRDC,CTSZ,MMP14	32
Cardiovascular Disease, Cardiovascular System Development and Function, Organ Morphology, Organismal Development, Organismal Injury and Abnormalities	abnormal morphology	Abnormal morphology of heart	5.34e-06			CTSV,GNA11,ITGAV,ERBIN,HADHA,SMARCA4,GLRX5,FXR1,FLII,YWHAE,MYH9,STAT3,CSRP2,JUND,HMGB1,EEF1D,ACTN2,S100A10,GALNT4,SRSF10,ARID3A,ADAM9,UBP1,MME,HSP90B1,JUP,HSPB8,ELP1,RTN4,STK38,CALR,PLXND1,CDC42EP1,GSN,ADAR,CIAPIN1,BCL2L1,AIFM1,LIMS1,GJA1,HCK,VDAC1,GALNT1,STAB1,GPX1,SRI,TSFM,ADAM10,TOP2B,DNAH11,SPTBN1,TIE1,LNPEP,GNAI2,TPI1,CALCRL,NOL3,CISD2,HSD17B7,RAB1A,CPT2,WASF2,MIF,NT5E,TXNRD2,ATP6V1E1,CAPNS1…	91
Cell Death and Survival, Organismal Injury and Abnormalities	cell death	Cell death of epithelial cells	5.43e-06		0.326	MTCH2,PPM1A,ITGAV,PKM,SEL1L,STAT3,TMEM214,HMGB1,PLS1,CAT,EXOC5,LRP1,PSIP1,TFRC,JUP,SOD1,HSPB8,AAK1,TMEM258,EPHB2,PTPN1,CALR,GSN,EIF3H,ADAR,BCL2L1,AIFM1,LIMS1,ARF6,YWHAQ,VDAC1,ITGA3,GOT2,NDRG1,SLC20A1,TMX1,STRAP,FAH,SPTBN1,FKBP8,NOL3,ALDH2,MRPL30,MIF,PRKDC,CD151,MAOA,CUL4B,PSEN1,CTNNA1,DDX17,RRAS2,ABCC1,IL6ST,PYCARD,RELA,CASP6,ACSL4,MAVS,NUMB,PARP1,CAV1,PTGS2,HSPA5,LGALS3,CHMP5,PKN2,MRPL13,ICAM1,H…	70
Inflammatory Response	immune response	Immune response of cells	5.55e-06		1.321	EXOC2,ITGAV,RPL13A,PIP4P2,EHD1,ANPEP,SMARCA4,CST3,PKM,DDX3X,RAB43,TNPO1,MYH9,STAT3,HMGB1,CYFIP1,CAT,LRP1,BCR,APMAP,PTX3,ARPC3,HSP90B1,SOD1,RAB8B,KIF2A,MANF,CALR,MTA2,GSN,NANS,BCL2L1,STT3A,ARF6,PECAM1,MSH2,CD59,HCK,ACTR2,NRP2,MECP2,PLSCR1,RAB35,SF3A1,PSME2,VIM,CMC2,SNAP23,GNAI2,PNP,WASF2,MIF,HSP90AA1,PSEN1,TRPV2,GLRX,RRAS2,VASP,TRIM25,LMAN2,MBNL1,IL6ST,PYCARD,RELA,DYSF,TM9SF4,MAVS,PARP1,CAV1,PRKRA…	77
Cell Morphology, Cellular Assembly and Organization, Cellular Function and Maintenance	formation	Formation of cellular protrusions	5.57e-06	Increased	2.395	EXOC2,ANPEP,CNP,PSMF1,TUBA1A,HMGB1,AFG3L2,CALU,INPP5K,DNMBP,SCARB2,LRP1,BCR,NPTN,CD9,EZR,DPYSL2,RTN4,CAPRIN1,EPB41L3,RIN1,GBF1,GSN,NRP1,SORBS2,OPA1,DNAJA1,TMEM106B,ACTR2,CSRP1,THY1,CD82,VIM,SPTBN1,CFL1,ARHGEF7,PRPF8,WLS,ZPR1,RAB10,RTN3,SMURF1,S100A11,PLAA,MAP4K4,IGF2BP1,VASP,UBA6,TXNRD1,PPP3CA,NME1,RPS14,UBE3A,ACSL4,NUMB,RAB3A,MYO6,PTGS2,MAP2K2,MAP1S,AP2A1,SDC4,TAOK2,HSP90AB1,NRDC,AHNAK,ATP6V1D,C…	130
Cellular Movement	cell movement	Cell movement of blood cells	5.65e-06		0.654	AKR1B1,CTSV,GNA11,MIA3,SMARCA4,CST3,PKM,HNRNPL,CNP,NFIC,RPS19,HP,HMGB1,S100A10,LRP1,CD9,PTX3,MME,HSP90B1,EZR,GIT2,DPYSL2,RTN4,GBA1,GNB2,CALR,GBF1,GSN,NRP1,OPA1,MTAP,YWHAZ,PECAM1,CTSZ,NDRG1,WDR44,GALNT1,THY1,ARHGEF7,WLS,SIGMAR1,NT5E,CD151,NARS1,BST1,VASP,CD99,ABCC1,EDIL3,PYCARD,DEK,ACSL4,MAVS,PARP1,PTGS2,RAB27A,HSP90AB1,MMP14,MTCH2,NPC1,ITGAV,RPL13A,DDX3X,GNAI3,MYH9,STAT3,CD63,CAT,PA2G4,ACTN4,HDAC…	114
Cellular Assembly and Organization	formation	Formation of cytoskeleton	5.8e-06		0.499	GNA11,SH3PXD2B,SMARCA4,CNP,CUL2,MPRIP,ZYX,TUBA1A,STAT3,MYO1C,INPP5K,S100A10,LRP1,GPI,FERMT2,TBCD,PFDN5,ACTN1,DPYSL2,RTN4,GSN,RHOB,DSTN,CNTNAP1,CALD1,ARF6,PDLIM1,PECAM1,HCK,ACTR2,ITGA3,TPM4,THY1,GNAI2,CFL1,FBLIM1,TPM2,WASF2,INF2,CKAP5,MIF,PDCD10,ITGB5,CTTN,TUBB,VASP,CAPN1,RPS3,PYCARD,CAV1,PKN2,SDC4,ICAM1,NCKAP1	54
Cellular Movement	migration	Migration of blood cells	6.63e-06		0.608	CTSV,GNA11,MIA3,SMARCA4,CST3,PKM,HNRNPL,CNP,NFIC,RPS19,HP,HMGB1,S100A10,LRP1,CD9,PTX3,MME,HSP90B1,EZR,GIT2,DPYSL2,RTN4,GBA1,GNB2,CALR,GBF1,GSN,NRP1,OPA1,MTAP,YWHAZ,PECAM1,CTSZ,NDRG1,WDR44,GALNT1,THY1,ARHGEF7,WLS,SIGMAR1,NT5E,CD151,NARS1,BST1,VASP,CD99,ABCC1,EDIL3,PYCARD,DEK,ACSL4,MAVS,PARP1,PTGS2,RAB27A,HSP90AB1,MMP14,MTCH2,NPC1,ITGAV,RPL13A,DDX3X,GNAI3,MYH9,STAT3,CD63,CAT,PA2G4,ACTN4,HDAC1,DIAPH…	113
Lipid Metabolism, Molecular Transport, Small Molecule Biochemistry	concentration	Concentration of lipid	6.66e-06		-0.018	AKR1B1,GNA11,ACAT2,HADHA,PKM,HNRNPL,HMGN1,USP7,HP,HMGB1,INPP5K,LRP1,MDH2,BCR,KPNA1,CISD1,ACO2,GBA1,CS,BCL2L1,CNPY4,AIFM1,NDRG1,GPX1,ARHGDIA,CISD2,SIGMAR1,ZPR1,UQCRFS1,CTBP1,OSBPL8,ORMDL2,DBI,ELOVL5,SAP18,PPP3CA,EDIL3,PYCARD,ACSL4,PARP1,TMCO1,PTGS2,PLIN3,APOA2,ACSL3,AKR1A1,RAB27A,SURF4,AFAP1,DNAJC7,MMP14,LDHB,NPC1,HINT1,PSMB5,STAT3,GLUD1,SLC25A24,AGPS,FADS2,DHCR7,FABP4,PDGFRA,SOD1,COL4A3,PTPN1,TME…	108
Cellular Movement	invasion	Invasion of colorectal cancer cell lines	6.7e-06		0.912	PDCD4,NDRG1,NME1,CD82,TM9SF4,CAV1,STAT3,PTGS2,NRP1,SIGMAR1,S100A10,BCL2L1,MIF,HSP90AA1,HK1,PDLIM1,TMSB10/TMSB4X,FSCN1	18
Cellular Movement	cell movement	Cell movement of myeloid cells	6.73e-06		-0.488	CTSV,NPC1,ITGAV,RPL13A,SMARCA4,CST3,PKM,CNP,GNAI3,MYH9,RPS19,STAT3,HP,HMGB1,CAT,S100A10,LRP1,CD9,PTX3,COL4A1,FABP4,SOD1,GIT2,COL4A3,RTN4,GBA1,PTPN1,GNB2,PLXND1,GBF1,GSN,RHOB,NRP1,SPTLC1,CD55,OPA1,PECAM1,PRCP,GJA1,FLOT1,HCK,NDRG1,STAB1,ADAM10,DPP4,GNAI2,ARHGEF7,WLS,SIGMAR1,MIF,NT5E,CD151,PSEN1,MAOA,ALB,TRPV2,BST1,CTTN,VASP,CD99,PPIA,EDIL3,IL6ST,DEK,RELA,DYSF,ACSL4,MAVS,PARP1,CAV1,PTDSS1,PTGS2,HSPA…	78
Cell Cycle	M phase	M phase	6.75e-06		1.546	GIPC1,GNAI1,PPP1CC,CALM1 (includes others),RAB35,SLC20A1,YWHAE,GNAI3,TOP2B,SNRNP200,GNAI2,TRIP13,CFL1,EIF3E,WDR1,INF2,ACTN4,HDAC1,SF3B3,DIAPH2,SPART,VASP,BUB3,PIK3R4,MSN,MYH10,NME1,MAP2K2,MAP1S,PRPF40A,DSTN,PKN2,BCL2L1,MCM4,ARF6	35
Organismal Injury and Abnormalities, Renal and Urological Disease	renal lesion	Renal lesion	6.82e-06		-1.765	FUBP3,NDUFA10,GNA11,KIAA1217,ASMTL,ATP5PB,LSM14A,CAVIN1,ANPEP,SMARCA4,PKM,TSPO,SMARCD2,GUK1,AK3,TUBA1A,ENPEP,TXNDC5,HMGB1,GSPT1,NAA50,DNMBP,LRP1,CD9,RPL14,ANKLE2,HSPB6,GABARAPL2,RSRP1,MME,HSP90B1,RCC2,USP9X,RIN1,GSN,PDLIM7,BCL2L1,CNPY4,EWSR1,PECAM1,APRT,GNAI1,EI24,RSU1,TFPI2,TSFM,GPX1,THY1,SLC16A1,DNASE2,VIM,SPTBN1,FAH,SNRNP200,MAN2A1,ARHGEF7,CALCRL,GAPVD1,PPP4C,ARHGDIA,PNP,PRDX2,UQCRFS1,NDUFV2,C…	182
Cancer, Organismal Injury and Abnormalities, Reproductive System Disease	breast cancer	Stage II-IV breast cancer	6.86e-06			TOP1,GIPC1,TUBB,TUBB6,HSP90B1,SIL1,DPYSL2,NME1,TOP2B,CAV1,PARP1,TUBA1A,TMCO1,PTGS2,NANS,HSP90AB1,CKAP5,HSP90AA1,NME2,ALB	20
Hereditary Disorder, Neurological Disease, Organismal Injury and Abnormalities	hereditary motor neuropathy	Hereditary motor neuropathy	6.91e-06			HINT1,TUBB6,NDRG1,ASAH1,ZFR,BICD2,DARS2,SLC33A1,AFG3L2,SIGMAR1,ABHD16A,INF2,CCT5,PSEN1,SPART,DYNC1H1,MME,TUBB,FUS,CAPN1,HSPB8,ELP1,SON,DYSF,KIF1B,GBF1,TFG,SPTLC1,OPA1,AIFM1,HK1	31
Gene Expression	transactivation	Transactivation of RNA	7.09e-06		0.391	IGFBP4,RBM14,CDK11B,PKM,SMARCA4,CCT2,PRKACB,NFIC,STAT3,JUND,HMGB1,PA2G4,BCR,ACTN4,ASCC1,HDAC1,MTDH,FABP4,FUS,LEMD3,JUP,UAP1,PFDN5,PTPN1,GNB2,TRIP4,NOLC1,CHD4,RHOB,ADAR,EWSR1,RBX1,MCM5,PODXL,YWHAH,DPP4,CARM1,PRKDC,PSEN1,CHST14,SRA1,IGF2BP1,NOP2,PSMC3,MSN,SUB1,SRSF2,SNRPC,PPP3CA,NME1,SART1,PYCARD,RELA,MAVS,POLR2H,PARP1,CAV1,UBE2I,PTGS2,PKN2,DHX9,HERPUD1	62
Cancer, Neurological Disease, Organismal Injury and Abnormalities	brain astrocytoma	Brain astrocytoma	7.19e-06			KIAA1217,MIA3,RPS24,GTPBP4,ANPEP,SMARCA4,USP7,GMDS,ARGLU1,ENPEP,AFG3L2,SLC39A1,SCARB2,UBE2Z,RPA1,SLC25A20,NPTN,MRPL39,CPPED1,ELP1,SMC2,MTA2,YIF1A,USP15,GBF1,RIN1,GSN,ZC3H15,SORBS2,MTAP,APRT,RSU1,TMED1,GPX1,TMEM109,EIF3B,TXNL1,RFC2,PHPT1,ZPR1,CKAP5,C7orf50,EIF1AX,NAGPA,REPS1,LRP10,SAMM50,TM9SF4,GFM1,PRKRA,MYO6,CLUH,PTGS2,AFAP1,PFKL,NT5DC2,MSRA,SLC16A3,MYO1C,STAT3,SLC33A1,SLFN5,STARD3NL,ATP5F1B,COL…	417
Hereditary Disorder, Neurological Disease, Organismal Injury and Abnormalities, Skeletal and Muscular Disorders	Nonaka myopathy	Nonaka myopathy	7.21e-06			CALR,HSPA5,HSP90B1,PSMA2,CANX,PSMB5	6
Cell Death and Survival	cell viability	Cell viability of cervical cancer cell lines	7.7e-06		1.078	ATP5MK,PPP1CC,CSNK1A1,THOC1,CDK11B,PPP1R8,PPP4R1,PPP6C,PKM,PRKACB,LUC7L3,EIF3E,INPP5K,CAT,RPA1,PFDN4,MTMR6,PRKDC,PLPP1,CTBP1,SELENOH,PFDN1,PPP1CA,PFDN5,RPSA,CAV1,PARP1,LAMTOR3,LOC102724594/U2AF1,SYMPK,BCL2L1,EWSR1,GLS	33
Post-Translational Modification, Protein Degradation, Protein Synthesis	hydrolysis	Hydrolysis of protein fragment	7.74e-06	Increased	2.169	CTSV,SPCS3,DLD,THOP1,RBMX,CST3,PSMB5,ADAM10,MYH9,DPP4,PEPD,CFL1,AFG3L2,IST1,CTSA,PSEN1,ADAM9,CLPP,MME,TBC1D10A,CAPN1,XPNPEP1,CASP6,UBE3A,SPPL2A,LONP1,NEDD8,NRDC,CTSZ,MMP14	30
Cancer, Hematological Disease, Immunological Disease, Organismal Injury and Abnormalities	B-cell non-Hodgkin disease	B-cell non-Hodgkin lymphoma	7.75e-06			GTF2B,GNA11,ANPEP,SMARCA4,CST3,CNP,USP7,TUBA1A,HMGB1,MYL1,DDX39A,KLC1,PSIP1,BCR,PSMB2,ANKLE2,RPL19,KPNA1,MME,HSP90B1,RCC2,G3BP1,MTHFD1L,GSN,LONP1,TMA16,YWHAZ,EWSR1,PECAM1,GNAI1,SLC16A1,RALY,DNASE2,ARMC9,CALCRL,ANKRD30A,CTBP1,MAP4K4,RAD50,CSTF2,LPP,ABCC1,PPP3CA,NME1,UBE3A,PARP1,PTGS2,WASHC4,HSP90AB1,LSM3,AHNAK,RBM14,FILIP1L,EHD1,PSMB5,YWHAE,DDX3X,CSTF3,PTGES2,STAT3,PPWD1,SLC33A1,SLC25A24,TFRC,STRN…	104
Cancer, Hereditary Disorder, Organismal Injury and Abnormalities	hereditary cancer-predisposing syndrome	Hereditary cancer-predisposing syndrome	7.81e-06			PHB1,SART3,RPS24,SMARCA4,MYH9,RPS19,TUBA1A,STAT3,CAT,PSMB2,TFRC,RPS29,IMPDH2,MME,PDGFRA,HSP90B1,SOD1,ELP1,EPHB2,RTN4,CALR,PLXND1,TES,KIF1B,BCL2L1,RPL15,MTAP,MSH2,TOP1,RPS26,RUVBL1,RPS27,TPM4,GPX1,PRDX3,ELAC2,TOP2B,VIM,GNAI2,MAGT1,RPS15A,ELOC,ALDH2,ANKRD30A,HSP90AA1,PDCD10,CTNNA1,G6PD,RAD50,SDHA,PPIA,SRSF2,TXNRD1,LPP,MYH10,ABCC1,PPP3CA,RPS14,PARP1,RPL18,RPN1,PTGS2,MAP2K2,CHIC2,HSP90AB1,HERPUD1	66
Cancer, Organismal Injury and Abnormalities	head squamous cell carcinoma	Head squamous cell carcinoma	7.93e-06			CNBP,DPAGT1,PKM,USP7,NFIC,PES1,NUP88,TUBA1A,ENPEP,LUC7L3,UBE2Z,NPTN,MATR3,HSPB6,TBCD,HSP90B1,EZR,AP2B1,HNRNPH2,NOLC1,BCL2L1,LONP1,AIFM1,EWSR1,EIF2S1,PPP1CC,PODXL,EIF3B,ODR4,MAN2A1,GIGYF2,INF2,RTN3,C7orf50,ASNS,CTNNA1,HM13,ITGB5,RAD50,ABCC1,PPP3CA,EDIL3,ACSL4,PARP1,PTGS2,MAP1S,CHMP5,HSP90AB1,NUP214,FIP1L1,RBM14,PNPT1,NPC1,THOC2,DNAJC13,ZC3H14,GLRX5,CCT2,SLC16A3,MYH9,MPRIP,CSTF3,TEX10,DNAJC9,NRM,CA…	120
Cell Death and Survival, Organismal Injury and Abnormalities	apoptosis	Apoptosis of colorectal cancer cell lines	7.93e-06		-1.834	EXOC2,CSNK1A1,HINT1,ITGAV,NAPA,NDRG1,RBM17,SRI,PKM,YWHAE,EIF3I,GMDS,CSE1L,NOC2L,TRIAP1,MIF,GNL1,SMURF1,ECHS1,CTBP1,IGF2BP1,VPS35,TRIM25,EZR,PPIA,PYCARD,RELA,TM9SF4,PARP1,TMCO1,MYO6,GSN,PTGS2,AP2A2,LGALS3,AIFM1,BCL2L1,LIMS1,PECAM1,TMSB10/TMSB4X,DIABLO	41
RNA Post-Transcriptional Modification	processing	Processing of rRNA	9.05e-06			RPS27,NOP56,RPS24,TRMT112,PES1,NOLC1,RPS19,DKC1,IMP3,UTP15,XRN2,WDR12,RPL14	13
Cell Death and Survival, Organismal Injury and Abnormalities	cell death	Cell death of melanoma cell lines	9.21e-06		-0.792	TOP1,CSNK1A1,EIF3G,EI24,DLD,THOC2,PLSCR1,RAB35,PKM,SF3A1,NUP93,DDX3X,CUL2,STAT3,GSTM1,TEX10,FAU,NOL3,RPA1,APMAP,HDAC1,CLCN7,RAD50,IGF2BP1,HSPB8,DEK,RELA,NUMB,HSPA5,ILF2,BCL2L1,EIF2B4,EIF3F,AFAP1,GPD2,DIABLO	36
Cancer, Gastrointestinal Disease, Organismal Injury and Abnormalities	oral tumor	Oral tumor	9.33e-06			CNBP,DPAGT1,PKM,USP7,NFIC,PES1,NUP88,TUBA1A,ENPEP,LUC7L3,SCARB2,UBE2Z,NPTN,MATR3,HSPB6,TBCD,HSP90B1,EZR,AP2B1,HNRNPH2,NOLC1,BCL2L1,LONP1,AIFM1,EWSR1,PPP1CC,NDRG1,PODXL,EIF3B,ODR4,MAN2A1,GIGYF2,INF2,RTN3,C7orf50,ASNS,CTNNA1,HM13,ITGB5,RAD50,ABCC1,PPP3CA,EDIL3,ACSL4,PARP1,PTGS2,MAP2K2,MAP1S,CHMP5,HSP90AB1,NUP214,FIP1L1,RBM14,PNPT1,NPC1,THOC2,DNAJC13,ZC3H14,GLRX5,PRKACB,SLC16A3,MPRIP,CSTF3,TEX10,DNA…	128
Nucleic Acid Metabolism, Small Molecule Biochemistry	synthesis	Synthesis of nucleotide	9.54e-06	Increased	2.347	HINT1,PHB1,PKM,MSRA,GUK1,GMDS,AK3,STAT3,HMGB1,CAT,ATP5F1B,IMPDH2,FUS,SOD1,EZR,ACO2,PAPSS1,GNB2,NDUFA4,STOML3,OPA1,BCL2L1,LONP1,YWHAZ,NME2,NDUFC2,GJA1,GNAI1,ATP5MK,VDAC1,COASY,GNAI2,CALCRL,ALDH2,PNP,NT5E,MAN2B1,CUL4B,G6PD,RAB4A,CMPK1,NME1,PDHA1,RPSA,PARP1,CAV1,LETM1,PTGS2,TMSB10/TMSB4X	49
Cellular Movement, Immune Cell Trafficking	migration	Leukocyte migration	9.71e-06		0.596	CTSV,GNA11,MIA3,SMARCA4,CST3,PKM,HNRNPL,CNP,NFIC,RPS19,HP,HMGB1,S100A10,LRP1,CD9,PTX3,MME,HSP90B1,EZR,GIT2,DPYSL2,RTN4,GBA1,GNB2,CALR,GBF1,GSN,NRP1,OPA1,MTAP,YWHAZ,PECAM1,CTSZ,NDRG1,WDR44,GALNT1,THY1,ARHGEF7,WLS,SIGMAR1,NT5E,CD151,NARS1,BST1,VASP,CD99,ABCC1,EDIL3,PYCARD,DEK,ACSL4,MAVS,PARP1,PTGS2,RAB27A,HSP90AB1,MMP14,NPC1,ITGAV,RPL13A,DDX3X,GNAI3,MYH9,STAT3,CD63,CAT,PA2G4,ACTN4,HDAC1,DIAPH2,COL4…	112
Cancer, Organismal Injury and Abnormalities, Reproductive System Disease	breast or ovarian carcinoma	Breast or ovarian carcinoma	9.71e-06			AKR1B1,VPS18,ANPEP,GTPBP4,SMARCA4,USP7,GMDS,ZYX,AK3,CSE1L,TUBA1A,ENPEP,LUC7L3,EIF3E,NAA50,DDX39A,LRP1,PSIP1,WDR1,BCR,CD9,QSOX1,GABARAPL2,KPNA1,FERMT2,LEMD3,HSP90B1,DPYSL2,ELP1,ANO10,MTA2,EPB41L3,NOLC1,USP15,GBF1,GSN,NRP1,CS,DSTN,MEAK7,AIFM1,MCM4,TMEM97,SF3A2,EI24,DNAJA1,ACTR2,RSU1,TTC1,TFPI2,MOV10,SLC16A1,TMEM70,CNPY3,ARMC9,PEPD,TPI1,CUTA,ATP13A1,ANKRD30A,TMEM167A,CTNNA1,OSBPL8,EIF1AX,TGOLN2,REPS…	326
Molecular Transport	export	Export of molecule	9.8e-06		0.346	PPM1A,NUP133,NPC1,THOC1,THOC2,CNP,SLC16A1,YWHAE,STAT3,DDX39B,NCBP2,DDX39A,CANX,LRP1,SLC25A20,RAN,SMURF1,STX12,ALB,LMAN2L,FABP4,EIF5A,MSN,XPO7,ABCC1,NUP160,SLC12A4,CALR,PARP1,CAV1,LETM1,PHAX,PTGS2,SLC38A2,APOA2,ELAVL1,AHCYL1,NUP214,NME2,GJA1	40
Cancer, Neurological Disease, Organismal Injury and Abnormalities	astrocytoma	Grade 4 astrocytoma	1.02e-05			KIAA1217,MIA3,RPS24,GTPBP4,ANPEP,SMARCA4,USP7,GMDS,ARGLU1,ENPEP,AFG3L2,SLC39A1,SCARB2,UBE2Z,RPA1,SLC25A20,NPTN,MRPL39,CPPED1,ELP1,SMC2,MTA2,YIF1A,USP15,GBF1,RIN1,GSN,ZC3H15,SORBS2,MTAP,APRT,RSU1,TMED1,GPX1,TMEM109,EIF3B,TXNL1,RFC2,PHPT1,ZPR1,CKAP5,C7orf50,EIF1AX,NAGPA,REPS1,LRP10,SAMM50,TM9SF4,PARP1,GFM1,PRKRA,MYO6,CLUH,AFAP1,PFKL,NT5DC2,MSRA,SLC16A3,MYO1C,SLC33A1,SLFN5,STARD3NL,ATP5F1B,COL4A1,TS…	416
Cancer, Neurological Disease, Organismal Injury and Abnormalities	high grade glioma	Grade 4 high grade glioma	1.02e-05			KIAA1217,MIA3,RPS24,GTPBP4,ANPEP,SMARCA4,USP7,GMDS,ARGLU1,ENPEP,AFG3L2,SLC39A1,SCARB2,UBE2Z,RPA1,SLC25A20,NPTN,MRPL39,CPPED1,ELP1,SMC2,MTA2,YIF1A,USP15,GBF1,RIN1,GSN,ZC3H15,SORBS2,MTAP,APRT,RSU1,TMED1,GPX1,TMEM109,EIF3B,TXNL1,RFC2,PHPT1,ZPR1,CKAP5,C7orf50,EIF1AX,NAGPA,REPS1,LRP10,SAMM50,TM9SF4,PARP1,GFM1,PRKRA,MYO6,CLUH,AFAP1,PFKL,NT5DC2,MSRA,SLC16A3,MYO1C,SLC33A1,SLFN5,STARD3NL,ATP5F1B,COL4A1,TS…	416
Cancer, Developmental Disorder, Hematological Disease, Hereditary Disorder, Organismal Injury and Abnormalities	constitutional bone marrow failure syndrome	Constitutional bone marrow failure syndrome	1.05e-05			RPS29,G6PD,IMPDH2,RPS26,RPS27,SOD1,TXNRD1,RPS24,GPX1,PRDX3,RPS19,RPL18,RPS15A,CAT,RPL15	15
Cancer, Cardiovascular Disease, Developmental Disorder, Hematological Disease, Hereditary Disorder, Metabolic Disease, Organismal Injury and Abnormalities, Skeletal and Muscular Disorders	Fanconi anemia group J	Fanconi anemia group J	1.07e-05			CAT,SOD1,TXNRD1,GPX1,PRDX3	5
Cancer, Endocrine System Disorders, Organismal Injury and Abnormalities	small-cell carcinoma	Unresectable small-cell carcinoma	1.07e-05			TOP1,HSP90B1,HSP90AB1,HSP90AA1,TOP2B	5
Hereditary Disorder, Neurological Disease, Organismal Injury and Abnormalities	hereditary peripheral neuropathy	Hereditary peripheral neuropathy	1.08e-05			HINT1,TUBB6,NDRG1,ASAH1,ZFR,BICD2,DARS2,FAH,SLC33A1,AFG3L2,SIGMAR1,ABHD16A,INF2,CCT5,PSEN1,SPART,DYNC1H1,MME,TUBB,FUS,CAPN1,HSPB8,SORD,ELP1,SON,DYSF,KIF1B,GBF1,TFG,SPTLC1,OPA1,AIFM1,HK1	33
Cell Death and Survival	cell viability	Cell viability of myeloma cell lines	1.09e-05		1.243	CDK11B,PSMC3,HSP90B1,SOD1,TPMT,USP7,SF3A1,AK3,STAT3,RPL38,SNRPA1,PRPF8,CAT,BCL2L1,CKAP5,PSMA1,HK1,GLS	18
Embryonic Development, Organismal Development, Tissue Morphology	size	Size of embryo	1.12e-05			MTCH2,DLD,PPP1R8,USP7,ADAM10,TOP2B,SPTBN1,CSE1L,SUPV3L1,STAT3,CFL1,ARHGEF7,FKBP8,CALCRL,HSD17B7,RAB10,WASF2,PSEN1,CUL4B,REXO2,PDCD10,RBMS1,G6PD,UBP1,RAD50,PDGFRA,HSP90B1,TXNRD1,HMGCL,ELP1,PDHA1,IL6ST,RELA,NUMB,PARP1,PICALM,CIAPIN1,AIFM1,CHMP5,LIMS1,TRA2B,GJA1,MMP14,TFB1M	44
Cancer, Endocrine System Disorders, Organismal Injury and Abnormalities, Respiratory Disease	small cell lung carcinoma	Limited disease stage small cell lung carcinoma	1.29e-05			TOP1,PARP1,HSP90B1,HSP90AB1,HSP90AA1,TOP2B	6
Free Radical Scavenging, Small Molecule Biochemistry	metabolism	Metabolism of hydrogen peroxide	1.3e-05		0.16	TOP1,CYB5R1,SOD1,TXNRD1,GPX1,PRDX3,CAV1,STAT3,PRDX5,DHCR24,NOL3,CAT,PTGS2,CANX,PRDX2,HSP90AB1,UQCRFS1,TXNRD2,TFRC,MAOA,ALB	21
Cell-To-Cell Signaling and Interaction	response	Response of tumor cell lines	1.33e-05		0.53	CD59,HCK,ACTR2,NRP2,PKM,SMARCA4,SF3A1,TNPO1,VIM,GNAI2,STAT3,CYFIP1,CAT,WASF2,APMAP,PTX3,ARPC3,RRAS2,HSP90B1,LMAN2,MBNL1,MANF,RELA,KIF2A,CALR,MTA2,USP9X,TMCO1,PRKRA,HSPA5,NANS,STT3A,BCL2L1,ARF6,ICAM1,MSH2	36
Cellular Function and Maintenance	internalization	Internalization by tumor cell lines	1.36e-05		0.622	ATP6V1D,NDRG1,VIM,SCARB2,LRP1,ACTN4,RPS21,HSP90AA1,ATP6V1E1,SF3B3,PTX3,RRAS2,ACTN1,PPP3CA,NME1,SART1,MANF,RUVBL2,CAV1,RHOB,NRP1,LGALS3,PKN2,NME2	24
Cancer, Gastrointestinal Disease, Organismal Injury and Abnormalities	oral cavity carcinoma	Oral cavity carcinoma	1.37e-05			CNBP,DPAGT1,PKM,USP7,NFIC,PES1,NUP88,TUBA1A,ENPEP,LUC7L3,UBE2Z,NPTN,MATR3,HSPB6,TBCD,HSP90B1,EZR,AP2B1,HNRNPH2,NOLC1,BCL2L1,LONP1,AIFM1,EWSR1,PPP1CC,NDRG1,PODXL,EIF3B,ODR4,MAN2A1,GIGYF2,INF2,RTN3,C7orf50,ASNS,CTNNA1,HM13,ITGB5,RAD50,ABCC1,PPP3CA,EDIL3,ACSL4,PARP1,PTGS2,MAP1S,CHMP5,HSP90AB1,NUP214,FIP1L1,RBM14,PNPT1,NPC1,THOC2,DNAJC13,ZC3H14,GLRX5,PRKACB,SLC16A3,MPRIP,CSTF3,TEX10,DNAJC9,NRM,ACTN2,…	124
Cellular Assembly and Organization	fusion	Fusion of cellular membrane	1.41e-05		1.849	CTBP1,ANXA7,DNAJA1,NAPA,TIE1,SNAP23,MYO1C,VAMP3,NAPG,PSAP,OPA1,VAPA	12
Cell Morphology, Cellular Function and Maintenance, DNA Replication, Recombination, and Repair	double-stranded DNA break repair	Double-stranded DNA break repair of tumor cell lines	1.43e-05		1.169	RAD50,PGAM1,TRIM25,SMARCA4,USP7,PRKACB,DEK,RPLP0,PARP1,USP15,DDX39B,EIF3H,RPA1,NAE1,ACTN4,RAN,EIF3F	17
Cancer, Organismal Injury and Abnormalities	metastasis	Metastasis of cells	1.48e-05	Increased	2.542	PSPH,ITGAV,PHB1,PKM,CSE1L,STAT3,SDCBP,ACTN4,MTDH,GPI,KRT7,ADAM9,TTYH3,FERMT2,COL4A1,PFDN1,FABP4,FAF1,PDGFRA,JUP,EZR,GGCT,IGF2BP3,GBA1,CALR,RHOB,ARF4,FKBP10,COL4A2,EIF3H,COPB1,ARF6,PDLIM1,MBD2,CD59,TMEM201,ITGA3,NDRG1,ASAH1,RBMX,THY1,CD82,VIM,NOL3,OXSR1,HNRNPAB,TOLLIP,PRDX2,NT5E,HSP90AA1,FSCN1,CD151,CUL4B,SSBP1,IGF2BP1,CTTN,CD99,HMGCL,ELOVL5,NME1,PDHA1,RELA,NUMB,CAV1,PRKRA,PTGS2,LGALS3,HK1,NCKAP1	69
Cardiovascular Disease, Developmental Disorder, Hematological Disease, Organismal Injury and Abnormalities	congenital aplastic anemia	Congenital aplastic anemia	1.49e-05			RPS29,IMPDH2,RPS26,RPS27,SOD1,TXNRD1,RPS24,GPX1,PRDX3,RPS19,RPL18,RPS15A,CAT,RPL15	14
Cancer, Endocrine System Disorders, Gastrointestinal Disease, Organismal Injury and Abnormalities	pancreatic cancer	Pancreatic cancer	1.57e-05		1.741	DNA2,SRP68,VPS18,ACAT2,MIA3,SCFD2,ANPEP,SMARCA4,HNRNPL,TUBA1A,HP,HMGB1,CALU,UGGT1,NAA50,DNMBP,PSMA2,RPA1,LRP1,NPTN,MRPL39,LEMD3,HSP90B1,ANO10,EPB41L3,NOLC1,GBF1,NRP1,NANS,MEAK7,EI24,TFPI2,SLC16A1,ARMC9,TXNL1,HNRNPAB,CKAP5,ANKRD30A,DHX30,S100A11,CTBP1,SERINC1,BST1,LPP,TM9SF2,TM9SF4,PARP1,PRKRA,CLUH,DPY19L1,PTGS2,MAP1S,LOC102724594/U2AF1,SDC4,ADPGK,TAOK2,HSP90AB1,MMP14,EMC7,TMEM126A,RBM14,DNAJC13,E…	235
Post-Translational Modification	glycosylation	Glycosylation of protein	1.58e-05		0	UAP1L1,DPM1,NPC1,GALNT1,UAP1,DAD1,TMEM258,DPAGT1,DPM3,UBE3A,CALR,MAGT1,COG5,CMAS,RPN1,HSPA5,MLEC,CANX,STT3A,STT3B,PGM3,GALNT4,PSEN1	23
Cancer, Organismal Injury and Abnormalities, Reproductive System Disease	breast cancer	Stage III-IV breast cancer	1.59e-05			TOP1,GIPC1,TUBB,TUBB6,HSP90B1,SIL1,DPYSL2,NME1,TOP2B,CAV1,PARP1,TUBA1A,TMCO1,NANS,HSP90AB1,CKAP5,HSP90AA1,NME2,ALB	19
Cellular Assembly and Organization, Cellular Compromise	retraction	Retraction of cellular protrusions	1.61e-05		1.161	MECP2,ITGA3,MSN,MYH10,DPYSL2,EPHB2,IL6ST,MYH9,PLXND1,TUBA1A,ARHGEF7,GSN,NRP1,GPI,PSEN1	15
Developmental Disorder, Ophthalmic Disease, Organismal Injury and Abnormalities	cataract	Congenital cataract	1.64e-05			TMEM126A,COL4A1,ACOX3,SIL1,RPS14,VIM,CAV1,SLC33A1,MTHFD1L,CAT,INPP5K,FKBP10,LEMD2,LONP1,SFXN1,PGRMC1	16
Cellular Compromise, Cellular Function and Maintenance	endoplasmic reticulum stress response	Endoplasmic reticulum stress response	1.69e-05	Increased	2.049	FLOT1,EIF2S1,DNAJA1,MIA3,SEL1L,TMX1,TRAM1,TMEM33,HSP90AA1,COL4A1,DNAJC10,HSP90B1,SOD1,DERL1,TMEM258,COL4A3,SIL1,PTPN1,MANF,CALR,TMCO1,HSPA5,DDRGK1,SLC38A2,STT3B,HSP90AB1,HERPUD1	27
Cancer, Gastrointestinal Disease, Organismal Injury and Abnormalities	oral cancer	Oral cancer	1.71e-05			CNBP,DPAGT1,PKM,USP7,NFIC,PES1,NUP88,TUBA1A,ENPEP,LUC7L3,SCARB2,UBE2Z,NPTN,MATR3,HSPB6,TBCD,HSP90B1,EZR,AP2B1,HNRNPH2,NOLC1,BCL2L1,LONP1,AIFM1,EWSR1,PPP1CC,NDRG1,PODXL,EIF3B,ODR4,MAN2A1,GIGYF2,INF2,RTN3,C7orf50,ASNS,CTNNA1,HM13,ITGB5,RAD50,ABCC1,PPP3CA,EDIL3,ACSL4,PARP1,PTGS2,MAP2K2,MAP1S,CHMP5,HSP90AB1,NUP214,FIP1L1,RBM14,PNPT1,NPC1,THOC2,DNAJC13,ZC3H14,GLRX5,PRKACB,SLC16A3,MPRIP,CSTF3,TEX10,DNA…	126
Cell Death and Survival	cell viability	Cell viability of lung cancer cell lines	1.76e-05		1.374	HCK,UBL5,PHB1,SNRPD1,PKM,SMARCA4,PHF5A,SMU1,STAT3,SNRPA1,PRKDC,DDX42,SOD1,SNRPC,ABCC1,RPSA,SNRPD2,PARP1,PSMB4,RAB32,PTGS2,NRP1,ADPGK,VAPA,BCL2L1,HK1,ARCN1,MSH2	28
Carbohydrate Metabolism	metabolism	Metabolism of glycosides	1.79e-05			AKR7A2,AKR1B1,DPM1,CBR3,UAP1,AKR1A1,DPAGT1,GUK1,GMDS	9
Cancer, Hematological Disease, Immunological Disease, Organismal Injury and Abnormalities	plasma cell myeloma	Recurrent plasma cell myeloma	1.79e-05			PTGS2,HSP90B1,PSMD1,PSMB2,PSMB5,HSP90AB1,HSP90AA1,HDAC1,TOP2B	9
Organismal Injury and Abnormalities	nodule	Nodule	1.82e-05		0.245	FERMT2,RAD50,EDIL3,IL6ST,CALR,STAT3,PRDX5,HMGB1,HSPA5,PTGS2,ARHGDIA,EEF1D,UBE2K,PRDX2,HSP90AB1,TFRC,GJA1	17
Organismal Injury and Abnormalities, Reproductive System Disease	abnormality of endometrium	Abnormality of endometrium	1.88e-05			DNA2,TMEM11,GNA11,KIAA1217,RPS24,HNRNPL,SMARCA4,USP7,MTCH1,AK3,ARGLU1,ENPEP,AFG3L2,NAA50,DDX39A,SCARB2,BCR,MRPL39,MRPS18B,LEMD3,MYL6B,YIF1A,USP15,GBF1,GSN,NRP1,ZC3H15,SORBS2,RUVBL1,TTC1,MOV10,EIF3I,TXNL1,HNRNPAB,CKAP5,C7orf50,EIF1AX,BST1,REPS1,SNRPC,LPP,LRP10,UBE3A,MAVS,PARP1,GFM1,MYO6,CLUH,PTGS2,ACSL3,TACO1,CDIPT,WASHC4,NT5DC2,SLC16A3,MRPS27,RAB43,SLK,MYO1C,STAT3,SLC33A1,SLFN5,MARCKSL1,DHCR7,FUS…	403
Cellular Movement	transmigration	Transmigration of blood cells	1.9e-05		1.307	CTSV,ITGAV,GALNT1,STAB1,ADAM10,THY1,GNAI3,MYH9,GNAI2,HMGB1,CAT,CANX,MIF,HSP90AA1,COL4A1,BST1,CD99,SOD1,RTN4,CAV1,HSP90AB1,ICAM1,PECAM1,GJA1,MMP14	25
Developmental Disorder, Organismal Injury and Abnormalities	autism spectrum disorder or intellectual disability	Autism spectrum disorder or intellectual disability	1.94e-05			SMARCA4,FXR1,TSPO,CNP,USP7,INPP5K,SLC39A1,EEF1D,WDR1,HNRNPH2,SLC12A4,GBA1,TARS1,CLDN11,USP9X,YIF1B,COPB1,NANS,OPA1,PECAM1,EI24,RBMX,SPTBN1,ARHGEF7,SIGMAR1,PNP,INF2,CTBP1,NARS1,CD99,LRP10,PPP3CA,ACSL4,UBE3A,TMCO1,CYB5A,PRKRA,MYO6,SLC17A5,WASHC4,PTTG1IP,TAOK2,HK1,THOC2,ZC3H14,TECR,ZFR,MSRA,BICD2,DDX3X,CCDC22,CYFIP1,LARP7,FHIP2A,DYNC1H1,PUF60,PEX11B,MGST1,KIF2A,GPR89A/GPR89B,KIF1B,TRMT1,PICALM,CHD4,…	99
Embryonic Development, Nervous System Development and Function, Organ Development, Organismal Development, Tissue Development	development	Development of substantia nigra	2.13e-05			G6PD,YWHAQ,GLUD1,COX6B1,ATP5PB,HSPA5,ATP5PF,CNP,YWHAE,YWHAH	10
Lipid Metabolism, Metabolic Disease, Organismal Injury and Abnormalities, Small Molecule Biochemistry	disorder of lipid metabolism	Disorder of lipid metabolism	2.13e-05		-1.055	NPC1,GM2A,ACAT2,CAVIN1,HADHA,SH3PXD2B,ETFA,ANPEP,TMEM109,HEXA,TOP2B,DPP4,GLUD1,PSAP,CPT2,LRP1,SLC25A20,PSEN1,ACADVL,IMPDH2,FABP4,PDGFRA,ETFB,PPIA,SOD1,HMGCL,OXCT1,ELP1,HNRNPH2,PEX11B,SUMF2,PPP3CA,RTN4,GBA1,PTPN1,CAV1,HSPA5,PTGS2,APOA2,CD55	40
Cancer, Gastrointestinal Disease, Hepatic System Disease, Organismal Injury and Abnormalities	hepatocellular carcinoma	Hepatocellular carcinoma	2.14e-05		0.264	NUP133,LSM14A,HADHA,SMARCA4,PKM,USP7,NFIC,CSE1L,HP,HMGB1,CALU,NAA50,LRP1,MDH2,MME,LEMD3,HSP90B1,JUP,SORD,SMC2,RTN4,GBA1,EPB41L3,GSN,CS,EIF3H,ADAR,OPA1,BCL2L1,MCM4,LIMS1,ERGIC3,NAPA,TMED1,GPX1,THY1,CD82,RALY,FAH,DNASE2,VIM,SPTBN1,GALK1,TPI1,OVCA2,HNRNPAB,CPT2,CTNNA1,AP1G1,UAP1L1,RAD50,IGF2BP1,REPS1,TXNRD1,HMGCL,PPP3CA,NME1,ACSL4,MAVS,PARP1,CYB5A,MYO6,QPCTL,PTGS2,CD109,ACSL3,SRRT,PRPF40A,TAOK2,HSP9…	162
Free Radical Scavenging	modification	Modification of hydrogen peroxide	2.16e-05		0.223	PRDX5,CAT,PTGS2,SOD1,PRDX2,PRDX3	6
Cancer, Organismal Injury and Abnormalities	subcutaneous tumor	Subcutaneous tumor	2.16e-05		1.732	PKM,CNP,ZYX,RPS19,TUBA1A,STAT3,SLC33A1,PTGR1,ACTN4,SRSF10,HDAC1,MICALL1,RPL19,FERMT2,PDGFRA,MGST1,RTN4,NDUFA4,CLDN11,SORBS2,BCL2L1,AP2S1,LONP1,PECAM1,NRP2,MBOAT7,GOT2,NDRG1,SEC62,RBMX,SF3A1,TOP2B,TIE1,RPL9,CALCRL,PPP4C,PRPF8,RPL22L1,RAP2B,NDUFV2,S100A11,MAOA,PLPP1,HMGA1,COL6A3,TRIM25,PPIA,SRSF2,S100A6,MYH10,PPP3CA,NR2F2,RELA,UBE3A,NUMB,CLUH,RAB27A,HSP90AB1,AHCYL1,HK1	60
Cellular Movement	migration	Migration of cervical cancer cell lines	2.19e-05	Increased	2.333	VASP,PPP1CA,PHB1,TPM4,WDR44,EZR,SH3PXD2B,MYH10,SLC16A1,GNAI3,KIF2A,MYH9,CMTM6,CALU,PTGS2,FBLIM1,ACTN4,CD151,S100A11	19
Cell Death and Survival, Organismal Injury and Abnormalities	apoptosis	Apoptosis of carcinoma cell lines	2.23e-05		-1.304	ITGAV,PHB1,SNRPD1,PKM,STAT3,HMGB1,MTDH,TTYH3,COL4A1,PDCD4,PDGFRA,JUP,SOD1,IGF2BP3,ACO2,RCC2,PTPN1,CAPRIN1,CALR,RHOB,COL4A2,EIF3H,BCL2L1,AIFM1,YWHAZ,MSH2,GJA1,VDAC1,NDRG1,GPX1,THY1,CD82,DPP4,COX6B1,PRKDC,CCAR2,S100A11,HMGA1,G6PD,CTTN,TXNRD1,ABCC1,IL6ST,RELA,SNRPD2,PARP1,CAV1,DHCR24,PTGS2,HSPA5,AP2A2,VAPA,FIP1L1,DIABLO	54
Cancer, Endocrine System Disorders, Organismal Injury and Abnormalities, Reproductive System Disease	ovarian small cell carcinoma hypercalcemic type	Advanced stage ovarian small cell carcinoma hypercalcemic type	2.23e-05			HSP90B1,HSP90AB1,HSP90AA1,TOP2B	4
[truncated: 543 more rows]
